# Supplementary material for: Transcriptomic profiling of skeletal muscle adaptations to exercise and inactivity
Source: Nat Commun. 2020 Jan 24;11:470. doi: 10.1038/s41467-019-13869-w (PMC6981202; doi:10.1038/s41467-019-13869-w)
Supplement: Supplementary file 2 — Supplementary Data 1 [file 41467_2019_13869_MOESM2_ESM.xlsx]

## Sheet: Acute
GEO	Muscle	n	Sex	Age	BMI	Health	Sedentary status	VO2max	VO2max status	Protocol	Exercise protocol	Exercise duration (min)	Biopsy after exercise (min)	Biopsy time from exercise start	Publication	Plateform	Raw data re-analyzed?	Notes	Muscle category	Sex category	Age category	Sedentary category	Obesity category	Metabolic category	Biopsy category	Exercise category	Filename
GSE4247	vastus lateralis	4	M	21.8	25.7	Healthy	No regular endurance exercise in last 6 months		poor	Acute Aerobic	Cycling, graded interval to exhaustion (60-85% VO2max)	75	180	4.25	https://doi.org/10.1096/fj.04-3149fje	Buck Institute Human 8k cDNA microarray	YES, from GPR		VAL	M	YNG	SED	OWE	HLY	REC		GSE4247_VAL_M_YNG_SED_OWE_HLY_REC
GSE27285	vastus lateralis	8	M	32.8	24.2	Healthy	Endurance trained	59.9	good	Acute Aerobic	Cycling, high-intensity intervals (70–90% Wmax)	105	180	4.75	https://doi.org/10.1152/physiolgenomics.00073.2011	Illumina humanRef-8 v2.0 expression beadchip	NO		VAL	M	YNG	ATH	LEA	HLY	REC		GSE27285_VAL_M_YNG_ATH_LEA_HLY_REC
GSE33603	vastus lateralis	11	M	22	24.5	Healthy	Recreationally active	46	average	Acute Aerobic	Cycling, graded interval to exhaustion (60-85% VO2max)	75	30	1.75	https://doi.org/10.1126/scitranslmed.3002882	NimbleGen Homo sapiens HG18 expression array (12x135k)	NO		VAL	M	YNG	SED	LEA	HLY	IMM		GSE33603_VAL_M_YNG_SED_LEA_HLY_IMM
GSE33603	vastus lateralis	11	M	22	24.5	Healthy	Recreationally active	46	average	Acute Aerobic	Cycling, graded interval to exhaustion (60-85% VO2max)	75	180	4.25	https://doi.org/10.1126/scitranslmed.3002882	NimbleGen Homo sapiens HG18 expression array (12x135k)	NO		VAL	M	YNG	SED	LEA	HLY	REC		GSE33603_VAL_M_YNG_SED_LEA_HLY_REC
GSE41769	vastus lateralis	9	M	52	26	Healthy	Exercise less than 4 hours per week	35	average	Acute Aerobic	Cycling, 50% of one-legged maximal work load	60	0	1	https://doi.org/10.1371/journal.pone.0051066	Affymetrix Human Gene 1.1 ST	YES, from CEL		VAL	M	MDL	SED	OWE	HLY	IMM		GSE41769_VAL_M_MDL_SED_OWE_HLY_IMM
GSE43219	NA	5	F	33	27.2	Healthy	Sedentary	43.8	average	Acute Aerobic	Cycling, 4 bouts (8min 70%maxHR, 2min 90%, 2min rest)	48	0	0.8	https://doi.org/10.1371/journal.pone.0127089	Agilent-014850 Whole Human Genome Microarray 4x44K	YES, from TXT		N.A	F	YNG	ACT	OWE	HLY	IMM		GSE43219_N.A_F_YNG_ACT_OWE_HLY_IMM
GSE43219	NA	9	M	33	27.2	Healthy	Sedentary	43.8	average	Acute Aerobic	Cycling, 4 bouts (8min 70%maxHR, 2min 90%, 2min rest)	48	0	0.8	https://doi.org/10.1371/journal.pone.0127089	Agilent-014850 Whole Human Genome Microarray 4x44K	YES, from TXT		N.A	M	YNG	ACT	OWE	HLY	IMM		GSE43219_N.A_M_YNG_ACT_OWE_HLY_IMM
GSE43856	vastus lateralis	8	M	25	23.1	Healthy	Athlete	56.3	good	Acute Aerobic	Cycling (1h, 105% power) + Running 1h at 10k time trial pace	120	180	5	https://doi.org/10.1152/japplphysiol.00143.2013	Illumina HumanHT-12 V4.0 expression beadchip	NO		VAL	M	YNG	ATH	LEA	HLY	REC		GSE43856_VAL_M_YNG_ATH_LEA_HLY_REC
GSE44818	vastus lateralis	12	M	30	24.4	Healthy	Endurance trained	60.4	good	Acute Aerobic	Cycling, high-intensity intervals (70–90% Wmax)	100	0	1.66667	https://doi.org/10.1152/physiolgenomics.00068.2015	Illumina HumanHT-12 V3.0 expression beadchip	NO	Used 43856 and 27285 as baselines (same age, BMI, VO2max and)	VAL	M	YNG	ATH	LEA	HLY	IMM		GSE44818_VAL_M_YNG_ATH_LEA_HLY_IMM
GSE44818	vastus lateralis	12	M	30	24.4	Healthy	Endurance trained	60.4	good	Acute Aerobic	Cycling, high-intensity intervals (70–90% Wmax)	100	180	4.66667	https://doi.org/10.1152/physiolgenomics.00068.2015	Illumina HumanHT-12 V3.0 expression beadchip	NO	Used 43856 and 27285 as baselines (same age, BMI, VO2max and)	VAL	M	YNG	ATH	LEA	HLY	REC		GSE44818_VAL_M_YNG_ATH_LEA_HLY_REC
GSE59088	vastus lateralis	6	M	23.4	23.9	Healthy	Sedentary		poor	Acute Aerobic	Cycling intervals (40min, 75% Wmax + 20min 80% Wmax + 8x4min, 90%Wmax)	84	300	6.4	https://doi.org/10.1038/sdata.2014.41	Affymetrix Human Gene 1.0 ST	YES, from CEL	Everything is compared to a control non-exercise group	VAL	M	YNG	SED	LEA	HLY	REC		GSE59088_VAL_M_YNG_SED_LEA_HLY_REC
GSE59363	NA	7	M	56.1	27.4	Healthy		37	good	Acute Aerobic	Cycling, 50% VO2max	60	0	1	https://doi.org/10.1007/s00125-015-3584-x	Affymetrix Human Gene 1.0 ST	YES, from CEL		N.A	M	MDL	ACT	OWE	HLY	IMM		GSE59363_N.A_M_MDL_ACT_OWE_HLY_IMM
GSE59363	NA	7	M	56.1	27.4	Healthy		37	good	Acute Aerobic	Cycling, 50% VO2max	60	180	4	https://doi.org/10.1007/s00125-015-3584-x	Affymetrix Human Gene 1.0 ST	YES, from CEL		N.A	M	MDL	ACT	OWE	HLY	REC		GSE59363_N.A_M_MDL_ACT_OWE_HLY_REC
GSE59363	NA	7	M	57.3	24.6	Type 2 diabetes		32.4	good	Acute Aerobic	Cycling, 50% VO2max	60	0	1	https://doi.org/10.1007/s00125-015-3584-x	Affymetrix Human Gene 1.0 ST	YES, from CEL		N.A	M	MDL	ACT	LEA	T2D	IMM		GSE59363_N.A_M_MDL_ACT_LEA_T2D_IMM
GSE59363	NA	7	M	57.3	24.6	Type 2 diabetes		32.4	good	Acute Aerobic	Cycling, 50% VO2max	60	180	4	https://doi.org/10.1007/s00125-015-3584-x	Affymetrix Human Gene 1.0 ST	YES, from CEL		N.A	M	MDL	ACT	LEA	T2D	REC		GSE59363_N.A_M_MDL_ACT_LEA_T2D_REC
GSE68585	vastus lateralis	1	F	52	26.4	Chronic Kidney Disease	Sedentary	19.9	poor	Acute Aerobic	Cycling, 4 bouts (8min 70%maxHR, 2min 90%, 2min rest)	48	30	1.3	https://doi.org/10.1371/journal.pone.0160327	Agilent-014850 Whole Human Genome Microarray 4x44K	NO		VAL	F	MDL	SED	OWE	CKD	IMM		GSE68585_VAL_F_MDL_SED_OWE_CKD_IMM
GSE68585	vastus lateralis	4	M	52	26.4	Chronic Kidney Disease	Sedentary	19.9	poor	Acute Aerobic	Cycling, 4 bouts (8min 70%maxHR, 2min 90%, 2min rest)	48	30	1.3	https://doi.org/10.1371/journal.pone.0160327	Agilent-014850 Whole Human Genome Microarray 4x44K	NO		VAL	M	MDL	SED	OWE	CKD	IMM		GSE68585_VAL_M_MDL_SED_OWE_CKD_IMM
GSE71972	vastus lateralis	4	F	23	23.7	Healthy	Active, 49MET/h/week, peak power=29.4W		average	Acute Aerobic	unilateral dynamic knee extension (60% power, 45 kicks/min)	60	0	1	https://doi.org/10.1113/JP272177	Illumina HiSeq 2500	YES, from COUNTS		VAL	F	YNG	ACT	LEA	HLY	IMM		GSE71972_VAL_F_YNG_ACT_LEA_HLY_IMM
GSE71972	vastus lateralis	4	F	23	23.7	Healthy	Active, 49MET/h/week, peak power=29.4W		average	Acute Aerobic	unilateral dynamic knee extension (60% power, 45 kicks/min)	60	180	4	https://doi.org/10.1113/JP272177	Illumina HiSeq 2500	YES, from COUNTS		VAL	F	YNG	ACT	LEA	HLY	REC		GSE71972_VAL_F_YNG_ACT_LEA_HLY_REC
GSE71972	vastus lateralis	4	M	23	23.7	Healthy	Active, 49MET/h/week, peak power=29.4W		average	Acute Aerobic	unilateral dynamic knee extension (60% power, 45 kicks/min)	60	0	1	https://doi.org/10.1113/JP272177	Illumina HiSeq 2500	YES, from COUNTS		VAL	M	YNG	ACT	LEA	HLY	IMM		GSE71972_VAL_M_YNG_ACT_LEA_HLY_IMM
GSE71972	vastus lateralis	4	M	23	23.7	Healthy	Active, 49MET/h/week, peak power=29.4W		average	Acute Aerobic	unilateral dynamic knee extension (60% power, 45 kicks/min)	60	180	4	https://doi.org/10.1113/JP272177	Illumina HiSeq 2500	YES, from COUNTS		VAL	M	YNG	ACT	LEA	HLY	REC		GSE71972_VAL_M_YNG_ACT_LEA_HLY_REC
GSE86931	vastus lateralis	2	M			Healthy	Amateur endurance-trained	61	good	Acute Aerobic	Cycling, 70% VO2max	70	240	5.16667	https://doi.org/10.1530/JME-15-0150	Illumina HiSeq 2000	NO, from DESeq normalized	Inverse correlation with other studies. YNG age assumed based on VO2max	VAL	M	YNG	ATH	LEA	HLY	REC		GSE86931_VAL_M_YNG_ATH_LEA_HLY_REC
GSE87748	vastus lateralis	10	M	22.9	23.1	Healthy	Sedentary	45.5	average	Acute Aerobic	Cycling, 80% VO2max	15	180	3.25	https://doi.org/10.3389/fendo.2016.00165	Illumina HiSeq 2500	YES, from COUNTS		VAL	M	YNG	SED	LEA	HLY	REC		GSE87748_VAL_M_YNG_SED_LEA_HLY_REC
GSE1832	vastus lateralis	4	M	41		Healthy	Untrained		average	Acute Resistance	Isotonic knee extension (mix CON and ECC)		360	6	https://doi.org/10.1186/gb-2003-4-10-r61	Affymetrix Human Genome U95 Version 2	YES, from CEL	Comparison exercised vs non exercised leg, no baseline, Assumed Lean individuals, no data	VAL	M	MDL	SED	LEA	HLY	REC	MIX	GSE1832_VAL_M_MDL_SED_LEA_HLY_REC_MIX
GSE4249	vastus lateralis	4	M			Healthy	Untrained		average	Acute Resistance	300 single-leg maximal eccentric contractions		180	3		Buck Institute Human 8k cDNA microarray	YES, from GPR	Assumed Lean individuals, no data	VAL	M	YNG	SED	LEA	HLY	REC	ECC	GSE4249_VAL_M_YNG_SED_LEA_HLY_REC_ECC
GSE7286	vastus lateralis	3	M	21	24.1	Healthy	Habitually active at a recreational level		average	Acute Resistance	Stepping down with one leg from a box (height = 0.55 m) at 0.5 Hz for 6 min	16	180	3.26667	https://doi.org/10.1152/physiolgenomics.00151.2006	Affymetrix GeneChip Custom-Made Muscle Chip	NO	only 1000 genes!	VAL	M	YNG	ACT	LEA	HLY	REC	ECC	GSE7286_VAL_M_YNG_ACT_LEA_HLY_REC_ECC
GSE7286	vastus lateralis	3	M	21	24.1	Healthy	Habitually active at a recreational level		average	Acute Resistance	Stepping up with one leg onto a box (height = 0.55 m) at 0.5 Hz for 6 min	16	180	3.26667	https://doi.org/10.1152/physiolgenomics.00151.2006	Affymetrix GeneChip Custom-Made Muscle Chip	NO	only 1000 genes!	VAL	M	YNG	ACT	LEA	HLY	REC	CON	GSE7286_VAL_M_YNG_ACT_LEA_HLY_REC_CON
GSE19062	vastus lateralis	8	M	21	23.4	Healthy	Fit but no regular resistance exercise in last 6 months		average	Acute Resistance	150 maximally resist flexion of the knee	30	180	3.5	https://doi.org/10.1371/journal.pone.0010695	Illumina humanRef-8 v2.0 expression beadchip	NO		VAL	M	YNG	ACT	LEA	HLY	REC	ECC	GSE19062_VAL_M_YNG_ACT_LEA_HLY_REC_ECC
GSE23697	vastus lateralis	35	M	20.9	25.1	Healthy	No strength-training or activity with heavy eccentric component in past 6 months		average	Acute Resistance	100 single-leg maximal eccentric contractions		180	3	https://doi.org/10.1096/fj.10-177105	Agilent-014850 Whole Human Genome Microarray 4x44K	NO	Comparison exercised vs non exercised leg, no baseline	VAL	M	YNG	SED	OWE	HLY	REC	ECC	GSE23697_VAL_M_YNG_SED_OWE_HLY_REC_ECC
GSE24235	Biceps Brachii	6	M	24.7	24.2	Healthy	No prior resistance training history		average	Acute Resistance	Progressive unilateral arm resistance exercise training in FAMuSS		240	4	https://doi.org/10.1186/1471-2164-11-659	Affymetrix Human Genome U133 Plus 2.0	YES, from CEL	Only kept the 4h after exercise	BIB	M	YNG	SED	LEA	HLY	REC	MIX	GSE24235_BIB_M_YNG_SED_LEA_HLY_REC_MIX
GSE24235	Biceps Brachii	8	F	22.7	23.7	Healthy	No prior resistance training history		average	Acute Resistance	Progressive unilateral arm resistance exercise training in FAMuSS		240	4	https://doi.org/10.1186/1471-2164-11-659	Affymetrix Human Genome U133 Plus 2.0	YES, from CEL	Only kept the 4h after exercise	BIB	F	YNG	SED	LEA	HLY	REC	MIX	GSE24235_BIB_F_YNG_SED_LEA_HLY_REC_MIX
GSE28422	vastus lateralis	6	F	84	25.6	Healthy	Sedentary		poor	Acute Resistance	30 bilateral knee extensions at 70% of max		240	4	https://doi.org/10.1152/japplphysiol.00435.2011	Affymetrix Human Genome U133 Plus 2.0	YES, from CEL		VAL	F	ELD	SED	OWE	HLY	REC	MIX	GSE28422_VAL_F_ELD_SED_OWE_HLY_REC_MIX
GSE28422	vastus lateralis	6	F	84	25.6	Healthy	After training protocol		average	Acute Resistance	30 bilateral knee extensions at 70% of max		240	4	https://doi.org/10.1152/japplphysiol.00435.2011	Affymetrix Human Genome U133 Plus 2.0	YES, from CEL		VAL	F	ELD	ACT	OWE	HLY	REC	MIX	GSE28422_VAL_F_ELD_ACT_OWE_HLY_REC_MIX
GSE28422	vastus lateralis	7	F	25	24.6	Healthy	Sedentary		poor	Acute Resistance	30 bilateral knee extensions at 70% of max		240	4	https://doi.org/10.1152/japplphysiol.00435.2011	Affymetrix Human Genome U133 Plus 2.0	YES, from CEL		VAL	F	YNG	SED	LEA	HLY	REC	MIX	GSE28422_VAL_F_YNG_SED_LEA_HLY_REC_MIX
GSE28422	vastus lateralis	7	F	25	24.6	Healthy	After training protocol		average	Acute Resistance	30 bilateral knee extensions at 70% of max		240	4	https://doi.org/10.1152/japplphysiol.00435.2011	Affymetrix Human Genome U133 Plus 2.0	YES, from CEL		VAL	F	YNG	ACT	LEA	HLY	REC	MIX	GSE28422_VAL_F_YNG_ACT_LEA_HLY_REC_MIX
GSE28422	vastus lateralis	6	M	84	25.6	Healthy	Sedentary		poor	Acute Resistance	30 bilateral knee extensions at 70% of max		240	4	https://doi.org/10.1152/japplphysiol.00435.2011	Affymetrix Human Genome U133 Plus 2.0	YES, from CEL		VAL	M	ELD	SED	OWE	HLY	REC	MIX	GSE28422_VAL_M_ELD_SED_OWE_HLY_REC_MIX
GSE28422	vastus lateralis	6	M	84	25.6	Healthy	After training protocol		average	Acute Resistance	30 bilateral knee extensions at 70% of max		240	4	https://doi.org/10.1152/japplphysiol.00435.2011	Affymetrix Human Genome U133 Plus 2.0	YES, from CEL		VAL	M	ELD	ACT	OWE	HLY	REC	MIX	GSE28422_VAL_M_ELD_ACT_OWE_HLY_REC_MIX
GSE28422	vastus lateralis	8	M	25	24.6	Healthy	Sedentary		poor	Acute Resistance	30 bilateral knee extensions at 70% of max		240	4	https://doi.org/10.1152/japplphysiol.00435.2011	Affymetrix Human Genome U133 Plus 2.0	YES, from CEL		VAL	M	YNG	SED	LEA	HLY	REC	MIX	GSE28422_VAL_M_YNG_SED_LEA_HLY_REC_MIX
GSE28422	vastus lateralis	8	M	25	24.6	Healthy	After training protocol		average	Acute Resistance	30 bilateral knee extensions at 70% of max		240	4	https://doi.org/10.1152/japplphysiol.00435.2011	Affymetrix Human Genome U133 Plus 2.0	YES, from CEL		VAL	M	YNG	ACT	LEA	HLY	REC	MIX	GSE28422_VAL_M_YNG_ACT_LEA_HLY_REC_MIX
GSE59088	vastus lateralis	6	M	23.4	23.9	Healthy	Sedentary		poor	Acute Resistance	6 repetitions of 30-50 countermovement jumps, hurdle jumps and drop jumps at RM		300	5	https://doi.org/10.1038/sdata.2014.41	Affymetrix Human Gene 1.0 ST	YES, from CEL	Everything is compared to a control non-exercise group	VAL	M	YNG	SED	LEA	HLY	REC	MIX	GSE59088_VAL_M_YNG_SED_LEA_HLY_REC_MIX

## Sheet: Training
GEO	Muscle	n	Sex	Age	BMI	BMI POST	Health	Sedentary status	VO2max	VO2max status	VO2max POST	Protocol	Training protocol	Training duration (weeks)	Biopsy after last bout	Publication	Plateform	Raw data re-analyzed?	Notes	Muscle category	Sex category	Age category	Sedentary category	Obesity category	Metabolic category	Filename
EMEXP740	vastus lateralis	8	M	71.1	28.9		Healthy	no formal exercise training and no resistance exercise for 10 years				Training Resistance	3X/week, 30 repetitions each of leg press and extension, progression from 1 set at 50% 1RM to 3 sets at 80% 1RM	12	48	https://doi.org/10.1093/gerona/62.10.1088	Affymetrix Human Genome U95 Version 2	YES, from CEL		VAL	M	ELD	SED	OWE	HLY	EMEXP740_VAL_M_ELD_SED_OWE_HLY
GSE106865	vastus lateralis	10	M	26	23.3		Healthy	>6 months without regular RE but previous experience in RE training				Training Resistance	2X/week, 9-12 repetition/set, 3 sets of leg-press and 3 of leg extension, 100%RM	10	24	https://doi.org/10.1007/s00421-018-3984-y	Illumina HumanHT-12 V4.0 expression beadchip	NO		VAL	M	YNG	ACT	LEA	HLY	GSE106865_VAL_M_YNG_ACT_LEA_HLY
GSE109657	vastus lateralis	11	M	23.3	22.2	22.4	Healthy	Moderately active, no vigorous sport activities	48	average	52	Training HIIT	6-7 sets of 20-s cycling at 170% VO2max, 10s rest. 4 d/week	6	48	https://doi.org/10.1038/s41598-018-35115-x	Affymetrix Human Gene 2.0 ST Array	YES, from CEL		VAL	M	YNG	ACT	LEA	HLY	GSE109657_VAL_M_YNG_ACT_LEA_HLY
GSE111551	vastus lateralis	13	M	26.15	25.1		Healthy	Untrained	49.1	good	56.5	Training Aerobic	running (3 times/wk; 60min)	18	48					VAL	M	YNG	ACT	OWE	HLY	GSE111551_VAL_M_YNG_ACT_OWE_HLY
GSE1295	vastus lateralis	3	F	52	32		Metabolic Syndrome (fasted hyperglycemia and lipid abnormalities)	< 1/week	30.2	average		Training Aerobic	equivalent to jogging 20 miles/wk (STRIIDE study)	36	24	https://doi.org/10.1152/japplphysiol.00331.2004	Affymetrix Human Genome U133A	YES, from CEL		VAL	F	MDL	SED	OBE	MTS	GSE1295_VAL_F_MDL_SED_OBE_MTS
GSE1295	vastus lateralis	5	M	52	32		Metabolic Syndrome (fasted hyperglycemia and lipid abnormalities)	< 1/week	30.2	average		Training Aerobic	equivalent to jogging 20 miles/wk (STRIIDE study)	36	24	https://doi.org/10.1152/japplphysiol.00331.2004	Affymetrix Human Genome U133A	YES, from CEL		VAL	M	MDL	SED	OBE	MTS	GSE1295_VAL_M_MDL_SED_OBE_MTS
GSE14798	vastus lateralis	8	F	32	21.9		Healthy	no regular exercise				Training Combined	Bed rest vs Bed rest + 40 min of aerobic exercise at 40–80% V02 peak + 19 sessions of resistance exercise	60		https://doi.org/10.1152/physiolgenomics.00036.2009	INSERM MWG human 23k oligo_version 3	NO	Bed rest + exercise group	VAL	F	YNG	SED	LEA	HLY	GSE14798_VAL_F_YNG_SED_LEA_HLY
GSE14798	Soleus	8	F	32	21.9		Healthy	no regular exercise				Training Combined	Bed rest vs Bed rest + 40 min of aerobic exercise at 40–80% V02 peak + 19 sessions of resistance exercise	60		https://doi.org/10.1152/physiolgenomics.00036.2009	INSERM MWG human 23k oligo_version 3	NO	Bed rest + exercise group	SOL	F	YNG	SED	LEA	HLY	GSE14798_SOL_F_YNG_SED_LEA_HLY
GSE16907	vastus lateralis	8	F	53			Healthy	Sedentary				Training Resistance	Jumping exercises for lower limbs + resistance exercises for upper body	52		https://doi.org/10.1007/s11357-010-9140-1	Sentrix HumanRef-8 Expression BeadChip	NO	Assumed lean, no weight data	VAL	F	MDL	SED	LEA	HLY	GSE16907_VAL_F_MDL_SED_LEA_HLY
GSE1718	vastus lateralis	3	U	29.2	24.6		Healthy	Sedentary				Training Aerobic	55-75% VO2max for 30-50min, 3X/week	20		https://doi.org/10.1152/ajpendo.00467.2004	PBRC_GCF 18K HUM OLIGO	NO		VAL	U	YNG	SED	LEA	HLY	GSE1718_VAL_U_YNG_SED_LEA_HLY
GSE1786	vastus lateralis	6	M	68	27		Healthy	< 1/week	19.9	poor		Training Aerobic	45min, 80%VO2max, 3X/week	12	72	https://doi.org/10.1249/01.mss.0000181838.96815.4d	Affymetrix Human Genome U133A	YES, from CEL		VAL	M	ELD	SED	OWE	HLY	GSE1786_VAL_M_ELD_SED_OWE_HLY
GSE19420	vastus lateralis	8	M	61	31.7		Metabolic Syndrome	Sedentary	26.2	average	26.4	Training Combined	mixed training (resistance, HIIT and endurance)	52	72	https://doi.org/10.1210/jc.2011-3454	Affymetrix Human Genome U133 Plus 2.0	YES, from CEL		VAL	M	ELD	SED	OBE	MTS	GSE19420_VAL_M_ELD_SED_OBE_MTS
GSE20319	vastus lateralis	10	M	62	26.5	24.2	Healthy	Life long active vs non active twins fro 32 years	28.3	average	33	Training Aerobic	Lifelong activity	1664		https://doi.org/10.1371/journal.pone.0012609	Illumina HumanWG-6 v3.0 expression beadchip	NO	twins discordant for physical acitivity	VAL	M	ELD	SED	OWE	HLY	GSE20319_VAL_M_ELD_SED_OWE_HLY
GSE24215	vastus lateralis	10	M	25	24.1		Healthy	Active not not trained	42.8	average		Training Aerobic	supervised cycle ergometry 30 min/day, 6 days/wk, on 70% of subjects' V̇O2max	10		https://doi.org/10.1152/ajpendo.00590.2009	Agilent-014850 Whole Human Genome Microarray 4x44K	NO	Re-training after bed rest	VAL	M	YNG	ACT	LEA	HLY	GSE24215_VAL_M_YNG_ACT_LEA_HLY
GSE24235	Biceps Brachii	8	F	22.7	23.7		Healthy	No prior resistance training history				Training Resistance	2X/week, progressive unilateral arm resistance exercise training in FAMuSS	12	24	https://doi.org/10.1186/1471-2164-11-659	Affymetrix Human Genome U133 Plus 2.0	YES, from CEL	Only kept the 24h after exercise, discarded the 4h	BIB	F	YNG	SED	LEA	HLY	GSE24235_BIB_F_YNG_SED_LEA_HLY
GSE24235	Biceps Brachii	6	M	24.7	24.2		Healthy	No prior resistance training history				Training Resistance	2X/week, progressive unilateral arm resistance exercise training in FAMuSS	12	24	https://doi.org/10.1186/1471-2164-11-659	Affymetrix Human Genome U133 Plus 2.0	YES, from CEL	Only kept the 24h after exercise, discarded the 4h	BIB	M	YNG	SED	LEA	HLY	GSE24235_BIB_M_YNG_SED_LEA_HLY
GSE27536	vastus lateralis	18	M	68	26		Chronic Obstructive Pulmonary Disease	Sedentary			1076	Training Aerobic	cycloergometer until pre-training exhaustion time	8		https://doi.org/10.1371/journal.pcbi.1002129	Affymetrix Human Genome U133 Plus 2.0	YES, from CEL	(FFMI 16-21 Kg/m2) (VO2max=896 but no weight data)	VAL	M	ELD	SED	OWE	COP	GSE27536_VAL_M_ELD_SED_OWE_COP
GSE27536	vastus lateralis	12	M	65	26		Healthy	Sedentary			1819	Training Aerobic	cycloergometer until pre-training exhaustion time	8		https://doi.org/10.1371/journal.pcbi.1002129	Affymetrix Human Genome U133 Plus 2.0	YES, from CEL	(FFMI 21 Kg/m2) (VO2max=1566 but no weight data)	VAL	M	ELD	SED	OWE	HLY	GSE27536_VAL_M_ELD_SED_OWE_HLY
GSE27543	vastus lateralis	5	M	63			Chronic Obstructive Pulmonary Disease	Sedentary				Training Aerobic	cycloergometer 1h/day, 5X/week	3			Affymetrix Human HG-Focus Target	YES, from CEL	Assumed OWE (same as GSE27536)	VAL	M	ELD	SED	OWE	COP	GSE27543_VAL_M_ELD_SED_OWE_COP
GSE27543	vastus lateralis	3	M	63			Healthy	Sedentary				Training Aerobic	cycloergometer 1h/day, 5X/week	3			Affymetrix Human HG-Focus Target	YES, from CEL	Assumed OWE (same as GSE27536)	VAL	M	ELD	SED	OWE	HLY	GSE27543_VAL_M_ELD_SED_OWE_HLY
GSE28422	vastus lateralis	8	M	25	24.6		Healthy	no formal exercise programs or physical activity				Training Resistance	3 days/wk, 3 sets of 10 bilateral knee extensions at 70–75% of their one-repetition maximum	12	48	https://doi.org/10.1152/japplphysiol.00435.2011	Affymetrix Human Genome U133 Plus 2.0	YES, from CEL		VAL	M	YNG	SED	LEA	HLY	GSE28422_VAL_M_YNG_SED_LEA_HLY
GSE28422	vastus lateralis	8	F	25	24.6		Healthy	no formal exercise programs or physical activity				Training Resistance	3 days/wk, 3 sets of 10 bilateral knee extensions at 70–75% of their one-repetition maximum	12	48	https://doi.org/10.1152/japplphysiol.00435.2011	Affymetrix Human Genome U133 Plus 2.0	YES, from CEL		VAL	F	YNG	SED	LEA	HLY	GSE28422_VAL_F_YNG_SED_LEA_HLY
GSE28422	vastus lateralis	6	M	84	25.6		Healthy	no formal exercise programs or physical activity				Training Resistance	3 days/wk, 3 sets of 10 bilateral knee extensions at 70–75% of their one-repetition maximum	12	48	https://doi.org/10.1152/japplphysiol.00435.2011	Affymetrix Human Genome U133 Plus 2.0	YES, from CEL		VAL	M	ELD	SED	OWE	HLY	GSE28422_VAL_M_ELD_SED_OWE_HLY
GSE28422	vastus lateralis	6	F	84	25.6		Healthy	no formal exercise programs or physical activity				Training Resistance	3 days/wk, 3 sets of 10 bilateral knee extensions at 70–75% of their one-repetition maximum	12	48	https://doi.org/10.1152/japplphysiol.00435.2011	Affymetrix Human Genome U133 Plus 2.0	YES, from CEL		VAL	F	ELD	SED	OWE	HLY	GSE28422_VAL_F_ELD_SED_OWE_HLY
GSE28998	biceps brachii	3	F	24	26.4		Healthy	no prior resistance training history				Training Resistance	2x/week, 18 reptitions of 5 upper arm exercises at six repetition maximum (RM) weight	12	4	https://doi.org/10.1152/japplphysiol.00860.2011	Affymetrix Human Genome U133 Plus 2.0	YES, from CEL	Trained vs untrained arm, 4h after a single bout, no baseline	BIB	F	YNG	SED	OWE	HLY	GSE28998_BIB_F_YNG_SED_OWE_HLY
GSE28998	biceps brachii	4	M	23	28.6		Healthy	no prior resistance training history				Training Resistance	2x/week, 18 reptitions of 5 upper arm exercises at six repetition maximum (RM) weight	12	4	https://doi.org/10.1152/japplphysiol.00860.2011	Affymetrix Human Genome U133 Plus 2.0	YES, from CEL	Trained vs untrained arm, 4h after a single bout, no baseline	BIB	M	YNG	SED	OWE	HLY	GSE28998_BIB_M_YNG_SED_OWE_HLY
GSE35661	vastus lateralis	24	M	23	23.5		Healthy	Sedentary	47.5	average		Training Aerobic	45-min cycling 70%VO2max, 4X/week	6	24	https://doi.org/10.1152/japplphysiol.00634.2010	Affymetrix Human Genome U133 Plus 2.0	YES, from CEL		VAL	M	YNG	ACT	LEA	HLY	GSE35661_VAL_M_YNG_ACT_LEA_HLY
GSE40551	vastus lateralis	8	M	35.4	32.6	32.7	Assumed IGT	Sedentary	27.1	poor	29.8	Training Aerobic	35-85% VO2max for 1h, 5X/week	8	48	https://doi.org/10.1172/JCI64526	Agilent-014850 Whole Human Genome Microarray 4x44K	NO		VAL	M	MDL	SED	OBE	IGT	GSE40551_VAL_M_MDL_SED_OBE_IGT
GSE43760	vastus lateralis	6	F	49	22.8		Healthy	Sedentary	32	average		Training Aerobic		24	48	https://doi.org/10.1249/MSS.0000000000001035	Affymetrix Human Gene 1.0 ST	YES, from CEL		VAL	F	MDL	SED	LEA	HLY	GSE43760_VAL_F_MDL_SED_LEA_HLY
GSE43760	vastus lateralis	6	F	52	34.5		Metabolic Syndrome	Sedentary	22.8	poor		Training Aerobic		24	48	https://doi.org/10.1249/MSS.0000000000001035	Affymetrix Human Gene 1.0 ST	YES, from CEL		VAL	F	MDL	SED	OBE	MTS	GSE43760_VAL_F_MDL_SED_OBE_MTS
GSE45426	vastus lateralis	4	M	22	23		Healthy	Active but no lower body resistance training				Training Resistance	2 sessions of 5 bouts of 30 maximal isokinetic knee extensions at an angular velocity of 180°/s	0.428571	24	https://doi.org/10.1152/japplphysiol.00426.2013	Affymetrix Human Genome U133 Plus 2.0	YES, from CEL	only 3 days of training, only kept biopsy D4, excluded donors without D4. Excluded Subject 01	VAL	M	YNG	ACT	LEA	HLY	GSE45426_VAL_M_YNG_ACT_LEA_HLY
GSE47881	vastus lateralis	9	U	24.9	23.5		Healthy	Active but no strength/aerobic training in past 24 months				Training Resistance	3x/week, multiple sets of 12 repetitions at 70% RM	20	2.5	https://doi.org/10.1371/journal.pgen.1003389	Affymetrix Human Genome U133 Plus 2.0	YES, from CEL	Revision of the Trappe data (GSE28422)+new data. No sex data available, several age groups, no baseline timepoint	VAL	U	YNG	ACT	LEA	HLY	GSE47881_VAL_U_YNG_ACT_LEA_HLY
GSE47881	vastus lateralis	19	U	49.5	26.7		Healthy	Active but no strength/aerobic training in past 24 months				Training Resistance	3x/week, multiple sets of 12 repetitions at 70% RM	20	2.5	https://doi.org/10.1371/journal.pgen.1003389	Affymetrix Human Genome U133 Plus 2.0	YES, from CEL	Revision of the Trappe data (GSE28422)+new data. No sex data available, several age groups, no baseline timepoint	VAL	U	MDL	ACT	OWE	HLY	GSE47881_VAL_U_MDL_ACT_OWE_HLY
GSE47881	vastus lateralis	16	U	69.9	26.9		Healthy	Active but no strength/aerobic training in past 24 months				Training Resistance	3x/week, multiple sets of 12 repetitions at 70% RM	20	2.5	https://doi.org/10.1152/japplphysiol.00426.2013	Affymetrix Human Genome U133 Plus 2.0	YES, from CEL	Revision of the Trappe data (GSE28422)+new data. No sex data available, several age groups, no baseline timepoint	VAL	U	ELD	ACT	OWE	HLY	GSE47881_VAL_U_ELD_ACT_OWE_HLY
GSE48278	vastus lateralis	30	F	44	30		Metabolic Syndrome	Sedentary	28	poor		Training Aerobic	5021-8368 kJ/week at 40–80% VO2peak	36	24	https://doi.org/10.1007/s00125-014-3343-4	Affymetrix Human Genome U133 Plus 2.0	YES, from CEL		VAL	F	YNG	SED	OBE	MTS	GSE48278_VAL_F_YNG_SED_OBE_MTS
GSE48278	vastus lateralis	30	M	44	30		Metabolic Syndrome	Sedentary	28	poor		Training Aerobic	5021-8368 kJ/week at 40–80% VO2peak	36	24	https://doi.org/10.1007/s00125-014-3343-4	Affymetrix Human Genome U133 Plus 2.0	YES, from CEL		VAL	M	YNG	SED	OBE	MTS	GSE48278_VAL_M_YNG_SED_OBE_MTS
GSE48278	vastus lateralis	4	F	44	30		Metabolic Syndrome	not participating in regular exercise	28	poor		Training Resistance	3 sets/day, 8–12 repetitions/set of upper and lower body exercises using Cybex machines	36	24	https://doi.org/10.1007/s00125-014-3343-4	Affymetrix Human Genome U133 Plus 2.0	YES, from CEL		VAL	F	MDL	SED	OBE	MTS	GSE48278_VAL_F_MDL_SED_OBE_MTS
GSE48278	vastus lateralis	5	M	44	30		Metabolic Syndrome	not participating in regular exercise	28	poor		Training Resistance	3 sets/day, 8–12 repetitions/set of upper and lower body exercises using Cybex machines	36	24	https://doi.org/10.1007/s00125-014-3343-4	Affymetrix Human Genome U133 Plus 2.0	YES, from CEL		VAL	M	MDL	SED	OBE	MTS	GSE48278_VAL_M_MDL_SED_OBE_MTS
GSE53598	vastus lateralis	18	M	59	26.1		Healthy	Sedentary	28.8	poor		Training Combined	combined exercise training intervention	12	72	https://doi.org/10.1152/physiolgenomics.00174.2013	Affymetrix Human Gene 1.1 ST	YES, from CEL		VAL	M	MDL	SED	OWE	HLY	GSE53598_VAL_M_MDL_SED_OWE_HLY
GSE58249	vastus lateralis	6	F	48	42.7		Metabolic Syndrome	no regular exercise during the previous 6 mo				Training Resistance	graduated periodised regimen at a perceived exertion of “hard” on the Borg scale	16	72	https://doi.org/10.1007/s00421-011-1978-0	Illumina HumanHT-12 V4.0 expression beadchip	NO		VAL	F	MDL	SED	MOB	MTS	GSE58249_VAL_F_MDL_SED_MOB_MTS
GSE58249	vastus lateralis	3	M	48	42.7		Metabolic Syndrome	no regular exercise during the previous 6 mo				Training Resistance	graduated periodised regimen at a perceived exertion of “hard” on the Borg scale	16	72	https://doi.org/10.1007/s00421-011-1978-0	Illumina HumanHT-12 V4.0 expression beadchip	NO		VAL	M	MDL	SED	MOB	MTS	GSE58249_VAL_M_MDL_SED_MOB_MTS
GSE58249	vastus lateralis	6	F	51	45		Metabolic Syndrome	no regular exercise in last 6 mo				Training Aerobic	65-85% of their heart rate reserve for 40-60min	16	72	https://doi.org/10.1007/s00421-011-1978-0	Illumina HumanHT-12 V4.0 expression beadchip	NO		VAL	F	MDL	SED	MOB	MTS	GSE58249_VAL_F_MDL_SED_MOB_MTS
GSE58249	vastus lateralis	2	M	51	45		Metabolic Syndrome	no regular exercise in last 6 mo				Training Aerobic	65-85% of their heart rate reserve for 40-60min	16	72	https://doi.org/10.1007/s00421-011-1978-0	Illumina HumanHT-12 V4.0 expression beadchip	NO		VAL	M	MDL	SED	MOB	MTS	GSE58249_VAL_M_MDL_SED_MOB_MTS
GSE72462	vastus lateralis	18	M	46.4	32.5		Assumed IGT (individuals at high risk for type 2 diabetes)	<2h/week	22.9	poor		Training Aerobic	Cycling (30min, 80% VO2max) + Walking (30min), 3X/week	8		https://doi.org/10.2337/db15-1723	Affymetrix Human Transcriptome 2.0	YES, from CEL		VAL	M	MDL	SED	OBE	IGT	GSE72462_VAL_M_MDL_SED_OBE_IGT
GSE83352	vastus lateralis	22	F	50	30		lipid abnormalities	Sedentary	27.9	poor		Training Combined	structured aerobic and resistance training	32	24	https://doi.org/10.1249/MSS.0000000000001041	Illumina HumanHT-12 V4.0 expression beadchip	NO		VAL	F	MDL	SED	OBE	MTS	GSE83352_VAL_F_MDL_SED_OBE_MTS
GSE83352	vastus lateralis	20	M	50	30		lipid abnormalities	Sedentary	27.9	poor		Training Combined	structured aerobic and resistance training	32	24	https://doi.org/10.1249/MSS.0000000000001041	Illumina HumanHT-12 V4.0 expression beadchip	NO		VAL	M	MDL	SED	OBE	MTS	GSE83352_VAL_M_MDL_SED_OBE_MTS
GSE8479	vastus lateralis	8	F	69.6			Healthy	Active but not competitive athletes				Training Resistance	2X/week, 40 repetitions of various abdomen, leg and arm, progression from 1 set at 50% 1RM to 3 sets at 80% 1RM	26	48	https://doi.org/10.1371/journal.pone.0000465	Sentrix HumanRef-8 Expression BeadChip	YES, from non normalized data	Assumed lean, no weight data	VAL	F	ELD	ACT	LEA	HLY	GSE8479_VAL_F_ELD_ACT_LEA_HLY
GSE8479	vastus lateralis	6	M	69.6			Healthy	Active but not competitive athletes				Training Resistance	2X/week, 40 repetitions of various abdomen, leg and arm, progression from 1 set at 50% 1RM to 3 sets at 80% 1RM	26	48	https://doi.org/10.1371/journal.pone.0000465	Sentrix HumanRef-8 Expression BeadChip	YES, from non normalized data	Assumed lean, no weight data	VAL	M	ELD	ACT	LEA	HLY	GSE8479_VAL_M_ELD_ACT_LEA_HLY
GSE9103	vastus lateralis	10	M	22.7	23.1		Healthy	<30min/day 2X/week	51.2	average		Training Aerobic	≥ 1 hour cycling or running 6X/week over the past 4 years	192	72	https://doi.org/10.2337/db08-0349	Affymetrix Human Genome U133 Plus 2.0	YES, from CEL		VAL	M	YNG	ACT	LEA	HLY	GSE9103_VAL_M_YNG_ACT_LEA_HLY
GSE9103	vastus lateralis	10	M	65.1	24.4		Healthy	<30min/day 2X/week	36.5	good		Training Aerobic	≥ 1 hour cycling or running 6X/week over the past 4 years	192	72	https://doi.org/10.2337/db08-0349	Affymetrix Human Genome U133 Plus 2.0	YES, from CEL		VAL	M	ELD	ACT	LEA	HLY	GSE9103_VAL_M_ELD_ACT_LEA_HLY
GSE9405	vastus lateralis	6	M	26.5	25.1	22.6	Healthy	>8 years specific training	41.6	average	64.3	Training Aerobic	life long trained vs untrained	416		https://doi.org/10.1249/MSS.0b013e31818c6be9	AGRF Human 8K cDNA Microarray	NO	Atheletes vs sedentary individuals, not pre/post. LEA because BMI does not apply to athletes	VAL	M	YNG	ATH	LEA	HLY	GSE9405_VAL_M_YNG_ATH_LEA_HLY
GSE9405	vastus lateralis	6	M	31	29.9		Healthy	>8 years specific training	36.9	average		Training Resistance	life long resistance trained vs untrained	416		https://doi.org/10.1249/MSS.0b013e31818c6be9	AGRF Human 8K cDNA Microarray	NO	Atheletes vs sedentary individuals, not pre/post. LEA because BMI does not apply to athletes	VAL	M	YNG	ATH	LEA	HLY	GSE9405_VAL_M_YNG_ATH_LEA_HLY
GSE97084	vastus lateralis	14	U	25.4	24.6		Healthy	Sedentary	32	poor	40	Training Combined		12	72	https://doi.org/10.1016/j.cmet.2017.02.009	Illumina HiSeq 2000	YES, from COUNTS		VAL	U	YNG	SED	LEA	HLY	GSE97084_VAL_U_YNG_SED_LEA_HLY
GSE97084	vastus lateralis	14	U	25.4	24.6		Healthy	Sedentary	32	poor	40	Training HIIT		12	72	https://doi.org/10.1016/j.cmet.2017.02.009	Illumina HiSeq 2000	YES, from COUNTS		VAL	U	YNG	SED	LEA	HLY	GSE97084_VAL_U_YNG_SED_LEA_HLY
GSE97084	vastus lateralis	14	U	25.4	24.6		Healthy	Sedentary	32	poor	40	Training Resistance		12	72	https://doi.org/10.1016/j.cmet.2017.02.009	Illumina HiSeq 2000	YES, from COUNTS		VAL	U	YNG	SED	LEA	HLY	GSE97084_VAL_U_YNG_SED_LEA_HLY
GSE97084	vastus lateralis	9	U	70.7	27.3		Healthy	Sedentary	20	poor	24	Training Combined		12	72	https://doi.org/10.1016/j.cmet.2017.02.009	Illumina HiSeq 2000	YES, from COUNTS		VAL	U	ELD	SED	OWE	HLY	GSE97084_VAL_U_ELD_SED_OWE_HLY
GSE97084	vastus lateralis	9	U	70.7	27.3		Healthy	Sedentary	20	poor	24	Training HIIT		12	72	https://doi.org/10.1016/j.cmet.2017.02.009	Illumina HiSeq 2000	YES, from COUNTS		VAL	U	ELD	SED	OWE	HLY	GSE97084_VAL_U_ELD_SED_OWE_HLY
GSE97084	vastus lateralis	9	U	70.7	27.3		Healthy	Sedentary	20	poor	24	Training Resistance		12	72	https://doi.org/10.1016/j.cmet.2017.02.009	Illumina HiSeq 2000	YES, from COUNTS		VAL	U	ELD	SED	OWE	HLY	GSE97084_VAL_U_ELD_SED_OWE_HLY
GSE99963	vastus lateralis	6	M	38.1	27.1		Healthy	Sedentary	36.5	average		Training Resistance	40 repetitions leg press + 40 repetitions leg extensions at 80% 1-RM + 4 sets of dumbbell squats	10	24	https://doi.org/10.1038/s41598-017-15420-7	Illumina HiSeq 2500	YES, from COUNTS		VAL	M	MDL	SED	OWE	HLY	GSE99963_VAL_M_MDL_SED_OWE_HLY
GSE117525	vastus lateralis	11	M	76.5	28.6	29.1	Frail	Sedentary				Training Resistance	progressive full‐body resistance‐type training. Frail 2X/week, healthy 3X/week	24		https://doi.org/10.1002/jcsm.12099	Affymetrix Human Gene 1.1 ST	YES, from CEL		VAL	M	ELD	SED	OWE	FRA	GSE117525_VAL_M_ELD_SED_OWE_FRA
GSE117525	vastus lateralis	20	F	76.5	28.5	28.9	Frail	Sedentary				Training Resistance		24		https://doi.org/10.1002/jcsm.12099	Affymetrix Human Gene 1.1 ST	YES, from CEL		VAL	F	ELD	SED	OWE	FRA	GSE117525_VAL_F_ELD_SED_OWE_FRA
GSE117525	vastus lateralis	26	M	69.7	27.2	27.1	Healthy	Sedentary				Training Resistance		24		https://doi.org/10.1002/jcsm.12099	Affymetrix Human Gene 1.1 ST	YES, from CEL		VAL	M	ELD	SED	OWE	HLY	GSE117525_VAL_M_ELD_SED_OWE_HLY
GSE117525	vastus lateralis	15	F	70.9	24.3	24.6	Healthy	Sedentary				Training Resistance		24		https://doi.org/10.1002/jcsm.12099	Affymetrix Human Gene 1.1 ST	YES, from CEL		VAL	F	ELD	SED	LEA	HLY	GSE117525_VAL_F_ELD_SED_LEA_HLY

## Sheet: Inactivity
GEO	Muscle	n	Sex	Age	BMI	Health	Sedentary status	VO2max	VO2max status	Protocol	Description	Inactivity duration (days)	Biopsy after last bout	Publication	Plateform	Raw data re-analyzed?	Notes	Muscle category	Sex category	Age category	Sedentary category	Weight category	Metabolic category	Duration	Filename
GSE104999	vastus lateralis	14	M	27	23.7	Healthy				Inactivity	Bed rest	21		https://doi.org/10.14814/phy2.12753	Affymetrix Human Gene 2.1 ST	YES		VAL	M	YNG	ACT	LEA	HLY	LON	GSE104999_VAL_M_YNG_ACT_LEA_HLY_LON
GSE14798	vastus lateralis	8	F	34	21.4	Healthy	not participating in regular exercise			Inactivity	Bed rest control group	60		https://doi.org/10.1152/physiolgenomics.00036.2009	INSERM MWG human 23k oligo_version 3	NO		VAL	F	YNG	SED	LEA	HLY	LON	GSE14798_VAL_F_YNG_SED_LEA_HLY_LON
GSE14798	Soleus	8	F	34	21.4	Healthy	not participating in regular exercise			Inactivity	Bed rest control group	60		https://doi.org/10.1152/physiolgenomics.00036.2009	INSERM MWG human 23k oligo_version 3	NO		SOL	F	YNG	SED	LEA	HLY	LON	GSE14798_SOL_F_YNG_SED_LEA_HLY_LON
GSE14901	vastus lateralis	12	M	20.8	24	Healthy	Recreationally active			Inactivity	Unilateral lower limb immobilization	14		https://doi.org/10.1371/journal.pone.0006518	Affymetrix Human Genome U133 Plus 2.0	NO		VAL	M	YNG	SED	LEA	HLY	MED	GSE14901_VAL_M_YNG_SED_LEA_HLY_MED
GSE14901	vastus lateralis	12	F	21.1	22.9	Healthy	Recreationally active			Inactivity	Unilateral lower limb immobilization	14		https://doi.org/10.1371/journal.pone.0006518	Affymetrix Human Genome U133 Plus 2.0	NO		VAL	F	YNG	SED	LEA	HLY	MED	GSE14901_VAL_F_YNG_SED_LEA_HLY_MED
GSE14901	vastus lateralis	12	M	20.8	24	Healthy	Recreationally active			Inactivity	Unilateral lower limb immobilization	2		https://doi.org/10.1371/journal.pone.0006518	Affymetrix Human Genome U133 Plus 2.0	NO		VAL	M	YNG	SED	LEA	HLY	SHO	GSE14901_VAL_M_YNG_SED_LEA_HLY_SHO
GSE14901	vastus lateralis	12	F	21.1	22.9	Healthy	Recreationally active			Inactivity	Unilateral lower limb immobilization	2		https://doi.org/10.1371/journal.pone.0006518	Affymetrix Human Genome U133 Plus 2.0	NO		VAL	F	YNG	SED	LEA	HLY	SHO	GSE14901_VAL_F_YNG_SED_LEA_HLY_SHO
GSE21496	vastus lateralis	7	M	22	24.1	Healthy	Sedentary			Inactivity	Unilateral lower limb suspension	2		https://doi.org/10.1152/japplphysiol.00444.2010	Affymetrix Human Genome U133 Plus 2.0	YES		VAL	M	YNG	SED	LEA	HLY	SHO	GSE21496_VAL_M_YNG_SED_LEA_HLY_SHO
GSE24215	vastus lateralis	10	M	25	24.1	Healthy	Active not not trained	43.5	average	Inactivity	Bed rest	10		https://doi.org/10.1152/ajpendo.00590.2009	Agilent-014850 Whole Human Genome Microarray 4x44K	NO		VAL	M	YNG	ACT	LEA	HLY	MED	GSE24215_VAL_M_YNG_ACT_LEA_HLY_MED
GSE33886	vastus lateralis	3	M	21	22	Healthy	Active not not trained			Inactivity	Unilateral lower limb suspension	21		https://doi.org/10.1113/expphysiol.2012.068726	Affymetrix Human Gene 1.0 ST	YES		VAL	M	YNG	SED	LEA	HLY	LON	GSE33886_VAL_M_YNG_SED_LEA_HLY_LON
GSE113165	vastus lateralis	2	M	23	22.3094	Healthy	Active not not trained			Inactivity	Bed rest	5		https://doi.org/10.1152/japplphysiol.01093.2018	Illumina HiSeq 2500	NO		VAL	M	YNG	ACT	LEA	HLY	MED	GSE113165_VAL_M_YNG_ACT_LEA_HLY_MED
GSE113165	vastus lateralis	11	M	68	25.1024	Healthy	Active not not trained			Inactivity	Bed rest	5		https://doi.org/10.1152/japplphysiol.01093.2018	Illumina HiSeq 2500	NO		VAL	M	ELD	ACT	OWE	HLY	MED	GSE113165_VAL_M_ELD_ACT_OWE_HLY_MED
GSE113165	vastus lateralis	7	F	23	22.3094	Healthy	Active not not trained			Inactivity	Bed rest	5		https://doi.org/10.1152/japplphysiol.01093.2018	Illumina HiSeq 2500	NO		VAL	F	YNG	ACT	LEA	HLY	MED	GSE113165_VAL_F_YNG_ACT_LEA_HLY_MED
GSE113165	vastus lateralis	7	F	68	25.1024	Healthy	Active not not trained			Inactivity	Bed rest	5		https://doi.org/10.1152/japplphysiol.01093.2018	Illumina HiSeq 2500	NO		VAL	F	ELD	ACT	OWE	HLY	MED	GSE113165_VAL_F_ELD_ACT_OWE_HLY_MED

## Sheet: Annotation
Category	Label	Definition and cut-off
Muscle	VAL	Vastus Lateralis
Muscle	BIB	Biceps Brachii
Muscle	SOL	Soleus
Muscle	N.A.	Not Available
Sex	M	Male
Sex	F	Female
Sex	U	Unknown (not available or mixed population)
Age	YNG	Young (<35 years old)
Age	MDL	Middle age (35-60 years old)
Age	ELD	Elderly (>60 years old)
Fitness	SED	Sedentary: no formal exercise training
Fitness	ACT	Active: >150min moderate-to-difficult exercise/week, average VO2max
Fitness	ATH	Athlete: formal and regular exercise training, good VO2max
Weight	LEA	Lean, BMI<25
Weight	OWE	Overweight, 25<BMI<30
Weight	OBE	Obese, 30<BMI<40
Weight	MOB	Morbidly Obese, BMI>40
Health status	HLY	Healthy: no diagnosed disease
Health status	T2D	Type 2 diabetes
Health status	MTS	Metabolic Syndrome: any combination of T2D, overweight, dyslipidaemia
Health status	CKD	Chronic Kidney Disease
Health status	COP	Chronic Obstructive Pulmonary Disease
Health status	FRA	Frailty
Acute Biopsy extraction	IMM	Immediate (<30min after exercise)
Acute Biopsy extraction	REC	After Reco(3-6h after exercise)
Exercise type	CON	Pure concentric
Exercise type	ECC	Pure eccentric
Exercise type	MIX	Mixed exercise
Training duration	SHO	< 12 weeks
Training duration	MED	12-20 weeks
Training duration	LON	> 20 weeks
Inactivity duration	SHO	< 5 days
Inactivity duration	MED	5-20 days
Inactivity duration	LON	> 20 days
