# Supplementary material for: Transcriptomic profiling of skeletal muscle adaptations to exercise and inactivity
Source: Nat Commun. 2020 Jan 24;11:470. doi: 10.1038/s41467-019-13869-w (PMC6981202; doi:10.1038/s41467-019-13869-w)
Supplement: Supplementary file 6 — Source Data [file 41467_2019_13869_MOESM6_ESM.xlsx]

## Sheet: Fig1
Studies	logFC	adj.P.Val	CI.L	CI.R	size
GSE27285_VAL_M_YNG_ATH_LEA_HLY_REC	2.75091	4.41186e-13	2.56953	2.93228	8
GSE33603_VAL_M_YNG_SED_LEA_HLY_IMM	0.30221	0.657624	-0.0438241	0.648244	11
GSE33603_VAL_M_YNG_SED_LEA_HLY_REC	1.49598	1.04895e-07	1.14995	1.84202	11
GSE41769_VAL_M_MDL_SED_OWE_HLY_IMM	0.197466	0.9097	-0.0676237	0.462556	9
GSE4247_VAL_M_YNG_SED_OWE_HLY_REC	1.3687	0.833127	-0.528294	3.2657	4
GSE43219_N.A_F_YNG_ACT_OWE_HLY_IMM	-0.330346	0.837757	-0.732587	0.0718961	5
GSE43219_N.A_M_YNG_ACT_OWE_HLY_IMM	0.0877426	0.999879	-0.212071	0.387556	9
GSE43856_VAL_M_YNG_ATH_LEA_HLY_REC	2.45639	5.05711e-09	2.17701	2.73577	8
GSE44818_VAL_M_YNG_ATH_LEA_HLY_IMM	1.36277	1.22358e-13	1.15797	1.56758	12
GSE44818_VAL_M_YNG_ATH_LEA_HLY_REC	2.52023	3.56074e-21	2.31543	2.72504	12
GSE59088_VAL_M_YNG_SED_LEA_HLY_REC	1.52518	0.000629085	1.17003	1.88032	6
GSE59363_N.A_M_MDL_ACT_LEA_T2D_IMM	0.364198	0.999244	-0.0940581	0.822453	7
GSE59363_N.A_M_MDL_ACT_LEA_T2D_REC	1.34637	0.0107673	0.88811	1.80462	7
GSE59363_N.A_M_MDL_ACT_OWE_HLY_IMM	0.240193	0.969243	-0.218063	0.698449	7
GSE59363_N.A_M_MDL_ACT_OWE_HLY_REC	1.35591	0.00327262	0.897657	1.81417	7
GSE68585_VAL_F_MDL_SED_OWE_CKD_IMM	-0.554254	0.999999	-1.82876	0.720251	1
GSE68585_VAL_M_MDL_SED_OWE_CKD_IMM	-0.188514	0.999913	-0.825767	0.448739	4
GSE71972_VAL_F_YNG_ACT_LEA_HLY_IMM	0.424868	0.999953	-0.139852	0.989588	3
GSE71972_VAL_F_YNG_ACT_LEA_HLY_REC	3.53546	3.0807e-08	2.97074	4.10018	3
GSE71972_VAL_M_YNG_ACT_LEA_HLY_IMM	0.208213	0.999742	-0.356507	0.772933	3
GSE71972_VAL_M_YNG_ACT_LEA_HLY_REC	3.41848	5.92309e-08	2.85376	3.9832	3
GSE86931_VAL_M_YNG_ATH_LEA_HLY_REC	0.995612	0.998824	-0.704155	2.69538	2
GSE87748_VAL_M_YNG_SED_LEA_HLY_REC	1.89458	1.42466e-05	1.45894	2.33023	10
Acute Aerobic score	1.18747	3.1499e-06	0.688111	1.68682	152
GSE1832_VAL_M_MDL_SED_LEA_HLY_REC_MIX	NA	NA	NA	NA	NA
GSE19062_VAL_M_YNG_ACT_LEA_HLY_REC_ECC	1.48245	0.00182368	0.933843	2.03105	8
GSE23697_VAL_M_YNG_SED_OWE_HLY_REC_ECC	1.48653	7.57359e-11	1.13928	1.83379	35
GSE24235_BIB_F_YNG_SED_LEA_HLY_REC_MIX	1.24107	0.0419792	0.695039	1.7871	4
GSE24235_BIB_M_YNG_SED_LEA_HLY_REC_MIX	0.875088	0.999017	0.244585	1.50559	3
GSE28422_VAL_F_ELD_ACT_OWE_HLY_REC_MIX	0.635695	0.00217089	0.386497	0.884893	6
GSE28422_VAL_F_ELD_SED_OWE_HLY_REC_MIX	0.707796	0.000178905	0.458598	0.956994	6
GSE28422_VAL_F_YNG_ACT_LEA_HLY_REC_MIX	0.380075	0.0732304	0.149362	0.610787	7
GSE28422_VAL_F_YNG_SED_LEA_HLY_REC_MIX	0.79015	4.56302e-07	0.559437	1.02086	7
GSE28422_VAL_M_ELD_ACT_OWE_HLY_REC_MIX	0.454871	0.0613998	0.205673	0.704069	6
GSE28422_VAL_M_ELD_SED_OWE_HLY_REC_MIX	0.833763	3.88232e-06	0.584565	1.08296	6
GSE28422_VAL_M_YNG_ACT_LEA_HLY_REC_MIX	0.512768	0.0015459	0.296956	0.72858	8
GSE28422_VAL_M_YNG_SED_LEA_HLY_REC_MIX	0.663879	6.70207e-06	0.448067	0.879691	8
GSE4249_VAL_M_YNG_SED_LEA_HLY_REC_ECC	0.940126	0.9041	-0.787574	2.66783	4
GSE59088_VAL_M_YNG_SED_LEA_HLY_REC_MIX	1.61618	4.35951e-07	1.3767	1.85565	6
GSE7286_VAL_M_YNG_ACT_LEA_HLY_REC_CON	NA	NA	NA	NA	NA
GSE7286_VAL_M_YNG_ACT_LEA_HLY_REC_ECC	NA	NA	NA	NA	NA
Acute Resistance score	0.878865	4.07632e-14	0.650971	1.10676	114
GSE111551_VAL_M_YNG_ACT_OWE_HLY	0.206444	0.999646	0.0279519	0.384936	13
GSE1295_VAL_F_MDL_SED_OBE_MTS	NA	NA	NA	NA	NA
GSE1295_VAL_M_MDL_SED_OBE_MTS	NA	NA	NA	NA	NA
GSE1718_VAL_U_YNG_SED_LEA_HLY	-0.259512	0.669578	-0.705364	0.18634	3
GSE1786_VAL_M_ELD_SED_OWE_HLY	0.491313	0.364527	0.0354904	0.947136	6
GSE20319_VAL_M_ELD_SED_OWE_HLY	0.128472	0.998472	-0.0963589	0.353302	20
GSE24215_VAL_M_YNG_ACT_LEA_HLY	0.513692	0.462416	0.017066	1.01032	10
GSE27536_VAL_M_ELD_SED_OWE_COP	-0.0398264	0.877974	-0.246947	0.167294	18
GSE27536_VAL_M_ELD_SED_OWE_HLY	0.0191362	0.946075	-0.166118	0.204391	12
GSE27543_VAL_M_ELD_SED_OWE_COP	0.379996	0.549353	-0.0712098	0.831201	5
GSE27543_VAL_M_ELD_SED_OWE_HLY	0.309498	0.987926	-0.0400046	0.659	3
GSE35661_VAL_M_YNG_ACT_LEA_HLY	-0.140057	0.101242	-0.247279	-0.0328345	24
GSE40551_VAL_M_MDL_SED_OBE_IGT	0.260978	0.817108	-0.119171	0.641127	8
GSE43760_VAL_F_MDL_SED_LEA_HLY	-0.0468942	0.999997	-0.752142	0.658353	6
GSE43760_VAL_F_MDL_SED_OBE_MTS	-0.354303	0.90153	-1.05955	0.350944	6
GSE48278_VAL_F_YNG_SED_OBE_MTS	0.124874	0.999936	-0.0739022	0.32365	30
GSE48278_VAL_M_YNG_SED_OBE_MTS	0.0972842	0.999808	-0.101492	0.29606	30
GSE58249_VAL_F_MDL_SED_MOB_MTS	0.187098	0.758988	0.0617123	0.312484	22
GSE58249_VAL_M_MDL_SED_MOB_MTS	0.296875	0.968154	0.0797005	0.51405	20
GSE72462_VAL_M_MDL_SED_OBE_IGT	-0.0948265	0.776053	-0.287598	0.0979446	18
GSE9103_VAL_M_ELD_ACT_LEA_HLY	0.412121	0.152335	0.161832	0.66241	20
GSE9103_VAL_M_YNG_ACT_LEA_HLY	0.04828	0.893172	-0.202009	0.298569	20
GSE9405_VAL_M_YNG_ATH_LEA_HLY	NA	NA	NA	NA	NA
Training Aerobic score	0.0964575	0.0430653	0.00300912	0.189906	294
EMEXP740_VAL_M_ELD_SED_OWE_HLY	NA	NA	NA	NA	NA
GSE106865_VAL_M_YNG_ACT_LEA_HLY	-0.0101207	0.991747	-0.229053	0.208811	10
GSE117525_VAL_F_ELD_SED_LEA_HLY	-0.0322699	0.954804	-0.211302	0.146762	15
GSE117525_VAL_F_ELD_SED_OWE_FRA	0.00593556	0.999885	-0.14996	0.161831	20
GSE117525_VAL_M_ELD_SED_OWE_FRA	0.0903316	0.474086	-0.035169	0.215832	11
GSE117525_VAL_M_ELD_SED_OWE_HLY	-0.033301	0.925155	-0.214479	0.147877	26
GSE16907_VAL_F_MDL_SED_LEA_HLY	0.15097	0.999748	-0.0560301	0.35797	8
GSE24235_BIB_F_YNG_SED_LEA_HLY	0.117931	0.999949	-0.25004	0.485902	4
GSE24235_BIB_M_YNG_SED_LEA_HLY	-0.0264285	0.991623	-0.451325	0.398468	3
GSE28422_VAL_F_ELD_SED_OWE_HLY	0.0819998	0.977382	-0.153472	0.317472	6
GSE28422_VAL_F_YNG_SED_LEA_HLY	0.096124	0.994902	-0.12188	0.314129	7
GSE28422_VAL_M_ELD_SED_OWE_HLY	0.0800329	0.926123	-0.155439	0.315505	6
GSE28422_VAL_M_YNG_SED_LEA_HLY	0.0619563	0.999236	-0.141968	0.265881	8
GSE28998_BIB_F_YNG_SED_OWE_HLY	0.680643	0.586265	0.11604	1.24524	3
GSE28998_BIB_M_YNG_SED_OWE_HLY	0.653059	0.405557	0.164099	1.14202	4
GSE45426_VAL_M_YNG_ACT_LEA_HLY	-0.526389	0.00296491	-0.722632	-0.330146	5
GSE47881_VAL_U_ELD_ACT_OWE_HLY	0.0387686	0.999874	-0.100795	0.178332	16
GSE47881_VAL_U_MDL_ACT_OWE_HLY	0.0306574	0.989523	-0.0974146	0.158729	19
GSE47881_VAL_U_YNG_ACT_LEA_HLY	-0.133487	0.998482	-0.319571	0.0525976	9
GSE48278_VAL_F_MDL_SED_OBE_MTS	0.104029	0.999907	-0.143121	0.35118	5
GSE48278_VAL_M_MDL_SED_OBE_MTS	0.536406	0.999679	0.289256	0.783557	4
GSE58249_VAL_F_MDL_SED_MOB_MTS	-0.0626156	0.995627	-0.367505	0.242274	22
GSE58249_VAL_M_MDL_SED_MOB_MTS	-0.0666149	0.998012	-0.497794	0.364564	20
GSE8479_VAL_F_ELD_ACT_LEA_HLY	0.408497	0.0615659	0.128058	0.688935	8
GSE8479_VAL_M_ELD_ACT_LEA_HLY	0.199922	0.450712	-0.123901	0.523744	6
GSE9405_VAL_M_YNG_ATH_LEA_HLY	NA	NA	NA	NA	NA
GSE97084_VAL_U_ELD_SED_OWE_HLY	0.15269	0.665785	-0.0925791	0.39796	9
GSE97084_VAL_U_YNG_SED_LEA_HLY	0.265531	0.489616	0.0461557	0.484907	14
GSE99963_VAL_M_MDL_SED_OWE_HLY	-0.585404	0.45158	-1.03914	-0.131671	9
Training Resistance score	0.0590999	0.23091	-0.0375879	0.155788	277
GSE109657_VAL_M_YNG_ACT_LEA_HLY	0.14919	0.40956	0.00720002	0.291179	11
GSE97084_VAL_U_ELD_SED_OWE_HLY	0.488419	0.231091	0.15822	0.818617	9
GSE97084_VAL_U_YNG_SED_LEA_HLY	0.00988302	0.982851	-0.271711	0.291477	14
Training HIIT score	0.202887	0.111402	-0.0469059	0.45268	34
GSE14798_SOL_F_YNG_SED_LEA_HLY	NA	NA	NA	NA	NA
GSE14798_VAL_F_YNG_SED_LEA_HLY	NA	NA	NA	NA	NA
GSE19420_VAL_M_ELD_SED_OBE_MTS	0.173045	0.999832	-0.0749151	0.421005	8
GSE53598_VAL_M_MDL_SED_OWE_HLY	0.0740082	0.951337	-0.113185	0.261202	18
GSE83352_VAL_F_MDL_SED_OBE_MTS	0.211517	0.999928	-0.080598	0.503632	22
GSE83352_VAL_M_MDL_SED_OBE_MTS	0.181666	0.999738	-0.124707	0.488038	20
GSE97084_VAL_U_ELD_SED_OWE_HLY	0.446704	0.623713	0.153917	0.739491	9
GSE97084_VAL_U_YNG_SED_LEA_HLY	0.33686	0.825416	0.044073	0.629647	14
Training Combined score	0.239292	0.000171822	0.114464	0.364119	91
GSE104999_VAL_M_YNG_ACT_LEA_HLY_LON	-0.175203	0.562148	-0.399646	0.0492405	12
GSE113165_VAL_F_ELD_ACT_OWE_HLY_MED	-0.510934	0.152662	-0.848367	-0.173502	10
GSE113165_VAL_F_YNG_ACT_LEA_HLY_MED	-0.33421	0.339689	-0.694941	0.0265202	10
GSE113165_VAL_M_ELD_ACT_OWE_HLY_MED	-0.359339	0.441083	-0.647102	-0.0715756	10
GSE113165_VAL_M_YNG_ACT_LEA_HLY_MED	-0.140131	0.947215	-0.814997	0.534734	10
GSE14798_SOL_F_YNG_SED_LEA_HLY_LON	NA	NA	NA	NA	NA
GSE14798_VAL_F_YNG_SED_LEA_HLY_LON	NA	NA	NA	NA	NA
GSE14901_VAL_F_YNG_SED_LEA_HLY_MED	-0.460158	0.211849	-0.799506	-0.120811	6
GSE14901_VAL_F_YNG_SED_LEA_HLY_SHO	-0.181733	0.833435	-0.521081	0.157614	12
GSE14901_VAL_M_YNG_SED_LEA_HLY_MED	-0.49907	0.128722	-0.838418	-0.159722	6
GSE14901_VAL_M_YNG_SED_LEA_HLY_SHO	-0.610125	0.159788	-0.949473	-0.270778	12
GSE21496_VAL_M_YNG_SED_LEA_HLY_SHO	-0.230881	0.975532	-0.476313	0.0145502	7
GSE24215_VAL_M_YNG_ACT_LEA_HLY_MED	-0.625391	0.0800756	-0.972038	-0.278744	10
GSE33886_VAL_M_YNG_SED_LEA_HLY_LON	-0.630478	0.189642	-0.897709	-0.363247	4
Physical Inactivity score	-0.353763	1.16776e-09	-0.467717	-0.23981	109

## Sheet: Fig2A-D
The whole dataset is available at www.metamex.eu

## Sheet: Fig2E-I
	estimate_AA	AveExpr_AA	SE_AA	CI.L_AA	CI.U_AA	NAs_AA	pval_AA	adj.pval_AA	estimate_TA	AveExpr_TA	SE_TA	CI.L_TA	CI.U_TA	NAs_TA	pval_TA	adj.pval_TA	estimate_AR	AveExpr_AR	SE_AR	CI.L_AR	CI.U_AR	NAs_AR	pval_AR	adj.pval_AR	estimate_TR	AveExpr_TR	SE_TR	CI.L_TR	CI.U_TR	NAs_TR	pval_TR	adj.pval_TR	estimate_IN	AveExpr_IN	SE_IN	CI.L_IN	CI.U_IN	NAs_IN	pval_IN	adj.pval_IN
A1BG	-0.0274202	-0.512389	0.0345536	-0.095144	0.0403035	52.6316	0.427453	0.642561	-0.0520089	-0.427497	0.0292106	-0.109261	0.00524286	41.6667	0.0749976	0.363781	-0.039884	-0.819626	0.0384351	-0.115215	0.0354475	23.5294	0.299412	0.559028	-0.00872421	-0.621541	0.0281981	-0.0639915	0.046543	17.3913	0.757025	0.879605	0.0112599	-0.6169	0.108717	-0.201822	0.224342	28.5714	0.91751	0.975082
A1BG-AS1	0.108692	-0.393347	0.0511025	0.00853256	0.208851	68.4211	0.0334256	0.159407	0.0384446	-0.511314	0.0317565	-0.0237971	0.100686	50	0.226048	0.593811	-0.0396734	-0.181834	0.0404085	-0.118873	0.0395259	35.2941	0.326195	0.587902	-0.0273339	-0.282384	0.0279126	-0.0820417	0.0273739	30.4348	0.327449	0.574869	-0.198342	-0.794186	0.091963	-0.378587	-0.0180982	21.4286	0.0310241	0.176714
A1CF	-0.0265487	-0.802399	0.0232291	-0.0720768	0.0189795	36.8421	0.253078	0.476626	-0.00941026	-0.777332	0.02704	-0.0624076	0.0435871	16.6667	0.72783	0.919744	-0.08745	-1.11339	0.0520587	-0.189483	0.0145833	23.5294	0.0929898	0.278027	-0.0374697	-0.98399	0.0192216	-0.0751434	0.000203989	17.3913	0.0512535	0.184047	0.0643425	-0.668701	0.0850709	-0.102394	0.231078	42.8571	0.449446	0.747962
A2M	-0.146613	2.18247	0.062798	-0.269695	-0.0235315	5.26316	0.01956	0.119062	0.313643	1.84745	0.0786198	0.159551	0.467734	8.33333	6.62519e-05	0.0140743	-0.0347893	1.73015	0.0304561	-0.0944822	0.0249036	23.5294	0.253339	0.510175	0.248504	1.9032	0.042048	0.166092	0.330917	4.34783	3.42074e-09	6.51124e-07	-0.100455	1.90646	0.0666776	-0.231141	0.0302308	0	0.131919	0.416688
A2M-AS1	NA	NA	NA	NA	NA	NA	NA	NA	-0.00588702	0.00546155	0.0627465	-0.128868	0.117094	58.3333	0.92525	0.983638	-0.265611	0.353453	0.0518535	-0.367242	-0.16398	41.1765	3.01758e-07	1.18248e-05	0.185278	0.397625	0.057513	0.0725549	0.298002	30.4348	0.0012752	0.0139271	-0.0998779	0.196939	0.0364775	-0.171372	-0.0283834	28.5714	0.00618008	0.0600751
A2ML1	0.0426566	-0.598026	0.0914179	-0.136519	0.221832	36.8421	0.640778	0.798636	-0.0111997	-0.819185	0.0260386	-0.0622344	0.039835	33.3333	0.667109	0.896567	0.0372825	-1.19144	0.0282958	-0.0181763	0.0927413	23.5294	0.187639	0.431167	0.0148866	-1.01627	0.01679	-0.0180212	0.0477944	21.7391	0.375277	0.619267	-0.0903759	-0.489948	0.0726211	-0.232711	0.0519589	42.8571	0.213321	0.531601
A2MP1	NA	NA	NA	NA	NA	NA	NA	NA	0.108845	-0.98651	0.051478	0.00794979	0.20974	58.3333	0.0344816	0.256928	0.0458881	-0.413389	0.0631591	-0.0779015	0.169678	41.1765	0.467503	0.713062	0.165783	-0.569258	0.0468884	0.0738836	0.257683	34.7826	0.000406702	0.00592717	0.153811	-0.503764	0.154705	-0.149405	0.457027	57.1429	0.320114	0.644299
A3GALT2	-0.0449305	-0.759074	0.040885	-0.125064	0.0352026	68.4211	0.27179	0.497363	NA	NA	NA	NA	NA	NA	NA	NA	NA	NA	NA	NA	NA	NA	NA	NA	0.0445248	-0.714694	0.0403171	-0.0344953	0.123545	78.2609	0.269435	0.515901	NA	NA	NA	NA	NA	NA	NA	NA
A4GALT	-0.00813731	-0.326745	0.0522697	-0.110584	0.0943095	10.5263	0.876286	0.939758	0.00536344	0.250676	0.0421252	-0.0772004	0.0879272	16.6667	0.898686	0.979432	0.104573	0.240437	0.0437991	0.0187289	0.190418	23.5294	0.0169601	0.0851705	-0.00160666	0.337202	0.0290785	-0.0585994	0.0553861	8.69565	0.955937	0.978945	-0.0451876	-0.198125	0.0778186	-0.197709	0.107334	14.2857	0.561457	0.823023
A4GNT	-0.115573	-0.785437	0.0562882	-0.225896	-0.00525002	36.8421	0.0400499	0.175079	-0.0240639	-0.836011	0.0298428	-0.0825547	0.0344269	16.6667	0.420037	0.763603	0.0264852	-1.1031	0.0275493	-0.0275105	0.0804808	23.5294	0.336364	0.597617	-0.0119593	-0.921796	0.0172489	-0.0457664	0.0218479	17.3913	0.488099	0.706541	-0.0780273	-0.539251	0.0654085	-0.206226	0.0501709	42.8571	0.232899	0.554463
AA06	NA	NA	NA	NA	NA	NA	NA	NA	0.0263082	-0.814441	0.0340407	-0.0404105	0.0930268	50	0.439615	0.774833	0.0782478	-0.750025	0.0475077	-0.0148655	0.171361	41.1765	0.0995465	0.29057	-0.00980863	-0.744632	0.0231813	-0.0552431	0.0356259	34.7826	0.672202	0.832232	-0.11571	-0.210495	0.119595	-0.350113	0.118692	57.1429	0.333287	0.656538
AAAS	-0.013623	0.297696	0.0444173	-0.100679	0.0734334	5.26316	0.759069	0.872424	-0.0167454	0.621167	0.0466186	-0.108116	0.0746254	8.33333	0.719446	0.916854	-0.14415	0.786247	0.0341277	-0.211039	-0.0772605	23.5294	2.4019e-05	0.000468768	0.0121784	0.673235	0.0256478	-0.0380903	0.0624471	8.69565	0.634906	0.808678	0.0260593	0.519695	0.0591076	-0.0897895	0.141908	14.2857	0.659301	0.87243
AACS	0.0211472	-0.192874	0.0638183	-0.103934	0.146229	5.26316	0.740369	0.861082	0.109355	0.0142442	0.0435442	0.0240099	0.1947	25	0.0120268	0.157115	-0.056258	0.224357	0.0489776	-0.152252	0.0397364	23.5294	0.250702	0.508968	0.0588781	0.279414	0.0382286	-0.0160486	0.133805	8.69565	0.123522	0.322147	-0.00727343	0.0902241	0.0537548	-0.112631	0.0980841	14.2857	0.892369	0.965788
AACSP1	NA	NA	NA	NA	NA	NA	NA	NA	-0.0149488	-0.925571	0.0298722	-0.0734973	0.0435997	50	0.616777	0.875403	-0.106841	-1.25235	0.0446877	-0.194427	-0.0192547	41.1765	0.01681	0.0847312	-0.0223887	-1.05469	0.0236718	-0.0687846	0.0240072	26.087	0.344253	0.591567	-0.151792	-0.963552	0.202446	-0.548579	0.244994	57.1429	0.45338	0.750659
AADAC	-0.0540889	-1.01249	0.0404032	-0.133278	0.0251	36.8421	0.18066	0.394734	0.0130174	-0.92251	0.0494022	-0.0838092	0.109844	8.33333	0.792167	0.944954	0.0345466	-1.26027	0.031741	-0.0276647	0.0967579	17.6471	0.276423	0.534901	-0.0553305	-1.0107	0.0221434	-0.0987308	-0.0119301	0	0.0124639	0.0710138	-0.0929343	-1.19732	0.10832	-0.305237	0.119369	42.8571	0.390913	0.707323
AADACL2	-0.0721423	-0.950218	0.0489503	-0.168083	0.0237986	36.8421	0.140539	0.345677	0.0384831	-1.23094	0.0403558	-0.0406128	0.117579	33.3333	0.340288	0.70024	0.0526523	-1.45286	0.0281154	-0.00245285	0.107757	23.5294	0.0611068	0.211949	0.0107462	-1.30464	0.0181552	-0.0248373	0.0463297	23.913	0.553176	0.752562	-0.126703	-1.29466	0.171464	-0.462766	0.20936	42.8571	0.459938	0.755309
AADACL3	0.0486638	-0.82003	0.0463297	-0.0421408	0.139468	52.6316	0.293544	0.518406	NA	NA	NA	NA	NA	NA	NA	NA	NA	NA	NA	NA	NA	NA	NA	NA	-0.0796709	-0.776091	0.0358598	-0.149955	-0.00938701	73.913	0.0263013	0.118015	NA	NA	NA	NA	NA	NA	NA	NA
AADACL4	0.00755308	-0.969044	0.0399639	-0.0707748	0.0858809	47.3684	0.850095	0.924742	NA	NA	NA	NA	NA	NA	NA	NA	NA	NA	NA	NA	NA	NA	NA	NA	0.0432004	-0.873607	0.0264632	-0.0086665	0.0950673	69.5652	0.10258	0.28628	NA	NA	NA	NA	NA	NA	NA	NA
AADACP1	NA	NA	NA	NA	NA	NA	NA	NA	0.0001967	-1.27951	0.0217383	-0.0424096	0.042803	58.3333	0.99278	0.998386	-0.0555685	-1.44484	0.0347915	-0.123759	0.0126216	41.1765	0.110224	0.30964	0.0575152	-1.21554	0.0249613	0.00859192	0.106438	26.087	0.0212129	0.102019	-0.229445	-1.5298	0.242716	-0.70516	0.24627	57.1429	0.344495	0.666061
AADAT	-0.188556	-0.406195	0.0614284	-0.308953	-0.0681587	5.26316	0.00214397	0.0315166	0.0482095	-0.356676	0.0561066	-0.0617575	0.158176	25	0.390204	0.740558	-0.381005	-0.0575838	0.100545	-0.57807	-0.183941	17.6471	0.000151011	0.00216902	-0.0457271	-0.0666863	0.0283007	-0.101196	0.00974132	8.69565	0.106147	0.292605	0.114627	-0.548442	0.0977138	-0.0768882	0.306143	14.2857	0.240759	0.560767
AAGAB	0.0414878	0.516136	0.0375847	-0.0321768	0.115152	15.7895	0.269658	0.494885	0.0479404	0.255124	0.0256042	-0.002243	0.0981238	33.3333	0.0611567	0.330023	0.18794	0.57186	0.0800654	0.0310147	0.344865	23.5294	0.0189084	0.0924314	-0.0824972	0.473625	0.0290507	-0.139436	-0.0255588	17.3913	0.00451469	0.0345403	-0.116692	0.342283	0.0616932	-0.237608	0.00422463	14.2857	0.0585595	0.26029
AAK1	0.171038	0.175276	0.0477294	0.0774899	0.264586	5.26316	0.000339032	0.00923126	-0.0300914	-0.145261	0.0398025	-0.108103	0.04792	16.6667	0.449637	0.780716	0.260997	-0.16141	0.0643359	0.134901	0.387093	11.7647	4.97524e-05	0.000867275	0.036018	0.0686727	0.0199591	-0.00310117	0.0751371	4.34783	0.0711392	0.226935	-0.00449337	0.319319	0.0369659	-0.0769451	0.0679584	14.2857	0.903252	0.969632
AAMDC	0.311225	2.18554	0.153326	0.0107117	0.611739	5.26316	0.0423742	0.180277	-0.0386591	1.34915	0.0594915	-0.15526	0.0779421	16.6667	0.515805	0.820279	-0.0962121	1.58078	0.0309525	-0.156878	-0.0355463	23.5294	0.00188116	0.0159725	-0.150811	1.58702	0.0509368	-0.250645	-0.0509762	17.3913	0.00306905	0.0263645	-0.0784139	1.2747	0.0690828	-0.213814	0.0569858	14.2857	0.256345	0.577882
AAMP	-0.243584	0.633028	0.0692337	-0.379279	-0.107888	5.26316	0.000434353	0.0109155	-0.0528491	0.910634	0.0403386	-0.131911	0.0262131	8.33333	0.19015	0.552507	-0.0135525	0.757536	0.0353293	-0.0827967	0.0556917	17.6471	0.701271	0.861278	-0.0442344	1.05251	0.0231128	-0.0895348	0.00106591	0	0.0556398	0.193566	-0.0233453	0.852211	0.0304087	-0.0829453	0.0362547	0	0.442655	0.744445
AANAT	-0.00453759	-0.575965	0.0421021	-0.0870562	0.0779811	36.8421	0.914174	0.960513	-0.0522158	-0.450274	0.0665901	-0.18273	0.0782983	8.33333	0.432959	0.770843	-0.00560117	-0.664998	0.0391897	-0.0824115	0.0712092	17.6471	0.88635	0.9533	-0.0727534	-0.67195	0.0295791	-0.130727	-0.0147795	0	0.0139082	0.0759327	-0.157479	-0.813218	0.158177	-0.467499	0.152542	42.8571	0.319451	0.643715
AAR2	0.0735652	0.26909	0.0403804	-0.00557898	0.152709	5.26316	0.0684848	0.237105	-0.00454005	0.446035	0.0302357	-0.0638009	0.0547208	16.6667	0.880642	0.972488	0.0133028	0.746829	0.0414355	-0.0679093	0.0945149	23.5294	0.748174	0.884796	0.00409529	0.760563	0.0220904	-0.0392011	0.0473917	17.3913	0.852925	0.928367	0.0930316	0.511505	0.0286746	0.0368304	0.149233	14.2857	0.00117703	0.0173574
AARD	-0.0619798	-0.695495	0.0363653	-0.133254	0.00929488	31.5789	0.0883126	0.271465	0.0541997	-0.536617	0.0519827	-0.0476846	0.156084	66.6667	0.297111	0.666173	NA	NA	NA	NA	NA	NA	NA	NA	0.000830068	-0.503651	0.0444064	-0.0862048	0.0878649	73.913	0.985086	0.993551	NA	NA	NA	NA	NA	NA	NA	NA
AARS	-0.0495115	1.20443	0.03358	-0.115327	0.0163041	5.26316	0.140365	0.345616	-0.0394167	1.33474	0.0286773	-0.0956233	0.0167898	8.33333	0.169289	0.522861	-0.0443589	1.49251	0.0420762	-0.126827	0.038109	17.6471	0.291768	0.550639	-0.0944977	1.60607	0.0281271	-0.149626	-0.0393696	0	0.000780359	0.00972872	-0.0461339	1.26895	0.0257356	-0.0965748	0.00430705	0	0.0730358	0.297793
AARS2	0.0988851	-0.134035	0.109648	-0.11602	0.31379	10.5263	0.367139	0.586594	0.0723083	0.0783622	0.0546051	-0.0347158	0.179332	25	0.185435	0.54574	-0.0437696	0.0508414	0.0384108	-0.119053	0.0315141	23.5294	0.254489	0.510175	-0.00327643	0.263689	0.0253609	-0.052983	0.0464301	17.3913	0.897206	0.950728	-0.00784197	-0.126989	0.0441149	-0.0943055	0.0786216	14.2857	0.85891	0.955696
AARSD1	0.0427427	0.39479	0.040908	-0.0374356	0.122921	26.3158	0.296093	0.520308	-0.065805	1.17065	0.0304604	-0.125506	-0.00610374	33.3333	0.0307458	0.242298	0.00221056	0.906142	0.0611431	-0.117628	0.122049	23.5294	0.97116	0.989478	-0.0704997	1.1652	0.0277796	-0.124947	-0.0160527	26.087	0.0111544	0.0656915	-0.0146456	0.5821	0.0273058	-0.068164	0.0388727	14.2857	0.591712	0.838486
AASDH	-0.0166876	-0.206143	0.0292529	-0.0740222	0.040647	10.5263	0.568365	0.753277	-0.0634798	-0.00182729	0.043481	-0.148701	0.0217414	33.3333	0.144306	0.486348	-0.26563	0.456388	0.0439383	-0.351748	-0.179513	23.5294	1.48921e-09	1.17352e-07	-0.0716926	0.494581	0.0339461	-0.138226	-0.00515944	17.3913	0.0346905	0.142222	0.0451535	0.419583	0.0486012	-0.0501031	0.14041	14.2857	0.352857	0.672405
AASDHPPT	0.0958338	0.760494	0.0718256	-0.0449419	0.236609	5.26316	0.18212	0.396854	-0.047917	0.636788	0.0305201	-0.107735	0.0119014	16.6667	0.116412	0.442806	-0.0790017	0.535188	0.0363959	-0.150336	-0.00766716	17.6471	0.0299596	0.129459	-0.00683986	0.827431	0.0204146	-0.0468518	0.0331721	4.34783	0.737589	0.868867	0.00703832	0.8339	0.0523934	-0.0956508	0.109727	14.2857	0.893137	0.966053
AASS	-0.00713146	-0.0307548	0.0501799	-0.105482	0.0912193	10.5263	0.886987	0.945259	0.0149139	-0.42173	0.0339424	-0.0516119	0.0814397	8.33333	0.66038	0.893145	-0.0263542	-0.130246	0.0727511	-0.168944	0.116235	17.6471	0.717164	0.869548	-0.126891	-0.00331192	0.042104	-0.209413	-0.044369	0	0.00258032	0.0233464	-0.0741901	0.123859	0.0547914	-0.181579	0.0331992	0	0.175722	0.483236
AATBC	0.149073	-0.590357	0.0443341	0.0621801	0.235966	31.5789	0.000772405	0.0159343	-0.0321466	-0.577186	0.0263987	-0.083887	0.0195939	33.3333	0.223325	0.591318	-0.000785828	-0.34098	0.0383258	-0.0759029	0.0743313	29.4118	0.983641	0.994863	0.026285	-0.546418	0.0264372	-0.0255309	0.0781009	17.3913	0.320104	0.567441	0.138154	-0.441657	0.102769	-0.0632695	0.339578	42.8571	0.178846	0.487096
AATF	0.188026	0.108407	0.0734775	0.044013	0.332039	21.0526	0.0107609	0.0831287	-0.0113601	0.606552	0.02718	-0.0646319	0.0419118	12.5	0.701808	0.878271	-0.0688947	0.575383	0.0539716	-0.174677	0.0368877	11.7647	0.201779	0.450465	0.0195852	0.652624	0.0308561	-0.0408917	0.0800621	13.0435	0.579332	0.733129	0.0577728	0.724294	0.0365039	-0.0137736	0.129319	28.5714	0.11255	0.375328
AATK	-0.0844948	-0.663292	0.0587142	-0.199573	0.030583	15.7895	0.150126	0.358232	-0.00930809	-0.0233619	0.0329495	-0.0738879	0.0552718	8.33333	0.777564	0.93983	-0.0508513	-0.0943132	0.044716	-0.138493	0.0367904	23.5294	0.255452	0.510641	-0.025653	-0.110152	0.0282612	-0.0810439	0.029738	4.34783	0.364032	0.609311	-0.0278612	-0.166851	0.0444098	-0.114903	0.0591803	14.2857	0.530418	0.804959
ABAT	-0.0487195	-0.713153	0.0298286	-0.107182	0.00974338	10.5263	0.102402	0.29133	0.00375317	-0.664707	0.0630704	-0.119863	0.127369	8.33333	0.952548	0.989768	-0.232116	-0.578679	0.0531292	-0.336247	-0.127984	17.6471	1.24878e-05	0.000275785	-0.039352	-0.493347	0.0382163	-0.114255	0.0355506	0	0.303143	0.550416	0.102668	-0.617038	0.0495919	0.00546951	0.199866	0	0.0384285	0.201458
ABCA1	0.100871	0.706014	0.0657677	-0.0280309	0.229774	5.26316	0.125091	0.325896	0.0555623	0.57684	0.0608265	-0.0636555	0.17478	0	0.361003	0.71762	-0.209403	0.121134	0.143116	-0.489904	0.071099	17.6471	0.143421	0.365138	0.181161	0.792975	0.046881	0.0892763	0.273046	0	0.000111417	0.002312	0.189574	0.907318	0.0550163	0.0817439	0.297404	14.2857	0.000569421	0.00982503
ABCA10	-0.11563	-0.0235541	0.0628943	-0.238901	0.00764037	10.5263	0.0659911	0.232447	-0.061236	0.089663	0.0842973	-0.226456	0.103984	66.6667	0.467576	0.790448	NA	NA	NA	NA	NA	NA	NA	NA	0.0378709	0.436679	0.0611772	-0.0820342	0.157776	56.5217	0.535893	0.741428	0.32838	0.920752	0.0848925	0.161994	0.494766	50	0.000109649	0.00267112
ABCA11P	-0.10469	-0.0874628	0.0695912	-0.241087	0.0317059	36.8421	0.132488	0.336348	0.00774073	-0.0334096	0.0419084	-0.0743982	0.0898797	25	0.85346	0.961458	-0.357501	0.166239	0.0814917	-0.517222	-0.19778	29.4118	1.14947e-05	0.000259053	-0.0538735	0.269516	0.0474983	-0.146968	0.0392214	17.3913	0.256702	0.501108	0.0591254	0.0157898	0.0539429	-0.0466008	0.164852	14.2857	0.273047	0.596236
ABCA12	-0.0671663	-0.901565	0.0224513	-0.11117	-0.0231625	36.8421	0.00277482	0.03716	-0.0260406	-0.970544	0.0245744	-0.0742055	0.0221243	16.6667	0.289297	0.658177	-0.000759	-1.16981	0.0333261	-0.0660769	0.0645589	17.6471	0.98183	0.993868	0.00309517	-1.16963	0.0177015	-0.0315992	0.0377896	4.34783	0.861195	0.932454	-0.0673679	-1.33535	0.177904	-0.416054	0.281318	42.8571	0.704929	0.893519
ABCA13	-0.0626249	-0.964591	0.0328392	-0.126989	0.00173877	31.5789	0.0565185	0.212279	-0.00160911	-1.20485	0.0396027	-0.079229	0.0760108	33.3333	0.96759	0.992758	-0.0329688	-1.42059	0.0167166	-0.0657327	-0.000204916	23.5294	0.0485842	0.181275	-0.00664391	-1.21108	0.013774	-0.0336404	0.0203526	8.69565	0.629556	0.805056	0.196085	-1.85277	0.152907	-0.103608	0.495778	42.8571	0.19971	0.514892
ABCA17P	-0.164109	-0.65939	0.0575662	-0.276937	-0.0512813	68.4211	0.00436113	0.0486579	-0.0598467	-0.779387	0.0350826	-0.128607	0.00891386	41.6667	0.0880301	0.390157	-0.157728	-0.172623	0.0614411	-0.27815	-0.0373054	35.2941	0.0102542	0.0583022	0.0166927	-0.307558	0.0396927	-0.0611036	0.0944889	30.4348	0.674085	0.833501	0.0945887	-0.66826	0.0597891	-0.0225958	0.211773	21.4286	0.113641	0.38316
ABCA2	-0.0673556	-0.0925409	0.0309872	-0.128089	-0.00662189	5.26316	0.0297306	0.148226	-0.00964222	-0.13046	0.0165281	-0.0420366	0.0227522	25	0.559634	0.84678	-0.0399354	-0.148314	0.0250986	-0.0891277	0.00925686	17.6471	0.111577	0.311578	0.00435483	0.0832536	0.0265593	-0.0477004	0.0564101	4.34783	0.869758	0.936542	0.124517	-0.049426	0.070043	-0.0127653	0.261798	0	0.0754506	0.303546
ABCA3	-0.127989	-0.136506	0.0351777	-0.196936	-0.0590419	5.26316	0.000274385	0.00794971	-0.0551336	0.235091	0.0499101	-0.152956	0.0426885	0	0.269308	0.637237	-0.0779407	0.361935	0.033063	-0.142743	-0.0131384	17.6471	0.0184064	0.0904787	0.0456819	0.456411	0.0320344	-0.0171044	0.108468	0	0.153861	0.36903	-0.070757	0.0847469	0.0784647	-0.224545	0.0830309	14.2857	0.367179	0.685111
ABCA4	0.111288	-0.82624	0.0811796	-0.0478212	0.270397	31.5789	0.170411	0.382467	0.00220961	-0.381396	0.0526268	-0.100937	0.105356	0	0.966509	0.992758	0.0304097	-0.928322	0.0296754	-0.0277531	0.0885725	17.6471	0.305485	0.565731	0.00329219	-0.662768	0.0211296	-0.0381211	0.0447055	0	0.876183	0.939773	-0.0569926	-0.899283	0.0888968	-0.231227	0.117242	42.8571	0.521451	0.79808
ABCA5	0.268698	0.949269	0.0799613	0.111977	0.425419	0	0.000778439	0.0160026	-0.0282875	0.975014	0.0836784	-0.192294	0.135719	16.6667	0.735325	0.922866	0.301578	1.04778	0.0725207	0.15944	0.443716	11.7647	3.2033e-05	0.000595379	-0.129914	0.987621	0.0524867	-0.232786	-0.0270417	0	0.0133171	0.0740142	0.470112	1.66393	0.0900855	0.293548	0.646677	14.2857	1.80369e-07	1.3387e-05
ABCA6	-0.2799	0.225588	0.078467	-0.433692	-0.126107	5.26316	0.000360949	0.00958331	-0.0158681	-0.0823643	0.0413407	-0.0968943	0.0651581	25	0.701099	0.910649	-0.242328	0.000777775	0.110234	-0.458383	-0.0262731	11.7647	0.0279275	0.122894	0.0772107	0.306851	0.0471402	-0.0151824	0.169604	0	0.101444	0.28392	0.374566	0.673259	0.070155	0.237064	0.512067	14.2857	9.3402e-08	7.76415e-06
ABCA7	-0.0839215	-0.477966	0.0432513	-0.168692	0.000849548	5.26316	0.0523406	0.204067	0.043079	-0.0841254	0.0474814	-0.0499828	0.136141	16.6667	0.364258	0.720052	-0.0823755	-0.128408	0.0615639	-0.203038	0.0382875	23.5294	0.18088	0.42205	0.0495281	0.00652087	0.0280127	-0.00537586	0.104432	8.69565	0.0770515	0.239019	0.211662	-0.0261444	0.0681652	0.0780609	0.345264	14.2857	0.00190191	0.0249548
ABCA8	-0.212486	0.376987	0.074574	-0.358648	-0.0663239	0	0.00438108	0.0488341	0.0646523	0.688926	0.0719464	-0.0763601	0.205665	8.33333	0.368856	0.723762	-0.104478	0.358682	0.0636951	-0.229318	0.0203622	11.7647	0.100947	0.293162	0.065696	0.828571	0.0406894	-0.0140538	0.145446	0	0.106403	0.292985	0.0701491	0.663856	0.072637	-0.0722168	0.212515	0	0.33417	0.657247
ABCA9	-0.202403	0.0487196	0.0478701	-0.296227	-0.10858	5.26316	2.35586e-05	0.00135149	0.00725968	-0.214666	0.041638	-0.0743493	0.0888686	33.3333	0.861589	0.965302	-0.255441	0.101771	0.0560865	-0.365368	-0.145513	23.5294	5.25339e-06	0.000132836	0.0194989	0.133516	0.0474196	-0.0734419	0.11244	8.69565	0.680926	0.83734	0.238588	0.37751	0.0671099	0.107055	0.370121	14.2857	0.00037772	0.00724895
ABCA9-AS1	NA	NA	NA	NA	NA	NA	NA	NA	NA	NA	NA	NA	NA	NA	NA	NA	NA	NA	NA	NA	NA	NA	NA	NA	NA	NA	NA	NA	NA	NA	NA	NA	NA	NA	NA	NA	NA	NA	NA	NA
ABCB1	0.0569528	-0.926214	0.0570513	-0.0548657	0.168771	5.26316	0.318146	0.540292	-0.0652837	-0.726546	0.041045	-0.14573	0.015163	8.33333	0.111713	0.435259	0.404615	-0.443035	0.0932275	0.221892	0.587337	0	1.42432e-05	0.000305154	-0.040949	-0.481275	0.0272676	-0.0943925	0.0124944	0	0.133162	0.337856	-0.163185	-0.7891	0.0722816	-0.304854	-0.0215158	14.2857	0.0239688	0.149027
ABCB10	-0.0806289	0.220214	0.0284008	-0.136293	-0.0249644	5.26316	0.004526	0.0499284	-0.069474	0.38548	0.0505229	-0.168497	0.029549	25	0.1691	0.52254	-0.023923	0.823006	0.0503743	-0.122655	0.0748088	17.6471	0.634855	0.8237	0.0530025	0.830486	0.0419487	-0.0292154	0.13522	0	0.206407	0.441185	0.109972	0.64366	0.0403067	0.0309722	0.188971	14.2857	0.00636464	0.0613291
ABCB11	-0.056679	-0.893012	0.0285053	-0.112548	-0.000809686	36.8421	0.0467709	0.190828	0.0298259	-1.03184	0.0245872	-0.0183641	0.0780159	16.6667	0.225104	0.592805	0.0104233	-1.2211	0.0225602	-0.0337939	0.0546405	17.6471	0.644065	0.828603	-0.0521164	-1.07286	0.0233896	-0.0979591	-0.00627362	10.8696	0.0263339	0.116619	-0.0595719	-1.23139	0.0928008	-0.241458	0.122314	42.8571	0.520917	0.797779
ABCB4	0.00515755	-0.189079	0.0450442	-0.0831274	0.0934425	5.26316	0.908842	0.957282	-0.023374	0.0278545	0.0683979	-0.157431	0.110683	8.33333	0.732549	0.921675	0.452359	0.65768	0.055918	0.342762	0.561956	17.6471	5.98144e-16	2.92051e-13	-0.0740372	0.524139	0.0361534	-0.144897	-0.00317772	4.34783	0.0405738	0.157754	-0.365394	0.200041	0.092959	-0.54759	-0.183198	14.2857	8.46992e-05	0.00215668
ABCB5	0.208216	-1.11657	0.0944037	0.0231879	0.393244	36.8421	0.0274128	0.14197	-0.0273777	-1.1916	0.0387904	-0.103406	0.0486501	33.3333	0.480322	0.799124	-0.00295874	-1.33098	0.0237521	-0.049512	0.0435945	23.5294	0.900866	0.958939	0.0136871	-1.0875	0.0153277	-0.0163546	0.0437287	8.69565	0.371876	0.615657	-0.0276025	-1.29871	0.0802576	-0.184905	0.129699	42.8571	0.730903	0.903669
ABCB6	-0.178037	0.294357	0.0717832	-0.318729	-0.0373442	5.26316	0.0131309	0.0952565	-0.0412147	0.464333	0.0451783	-0.129763	0.0473332	0	0.361628	0.718252	-0.117424	0.402087	0.0404177	-0.196641	-0.0382068	11.7647	0.00366944	0.0267619	-0.0262247	0.425074	0.0255808	-0.0763621	0.0239128	0	0.305283	0.552869	0.0767052	-1.81618e-05	0.0534197	-0.0279955	0.181406	14.2857	0.151032	0.44833
ABCB7	-0.0909778	0.91783	0.0510393	-0.191013	0.00905734	5.26316	0.0746668	0.248825	0.0570357	1.09504	0.0322648	-0.00620215	0.120274	8.33333	0.0771048	0.368342	0.0345591	1.27979	0.0383833	-0.0406707	0.109789	17.6471	0.367923	0.627757	0.0417306	1.35025	0.0252328	-0.0077248	0.0911859	0	0.0981636	0.278101	-0.000272906	1.07329	0.04426	-0.087021	0.0864752	14.2857	0.99508	0.998434
ABCB8	0.0369062	-0.428114	0.0704555	-0.101184	0.174996	5.26316	0.600402	0.774874	0.0348983	-0.348786	0.0292135	-0.0223592	0.0921558	8.33333	0.232246	0.601291	-0.114002	-0.196	0.0321418	-0.176999	-0.0510055	17.6471	0.000389864	0.00462649	0.0135185	-0.0573397	0.0199042	-0.0254929	0.0525299	0	0.497023	0.713107	-0.0776398	-0.206343	0.0434693	-0.162838	0.00755855	14.2857	0.0740861	0.300073
ABCB9	-0.0750915	-0.777194	0.0447763	-0.162851	0.0126685	10.5263	0.0935357	0.27883	-0.0366221	-0.231907	0.042144	-0.119223	0.0459786	0	0.384861	0.736392	-0.00991929	-0.636342	0.0311552	-0.0709824	0.0511438	17.6471	0.750194	0.886002	0.0011973	-0.211833	0.0342202	-0.065873	0.0682676	0	0.972089	0.986745	-0.0510478	-0.666267	0.0415186	-0.132423	0.0303272	0	0.218879	0.536909
ABCC1	0.0522167	0.267874	0.0447329	-0.0354582	0.139892	21.0526	0.248533	0.472164	-0.0602111	0.437381	0.0432278	-0.144936	0.0245139	12.5	0.167012	0.518137	0.165559	1.0026	0.044035	0.0792522	0.251866	23.5294	0.000170106	0.00237145	0.0282504	0.710764	0.0424055	-0.0548628	0.111364	8.69565	0.517908	0.722712	-0.0934664	0.563016	0.0566737	-0.204545	0.0176121	14.2857	0.0986843	0.353517
ABCC10	-0.157136	-0.242792	0.0447861	-0.244915	-0.0693573	10.5263	0.000450475	0.0111556	0.00792782	0.131387	0.0394802	-0.0694519	0.0853076	16.6667	0.840851	0.957156	-0.216237	0.262832	0.0382307	-0.291168	-0.141307	17.6471	1.54835e-08	8.84073e-07	0.0764627	0.314598	0.0311853	0.0153405	0.137585	0	0.0142112	0.077138	0.049045	0.125372	0.0346747	-0.0189163	0.117006	14.2857	0.157236	0.457325
ABCC11	-0.0271211	-0.763658	0.0255645	-0.0772266	0.0229844	36.8421	0.28874	0.513706	-0.0500535	-0.639588	0.0546005	-0.157068	0.0569615	25	0.359288	0.71622	0.0457609	-1.04984	0.0316545	-0.0162808	0.107803	23.5294	0.148279	0.372601	-0.0240546	-0.820226	0.0258888	-0.0747958	0.0266865	8.69565	0.352811	0.598322	-0.00832225	-1.17996	0.0972192	-0.198868	0.182224	42.8571	0.931782	0.979397
ABCC12	-0.0493754	-0.56605	0.0563494	-0.159818	0.0610674	10.5263	0.380902	0.600194	0.151298	-0.654879	0.0555226	0.0424761	0.260121	33.3333	0.00643039	0.118042	-0.0225085	-0.692905	0.0643456	-0.148624	0.103607	29.4118	0.726484	0.872019	0.0949312	-0.535451	0.0903598	-0.0821708	0.272033	8.69565	0.293446	0.541083	-0.192228	-0.882074	0.0895379	-0.367719	-0.0167368	14.2857	0.0318022	0.17978
ABCC13	-0.00959459	-0.71676	0.0316077	-0.0715445	0.0523553	31.5789	0.761469	0.873986	0.025206	-1.1698	0.023967	-0.0217686	0.0721805	33.3333	0.29294	0.661405	0.019374	-1.02887	0.0355444	-0.0502919	0.0890398	23.5294	0.58571	0.791548	-0.044624	-0.856022	0.0194889	-0.0828214	-0.00642652	8.69565	0.0220377	0.104712	-0.00310062	-1.02786	0.0710616	-0.142379	0.136178	42.8571	0.965197	0.990041
ABCC2	-0.0464091	-0.723218	0.0519821	-0.148292	0.055474	10.5263	0.37197	0.591312	-0.0411094	-0.695657	0.0361792	-0.112019	0.0298006	0	0.255843	0.624236	-0.201373	-0.515157	0.0557137	-0.31057	-0.0921764	17.6471	0.000301011	0.00378484	-0.06897	-0.6101	0.0294883	-0.126766	-0.011174	0	0.019341	0.0956237	-0.110363	-0.631272	0.0994842	-0.305349	0.0846225	14.2857	0.267278	0.59003
ABCC3	-0.126658	-0.81217	0.0724948	-0.268745	0.0154287	26.3158	0.0806133	0.258802	0.0201938	-0.466803	0.0315479	-0.041639	0.0820266	8.33333	0.522109	0.823776	0.0182738	-0.657279	0.0697669	-0.118467	0.155014	17.6471	0.793378	0.909564	0.021082	-0.450266	0.0275994	-0.0330117	0.0751758	0	0.444951	0.673568	0.0111851	-0.802471	0.0417015	-0.0705483	0.0929185	0	0.788531	0.92756
ABCC4	0.0969063	-0.0474104	0.0644527	-0.0294187	0.223231	5.26316	0.132704	0.336659	-0.0310473	-0.345531	0.040845	-0.111102	0.0490073	8.33333	0.447179	0.779399	0.190797	-0.189677	0.0588019	0.0755473	0.306046	17.6471	0.00117558	0.0109692	0.0648502	-0.0941077	0.0312179	0.00366436	0.126036	4.34783	0.0377698	0.151079	0.319776	0.123889	0.058275	0.205559	0.433993	14.2857	4.07998e-08	3.77482e-06
ABCC5	0.0803374	0.973654	0.0666137	-0.0502232	0.210898	5.26316	0.227811	0.450806	-0.0673669	0.817703	0.0458902	-0.15731	0.0225762	0	0.142103	0.483395	-0.208259	0.949853	0.0782703	-0.361666	-0.054852	17.6471	0.0077963	0.0473958	-0.152567	1.21319	0.0356837	-0.222506	-0.0826279	0	1.90685e-05	0.000599674	0.014147	1.05288	0.0401	-0.0644476	0.0927415	0	0.724244	0.901377
ABCC5-AS1	NA	NA	NA	NA	NA	NA	NA	NA	NA	NA	NA	NA	NA	NA	NA	NA	NA	NA	NA	NA	NA	NA	NA	NA	NA	NA	NA	NA	NA	NA	NA	NA	NA	NA	NA	NA	NA	NA	NA	NA
ABCC6	-0.0973377	-0.201133	0.0503388	-0.196	0.00132441	23.6842	0.129469	0.289246	-0.0798052	-0.0224156	0.0401436	-0.158485	-0.00112513	16.6667	0.0468126	0.292307	-0.22987	-0.208029	0.0770033	-0.380794	-0.0789461	17.6471	0.00283398	0.0217657	-0.0788369	-0.0915909	0.056432	-0.189442	0.0317678	10.8696	0.166611	0.383883	-0.0672583	-0.00478381	0.0894698	-0.242616	0.108099	14.2857	0.45141	0.750241
ABCC6P1	-0.115015	-0.0132935	0.0490121	-0.211076	-0.0189527	68.4211	0.0189426	0.116875	-0.104278	-0.168268	0.0288102	-0.160745	-0.047811	25	0.000295198	0.0286905	-0.0505209	-0.417895	0.0632683	-0.174524	0.0734827	29.4118	0.42457	0.677647	-0.0760232	-0.42118	0.0403949	-0.155196	0.00314928	17.3913	0.0598358	0.203113	-0.140187	0.0326898	0.0715694	-0.280461	8.59073e-05	50	0.0501405	0.237398
ABCC6P2	-0.0948953	0.0568983	0.0475142	-0.188021	-0.00176923	68.4211	0.0458035	0.188451	-0.103078	0.240602	0.0368773	-0.175356	-0.0307999	33.3333	0.00518735	0.105403	-0.0715642	0.154826	0.103332	-0.27409	0.130962	29.4118	0.48858	0.726289	-0.101489	0.0925241	0.0694459	-0.2376	0.034623	17.3913	0.143905	0.354939	-0.151824	0.589644	0.0800163	-0.308653	0.00500528	50	0.0577737	0.258242
ABCC8	0.0226753	-0.610635	0.046538	-0.0685375	0.113888	10.5263	0.626086	0.789945	0.0467973	-0.208801	0.0686012	-0.0876587	0.181253	8.33333	0.495135	0.809163	-0.0108964	-0.182627	0.0419698	-0.0931557	0.0713629	17.6471	0.795153	0.910213	-0.00292453	-0.218808	0.0356875	-0.0728708	0.0670218	0	0.934688	0.969936	-0.0122142	-0.681266	0.0456139	-0.101616	0.0771874	0	0.788874	0.927673
ABCC9	-0.0316999	1.2052	0.0437104	-0.117371	0.0539709	5.26316	0.468313	0.673807	-0.0477014	0.308069	0.0334693	-0.1133	0.0178973	16.6667	0.154091	0.499324	-0.101569	0.258534	0.0527031	-0.204865	0.00172763	17.6471	0.0539567	0.195089	-0.0597246	0.56291	0.0418848	-0.141817	0.0223682	4.34783	0.15389	0.36903	0.0770194	1.10185	0.0292794	0.0196328	0.134406	0	0.00852605	0.075447
ABCD1	0.0428752	0.145249	0.0488489	-0.0528669	0.138617	5.26316	0.380101	0.599532	-0.0790101	0.441378	0.0518141	-0.180564	0.0225436	8.33333	0.12729	0.462311	-0.0244748	0.167615	0.0431034	-0.108956	0.0600064	17.6471	0.57016	0.780683	0.0333657	0.425027	0.0433748	-0.0516474	0.118379	0	0.44175	0.67143	0.0128308	0.468543	0.0414221	-0.0683551	0.0940167	0	0.756746	0.914867
ABCD2	0.0224906	-1.07159	0.0470434	-0.0697127	0.114694	10.5263	0.632591	0.793876	0.0658097	-1.2072	0.0336804	-0.000202621	0.131822	16.6667	0.0507074	0.30366	-0.0118128	-1.40851	0.032806	-0.0761113	0.0524857	17.6471	0.718787	0.870581	0.0195876	-1.17259	0.0223605	-0.0242382	0.0634134	4.34783	0.381035	0.623992	-0.101505	-0.99939	0.0965315	-0.290703	0.0876936	14.2857	0.293021	0.615906
ABCD3	-0.0406294	0.518072	0.0321689	-0.103679	0.0224206	5.26316	0.206589	0.425438	-0.00437248	0.745679	0.0606219	-0.123189	0.114444	8.33333	0.942501	0.987272	-0.0254921	0.500117	0.046901	-0.117416	0.0664323	5.88235	0.586765	0.792108	-0.0114778	0.970273	0.0287589	-0.0678442	0.0448886	4.34783	0.689816	0.842503	-0.0704559	1.03826	0.0405578	-0.149948	0.00903606	14.2857	0.0823572	0.320092
ABCD4	-0.0676756	-0.110724	0.0399034	-0.145885	0.0105335	5.26316	0.0898881	0.273093	0.00139314	-0.0924591	0.0323254	-0.0619635	0.0647498	8.33333	0.965624	0.992737	-0.147156	-0.0961667	0.041564	-0.22862	-0.0656918	17.6471	0.000399424	0.00470356	0.0373952	-0.0386557	0.0203623	-0.00251422	0.0773046	0	0.0662852	0.216946	0.00448705	0.116222	0.0513604	-0.0961775	0.105152	0	0.930382	0.978632
ABCE1	0.225876	0.196755	0.0750506	0.0787791	0.372972	5.26316	0.00261554	0.0355765	0.106986	0.217585	0.0426482	0.0233968	0.190575	8.33333	0.0121223	0.157263	0.180054	0.68701	0.125001	-0.0649442	0.425052	5.88235	0.14975	0.375027	0.0551984	0.841909	0.0332199	-0.00991141	0.120308	0	0.0965917	0.275274	-0.0446886	0.754415	0.0345795	-0.112463	0.0230861	14.2857	0.196239	0.509829
ABCF1	-0.024683	1.30466	0.0670194	-0.156039	0.106673	27.0677	0.697279	0.834152	-0.0588677	1.35107	0.0359576	-0.129343	0.0116079	7.14286	0.0979428	0.386337	-0.0179951	1.44463	0.0398769	-0.0961524	0.0601621	11.7647	0.651797	0.833307	-0.0190423	1.50767	0.0323022	-0.0823534	0.0442689	14.9068	0.548437	0.749699	0.00788853	1.60974	0.028962	-0.0488759	0.064653	38.7755	0.782863	0.924229
ABCF2	0.0679435	0.617717	0.0350462	-0.000745804	0.136633	21.0526	0.0588741	0.213609	-0.0428525	0.568252	0.0254616	-0.0927564	0.00705131	16.6667	0.0923702	0.400335	0.0395267	0.377901	0.0327908	-0.0247421	0.103796	17.6471	0.228042	0.483126	-0.0738333	0.426599	0.0187163	-0.110516	-0.03715	10.8696	0.000178231	0.00285658	0.128703	0.635312	0.0448604	0.0407778	0.216628	28.5714	0.00419116	0.0454096
ABCF3	0.0555732	0.720751	0.0555716	-0.0533451	0.164492	5.26316	0.317296	0.539552	-0.00494659	0.964909	0.0437973	-0.0907877	0.0808945	16.6667	0.910076	0.981487	0.0367534	0.884053	0.0388964	-0.0394822	0.112989	17.6471	0.344708	0.606308	-0.0350937	0.922324	0.0276562	-0.0892988	0.0191115	0	0.204467	0.438855	0.00223907	0.982061	0.0493325	-0.0944508	0.098929	14.2857	0.963799	0.989831
ABCG1	0.0906183	0.18898	0.0742545	-0.0549179	0.236155	5.26316	0.222323	0.443759	-0.138581	0.140208	0.0945122	-0.323822	0.0466592	0	0.142572	0.484145	0.132736	0.633143	0.10176	-0.066711	0.332182	17.6471	0.192099	0.437816	0.271469	0.728723	0.0558748	0.161957	0.380982	0	1.1826e-06	6.85875e-05	0.154344	0.418208	0.0986483	-0.0390035	0.347691	0	0.11768	0.389949
ABCG2	0.0335901	-0.987874	0.0395204	-0.0438685	0.111049	10.5263	0.395357	0.613789	0.0163909	-0.887582	0.0298692	-0.0421516	0.0749334	0	0.583172	0.858557	-0.0146598	-0.612715	0.044522	-0.101921	0.0726017	17.6471	0.74195	0.881711	0.00365537	-0.664036	0.0226353	-0.0407091	0.0480198	0	0.871708	0.937315	0.0245753	-0.799571	0.111831	-0.194609	0.24376	14.2857	0.826062	0.943194
ABCG4	-0.0317451	-0.568806	0.0304944	-0.0915131	0.0280229	36.8421	0.297869	0.522401	0.0289283	-0.364588	0.0391191	-0.0477436	0.1056	8.33333	0.459607	0.7856	-0.0140457	-0.804116	0.0341387	-0.0809563	0.0528649	23.5294	0.680757	0.8499	0.007592	-0.565462	0.0233019	-0.038079	0.053263	8.69565	0.744568	0.872783	0.00762363	-0.393958	0.0839882	-0.15699	0.172238	28.5714	0.927675	0.978632
ABCG5	-0.00931282	-0.774792	0.0352917	-0.0784833	0.0598577	36.8421	0.791871	0.89296	-0.0238152	-0.920709	0.0313993	-0.0853567	0.0377263	16.6667	0.448175	0.779786	-0.0448165	-0.890569	0.0463282	-0.135618	0.045985	23.5294	0.333359	0.593836	-0.0268241	-0.872984	0.0253107	-0.0764322	0.022784	8.69565	0.289239	0.536242	-0.307461	-1.44831	0.132384	-0.566929	-0.0479926	42.8571	0.0202066	0.135493
ABCG8	-0.134643	-0.75536	0.0449986	-0.222838	-0.0464471	36.8421	0.00277017	0.03715	-0.0131962	-0.717849	0.0348078	-0.0814182	0.0550259	33.3333	0.704602	0.911653	0.00691526	-0.994615	0.0285558	-0.049053	0.0628835	23.5294	0.808651	0.917508	-0.00561509	-0.725919	0.0223088	-0.0493395	0.0381093	8.69565	0.801274	0.905375	0.0582007	-0.685216	0.119946	-0.176889	0.29329	42.8571	0.627516	0.857184
ABHD1	-0.042017	0.0438043	0.0489257	-0.13791	0.0538756	10.5263	0.390455	0.609603	0.102222	-0.0954696	0.0597053	-0.014798	0.219242	33.3333	0.0868758	0.388403	-0.0168083	-0.0885719	0.0395341	-0.0942938	0.0606771	29.4118	0.67072	0.84367	0.00771278	-0.044443	0.0286062	-0.0483544	0.0637799	8.69565	0.787453	0.89693	-0.221226	-0.182704	0.0556451	-0.330288	-0.112163	14.2857	7.01856e-05	0.0018535
ABHD10	-0.239755	0.220883	0.0945309	-0.425032	-0.0544776	5.26316	0.0112044	0.0867741	-0.0244288	0.471267	0.0474777	-0.117483	0.0686258	25	0.60688	0.869649	-0.213899	0.784115	0.0335542	-0.279664	-0.148134	23.5294	1.83293e-10	1.98447e-08	-0.0371005	0.922454	0.028024	-0.0920265	0.0178254	17.3913	0.185541	0.414065	-0.149497	0.6604	0.037081	-0.222174	-0.0768191	14.2857	5.53935e-05	0.00153331
ABHD11	0.0312874	-0.239731	0.0553115	-0.0771212	0.139696	5.26316	0.571626	0.755973	0.0445086	0.27145	0.0580073	-0.0691836	0.158201	16.6667	0.442907	0.777033	0.0209992	-0.000905722	0.0313005	-0.0403485	0.082347	23.5294	0.502289	0.736096	0.0215778	0.21878	0.0237337	-0.0249393	0.0680949	17.3913	0.363263	0.608466	-0.203362	-0.114373	0.0565584	-0.314214	-0.0925092	14.2857	0.000323639	0.00640544
ABHD12	0.0391079	-0.361672	0.0343923	-0.0282997	0.106515	5.26316	0.255491	0.479407	0.0553026	-0.009911	0.0389484	-0.0210347	0.13164	33.3333	0.155638	0.501578	0.0761582	-0.0390933	0.0364165	0.00478321	0.147533	23.5294	0.0365002	0.149473	0.0641851	0.0702571	0.0386173	-0.0115035	0.139874	17.3913	0.0964969	0.275118	0.00354177	-0.221984	0.0497877	-0.0940404	0.101124	14.2857	0.943288	0.98253
ABHD12B	-0.0903121	-0.860322	0.0452692	-0.179038	-0.0015861	36.8421	0.0460428	0.189105	-0.00645274	-1.16826	0.0311043	-0.0674161	0.0545107	33.3333	0.835655	0.956604	0.00476483	-1.33369	0.0224373	-0.0392114	0.048741	23.5294	0.831824	0.929449	-0.0353207	-1.18717	0.0133866	-0.0615581	-0.00908337	17.3913	0.00832728	0.053779	0.14721	-1.3111	0.123647	-0.095134	0.389554	42.8571	0.233825	0.555244
ABHD13	-0.000813061	-0.109637	0.0323074	-0.0641345	0.0625084	5.26316	0.979922	0.991228	-0.0203439	-0.385679	0.0312983	-0.0816875	0.0409996	33.3333	0.515691	0.820279	0.0750423	-0.342211	0.0394977	-0.00237172	0.152456	23.5294	0.057444	0.203885	-0.0280468	-0.193038	0.027946	-0.08282	0.0267263	17.3913	0.315567	0.563186	0.00614152	-0.128329	0.0673275	-0.125818	0.138101	14.2857	0.927319	0.978632
ABHD14A	-0.0438782	0.520214	0.0347242	-0.111936	0.0241799	5.26316	0.206366	0.425237	-0.0691512	1.14047	0.0405129	-0.148555	0.0102526	25	0.0878417	0.389736	-0.0839629	0.830377	0.0337337	-0.15008	-0.0178462	17.6471	0.0128104	0.0692107	-0.0550536	1.01732	0.0330928	-0.119914	0.00980705	13.0435	0.0961896	0.274753	-0.151018	0.460983	0.0389131	-0.227286	-0.0747498	0	0.000104068	0.00255592
ABHD14A-ACY1	0.145252	0.849642	0.100597	-0.0519141	0.342418	57.8947	0.148766	0.356653	0.202001	1.18547	0.0641979	0.0761749	0.327826	25	0.00165221	0.0611814	-0.038809	0.90068	0.0541291	-0.1449	0.0672821	17.6471	0.473392	0.717526	0.128933	0.995476	0.0427135	0.0452159	0.21265	13.0435	0.00253988	0.0230795	-0.249095	1.02288	0.0590312	-0.364794	-0.133396	50	2.44606e-05	0.000782972
ABHD14B	0.00855015	-0.0822015	0.0367628	-0.0635036	0.0806039	5.26316	0.816091	0.905538	0.0863867	0.340415	0.0397221	0.00853276	0.164241	33.3333	0.029647	0.237308	-0.0642487	0.712372	0.0426543	-0.14785	0.0193522	23.5294	0.131999	0.347557	0.115252	0.600132	0.040348	0.0361708	0.194332	17.3913	0.00428428	0.0333521	-0.0149826	0.326485	0.0431362	-0.099528	0.0695627	14.2857	0.728341	0.902939
ABHD15	-0.0844639	-0.426837	0.040348	-0.163544	-0.0053834	21.0526	0.0363145	0.166754	-0.00131107	-0.445478	0.0333411	-0.0666585	0.0640364	41.6667	0.968633	0.99301	-0.0802651	-0.199449	0.0477791	-0.17391	0.0133803	29.4118	0.092973	0.278013	0.0824875	-0.220222	0.0281682	0.0272789	0.137696	17.3913	0.00340717	0.028383	0.177008	-0.559292	0.10406	-0.0269466	0.380962	21.4286	0.0889407	0.333586
ABHD16A	-0.0296927	0.183485	0.0441273	-0.116181	0.0567952	33.0827	0.541564	0.709364	0.000514414	0.393019	0.0323134	-0.0628187	0.0638475	33.3333	0.987299	0.996711	-0.155276	0.318202	0.0429768	-0.239509	-0.0710433	23.5294	0.000302644	0.00378881	-0.000595468	0.483534	0.0379858	-0.0750462	0.0738553	28.5714	0.985656	0.993117	0.174761	0.350398	0.0760735	0.0256598	0.323862	38.7755	0.0238681	0.143059
ABHD16B	-0.0256803	-0.529734	0.0369808	-0.0981613	0.0468007	36.8421	0.487417	0.689639	-0.0101469	-0.367984	0.0356983	-0.0801143	0.0598204	33.3333	0.776225	0.939007	0.0606199	-0.375902	0.0380872	-0.0140297	0.13527	23.5294	0.111473	0.311512	-0.0429681	-0.308735	0.03618	-0.11388	0.0279434	17.3913	0.234983	0.474843	-0.104372	-0.995495	0.0524877	-0.207246	-0.0014977	42.8571	0.0467566	0.226986
ABHD17A	0.0166652	0.355206	0.0717087	-0.123881	0.157212	5.26316	0.816226	0.905646	-0.0130433	1.24807	0.0392187	-0.0899105	0.0638239	16.6667	0.739452	0.923967	0.0374995	0.487713	0.0486606	-0.0578735	0.132873	23.5294	0.440923	0.692205	-0.0015833	0.983567	0.0426081	-0.0850937	0.0819271	17.3913	0.970358	0.98554	-0.0289615	0.901534	0.0287152	-0.0852423	0.0273193	14.2857	0.313178	0.637586
ABHD17B	0.0259823	-0.176935	0.0420106	-0.0563569	0.108322	5.26316	0.536265	0.729497	-0.0378166	0.037213	0.0331131	-0.102717	0.0270839	25	0.253436	0.621648	-0.0173401	0.0390044	0.0375084	-0.0908552	0.056175	23.5294	0.643867	0.828603	-0.0264165	0.321527	0.0246559	-0.0747411	0.0219081	17.3913	0.283986	0.531053	0.0761265	0.443403	0.0308334	0.0156941	0.136559	14.2857	0.0135506	0.10406
ABHD17C	0.0756962	-0.662473	0.0337223	0.00960177	0.141791	15.7895	0.0247877	0.136754	0.0384113	-0.761316	0.0304494	-0.0212684	0.098091	33.3333	0.207136	0.573397	-0.0179155	-0.928764	0.0526201	-0.121049	0.0852181	29.4118	0.733504	0.876639	0.0746124	-0.624257	0.0346005	0.00679673	0.142428	21.7391	0.0310526	0.132411	-0.102777	-0.975552	0.0793946	-0.258387	0.0528338	14.2857	0.195491	0.508745
ABHD18	-0.0226117	0.419099	0.0693777	-0.15859	0.113366	0	0.744483	0.863986	0.0547863	0.283351	0.0451258	-0.0336586	0.143231	16.6667	0.224717	0.592551	-0.0871348	0.839285	0.0728559	-0.22993	0.0556601	23.5294	0.231701	0.487468	-0.0202313	1.06701	0.0382005	-0.0951029	0.0546403	17.3913	0.596383	0.785286	-0.215095	0.751914	0.0325155	-0.278824	-0.151365	14.2857	3.71193e-11	9.3721e-09
ABHD2	0.430109	0.162017	0.174056	0.0889662	0.771252	5.26316	0.0134698	0.0966279	0.0527033	-0.21591	0.0308806	-0.00782161	0.113228	8.33333	0.0878818	0.389736	1.12098	0.246883	0.170529	0.786744	1.45521	17.6471	4.91451e-11	6.31747e-09	0.104674	0.180131	0.066157	-0.0249915	0.234339	0	0.113603	0.305404	-0.0201714	0.382688	0.071675	-0.160652	0.120309	14.2857	0.778382	0.924748
ABHD3	0.207286	-0.157867	0.0868305	0.0371013	0.377471	10.5263	0.0169751	0.110305	0.0579408	-0.0791939	0.0537251	-0.0473585	0.16324	16.6667	0.280825	0.649255	0.369458	0.516102	0.121868	0.130602	0.608315	17.6471	0.00243238	0.0193531	-0.019209	0.583454	0.0471649	-0.111651	0.0732326	4.34783	0.683808	0.83905	0.052311	0.137381	0.0651875	-0.0754541	0.180076	14.2857	0.422281	0.729853
ABHD4	0.220819	0.176794	0.0410804	0.140303	0.301335	5.26316	7.6458e-08	2.13873e-05	-0.0389829	0.274422	0.0283479	-0.0945438	0.0165779	25	0.169081	0.52254	0.20517	0.0241239	0.0570769	0.0933014	0.317039	23.5294	0.000324857	0.00400373	0.0318	0.251998	0.0232631	-0.0137947	0.0773948	8.69565	0.171633	0.395149	0.173768	0.299905	0.0454536	0.0846804	0.262855	0	0.000131853	0.00308677
ABHD5	0.146202	0.162652	0.0473932	0.0533135	0.239091	0	0.00203631	0.0304178	-0.0139135	0.0736409	0.035775	-0.0840312	0.0562041	16.6667	0.697337	0.909504	0.115481	0.138095	0.0651556	-0.0122213	0.243184	11.7647	0.0763293	0.244037	-0.0596069	0.167901	0.0218981	-0.102526	-0.0166874	4.34783	0.00648856	0.0449547	0.0382568	0.0992706	0.039014	-0.0382093	0.114723	14.2857	0.326794	0.65059
ABHD6	0.0642337	-0.259658	0.037133	-0.00854559	0.137013	10.5263	0.0836608	0.264076	0.0334884	-0.257482	0.0325947	-0.030396	0.0973728	25	0.304223	0.670868	-0.19059	-0.17071	0.0391624	-0.267347	-0.113834	23.5294	1.13493e-06	3.72006e-05	-0.000959111	-0.124708	0.0215191	-0.0431357	0.0412175	8.69565	0.96445	0.982338	0.0794195	-0.153327	0.0430862	-0.00502789	0.163867	14.2857	0.0652896	0.279048
ABHD8	-0.0587815	-0.0623227	0.0451141	-0.147204	0.0296406	5.26316	0.192592	0.409957	0.0108539	0.0175282	0.0289176	-0.0458235	0.0675312	25	0.707408	0.912927	0.0345398	-0.260464	0.0379085	-0.0397595	0.108839	23.5294	0.362224	0.622335	-0.0463224	-0.132864	0.0302506	-0.105612	0.0129676	8.69565	0.125697	0.325374	-0.0527772	-0.255475	0.0926965	-0.234459	0.128905	14.2857	0.569115	0.827531
ABI1	0.0147718	0.283775	0.0391232	-0.0619083	0.0914518	5.26316	0.70575	0.841905	-0.00722382	-0.240729	0.0396357	-0.0849084	0.0704608	8.33333	0.855382	0.962524	0.141072	0.263395	0.0636728	0.0162753	0.265868	17.6471	0.0267208	0.118941	-0.0150372	0.345496	0.0380107	-0.0895367	0.0594623	4.34783	0.692396	0.843984	0.0245686	0.583996	0.0347272	-0.0434955	0.0926328	14.2857	0.479272	0.769753
ABI2	-0.0652866	0.302312	0.0337549	-0.131445	0.000871797	0	0.0530963	0.205401	0.158741	0.0260795	0.0552374	0.0504779	0.267005	0	0.00405565	0.0936102	0.0408697	0.240795	0.0413246	-0.0401249	0.121864	11.7647	0.322666	0.584066	0.147445	0.325063	0.0223331	0.103673	0.191217	0	4.05401e-11	2.33253e-08	-0.0816537	0.328578	0.0341317	-0.148551	-0.0147569	14.2857	0.0167425	0.119755
ABI3	0.217327	-0.466215	0.047373	0.124477	0.310176	10.5263	4.48455e-06	0.000405693	0.114046	0.17807	0.0460656	0.0237593	0.204333	16.6667	0.0132962	0.162875	0.121395	-0.00523479	0.0582418	0.0072432	0.235547	23.5294	0.0371303	0.151019	0.147929	0.0523874	0.0337468	0.0817863	0.214071	4.34783	1.16793e-05	0.000402278	0.00234827	-0.163869	0.101705	-0.196991	0.201687	14.2857	0.981579	0.995023
ABI3BP	-0.191019	0.194637	0.0849166	-0.357452	-0.0245854	5.26316	0.0244815	0.135606	0.124348	-0.0356037	0.0718257	-0.0164281	0.265123	8.33333	0.0834086	0.381826	-0.0961227	-0.211552	0.0673684	-0.228162	0.0359169	23.5294	0.153631	0.381508	0.351634	0.135567	0.0690392	0.21632	0.486949	13.0435	3.51956e-07	2.70003e-05	0.0954781	-0.0834482	0.0946751	-0.0900817	0.281038	0	0.313223	0.637586
ABL1	0.0992934	0.306751	0.0412999	0.018347	0.18024	5.26316	0.0162078	0.107489	0.0166157	0.638004	0.0500002	-0.0813829	0.114614	0	0.739653	0.923999	0.012129	0.50264	0.0533117	-0.09236	0.116618	5.88235	0.820026	0.923041	-0.0194816	0.773655	0.0245839	-0.0676652	0.0287019	0	0.428095	0.659626	0.0642168	0.890937	0.0391041	-0.0124259	0.140859	14.2857	0.100549	0.357377
ABL2	0.0587769	-0.201748	0.0484915	-0.0362647	0.153818	0	0.225471	0.447599	-0.0269836	-0.271887	0.0459632	-0.11707	0.0631025	8.33333	0.557156	0.844572	-0.00583546	0.0173397	0.0445312	-0.0931151	0.0814442	11.7647	0.895742	0.957038	-0.0286775	0.112943	0.02062	-0.069092	0.011737	4.34783	0.164298	0.384024	0.0543996	0.143738	0.03788	-0.0198438	0.128643	0	0.150972	0.448306
ABLIM1	0.0930108	0.940729	0.0762136	-0.0563651	0.242387	0	0.222315	0.443759	-0.104206	0.77628	0.0512202	-0.204596	-0.00381641	8.33333	0.0419038	0.279642	0.0423875	1.62229	0.0718982	-0.0985304	0.183305	11.7647	0.555493	0.770854	0.0292119	1.49014	0.0494562	-0.0677204	0.126144	0	0.554747	0.756376	0.0245508	1.07222	0.055989	-0.0851856	0.134287	0	0.661028	0.872909
ABLIM2	0.124955	1.91598	0.0677708	-0.00787337	0.257783	5.26316	0.0652141	0.230808	-0.112606	1.39512	0.0365199	-0.184183	-0.0410279	33.3333	0.00204646	0.0679748	0.297364	0.924651	0.0950398	0.111089	0.483638	23.5294	0.00175503	0.0151532	-0.145675	1.24627	0.0317453	-0.207895	-0.0834553	8.69565	4.45665e-06	0.000190261	0.0627953	1.32379	0.0454365	-0.0262586	0.151849	14.2857	0.166958	0.472852
ABLIM3	-0.238779	0.819911	0.0730275	-0.38191	-0.095648	5.26316	0.00107655	0.019871	0.18887	1.07532	0.102651	-0.0123214	0.390061	16.6667	0.0657783	0.342155	-0.183708	1.08017	0.0735403	-0.327844	-0.0395717	17.6471	0.0124875	0.0678644	0.222194	1.09512	0.0417556	0.140354	0.304033	4.34783	1.03031e-07	1.04943e-05	0.126332	1.12464	0.0457681	0.0366279	0.216036	14.2857	0.00577561	0.0573865
ABO	-0.0591248	-0.487081	0.0497939	-0.156719	0.0384694	23.6842	0.231792	0.446579	0.0655999	-0.350722	0.0452661	-0.0231201	0.15432	8.33333	0.14728	0.488986	0.0126079	-0.282589	0.0310961	-0.0483393	0.073555	17.6471	0.685148	0.851725	-0.0617722	-0.341915	0.0317174	-0.123937	0.000392796	10.8696	0.0564639	0.191322	0.0184504	-0.453149	0.0646156	-0.108194	0.145095	14.2857	0.770059	0.914072
ABR	-0.0947527	0.256384	0.0516377	-0.195961	0.00645541	26.3158	0.0693406	0.234423	-0.0266912	0.36929	0.0327802	-0.0909392	0.0375568	5.55556	0.415517	0.760596	-0.0686493	0.143909	0.0316505	-0.130683	-0.0066155	17.6471	0.0300841	0.129802	-0.0484056	0.245839	0.0275056	-0.102316	0.00550443	11.5942	0.0808232	0.240885	-0.128404	0.602194	0.0627533	-0.251398	-0.00540967	33.3333	0.0581053	0.239296
ABRA	1.00721	1.82872	0.166171	0.681517	1.3329	5.26316	1.3506e-09	9.90348e-07	-0.200445	1.9231	0.186967	-0.566894	0.166005	33.3333	0.283683	0.65296	1.79143	2.18419	0.23256	1.33563	2.24724	23.5294	1.32786e-14	4.24361e-12	-0.225678	2.25576	0.101966	-0.425527	-0.0258295	17.3913	0.0268783	0.119819	-0.369244	1.92027	0.182176	-0.726303	-0.0121853	14.2857	0.0426776	0.214203
ABRACL	0.180739	-0.652143	0.0820852	0.0198547	0.341623	15.7895	0.0276764	0.142861	0.0811585	-0.839266	0.140846	-0.194894	0.357211	25	0.564465	0.850077	0.20506	0.181121	0.0746931	0.0586638	0.351455	29.4118	0.00604441	0.0391449	0.351995	-0.339643	0.0912064	0.173233	0.530756	17.3913	0.000113703	0.00235171	-0.124854	-0.88346	0.0815577	-0.284704	0.0349958	14.2857	0.125801	0.405421
ABRAXAS1	-0.0144978	0.0587557	0.0419456	-0.0967097	0.067714	10.5263	0.729617	0.854414	-0.144417	-0.111397	0.0607727	-0.263529	-0.0253048	33.3333	0.017485	0.189409	-0.00243423	0.504533	0.0621097	-0.124167	0.119299	23.5294	0.968737	0.988257	-0.0115648	0.662062	0.0383845	-0.086797	0.0636675	17.3913	0.763196	0.882823	0.212937	0.306321	0.0528811	0.109292	0.316582	14.2857	5.65621e-05	0.00155927
ABRAXAS2	-0.0199963	0.668914	0.055032	-0.127857	0.0878644	0	0.716338	0.848334	-0.138292	0.883475	0.051273	-0.238785	-0.0377984	16.6667	0.00699327	0.122839	-0.184729	0.746182	0.1452	-0.469315	0.0998571	11.7647	0.203288	0.451859	-0.0625635	1.199	0.0254416	-0.112428	-0.0126989	13.0435	0.0139284	0.0760225	-0.0251378	0.876932	0.0383975	-0.100396	0.0501199	14.2857	0.512678	0.792591
ABT1	0.00185865	-0.310599	0.0298356	-0.0566181	0.0603354	5.26316	0.950327	0.977321	-0.0744734	0.321893	0.0493483	-0.171194	0.0222475	8.33333	0.131264	0.467564	-0.00513699	0.339159	0.0476313	-0.0984926	0.0882186	23.5294	0.914115	0.965296	-0.0595218	0.48264	0.0253882	-0.109282	-0.00976187	4.34783	0.0190542	0.0947322	-0.088273	0.0813454	0.0674013	-0.220377	0.0438312	0	0.19031	0.501553
ABTB1	-0.069556	0.241907	0.0506215	-0.168772	0.0296602	5.26316	0.169429	0.381594	0.00210698	0.172884	0.0232265	-0.0434161	0.04763	33.3333	0.927719	0.984035	-0.0450688	-0.173668	0.0226142	-0.0893917	-0.000745826	23.5294	0.0462675	0.175999	0.0247178	0.204433	0.028201	-0.0305551	0.0799906	8.69565	0.380766	0.623671	0.108206	0.0486121	0.0601595	-0.00970418	0.226117	14.2857	0.0720731	0.296006
ABTB2	-0.0390264	0.290069	0.0653631	-0.167136	0.0890829	5.26316	0.55046	0.740703	-0.0659401	0.740284	0.0844123	-0.231385	0.0995049	16.6667	0.434704	0.772782	0.0487588	0.195631	0.0679877	-0.0844947	0.182012	17.6471	0.473269	0.717471	-0.0953757	0.469103	0.0435594	-0.18075	-0.0100009	4.34783	0.0285564	0.125075	-0.106338	0.225029	0.0684617	-0.24052	0.0278448	14.2857	0.120365	0.395354
ACAA1	0.0267693	0.570875	0.067047	-0.10464	0.158179	5.26316	0.6897	0.831326	0.121741	0.860674	0.0652722	-0.00618977	0.249673	8.33333	0.0621626	0.332515	-0.0433985	0.9441	0.0284621	-0.0991832	0.0123862	17.6471	0.127314	0.33973	-0.019642	1.0367	0.0336732	-0.0856403	0.0463564	0	0.559684	0.760341	-0.0904117	0.576868	0.0452368	-0.179074	-0.00174922	0	0.0456482	0.223736
ACAA2	-0.0601774	1.25707	0.0639861	-0.185588	0.0652331	0	0.346973	0.567291	0.0965906	1.25543	0.0497196	-0.000858113	0.194039	16.6667	0.0520518	0.30799	0.0149685	1.21052	0.0442245	-0.07171	0.101647	11.7647	0.735013	0.877413	-0.0408204	1.28501	0.0258203	-0.0914273	0.00978648	0	0.113891	0.305658	-0.19372	0.845587	0.0594612	-0.310262	-0.0771781	0	0.00112231	0.0167219
ACACA	0.0643377	-0.185321	0.0300316	0.00547697	0.123198	26.3158	0.0345036	0.159562	0.0198631	-0.000900691	0.0331046	-0.0450206	0.0847469	12.5	0.552571	0.837246	0.101092	0.00777284	0.0426999	0.0174022	0.184783	17.6471	0.0179082	0.0886356	0.0644423	0.134244	0.0299528	0.00573593	0.123149	13.0435	0.0483398	0.159911	0.0570901	-0.0758319	0.0589705	-0.0584899	0.17267	28.5714	0.327459	0.648215
ACACB	-0.114696	1.56734	0.0538899	-0.220319	-0.00907403	5.26316	0.0333085	0.159145	-0.122944	1.18934	0.0486573	-0.218311	-0.0275775	8.33333	0.0115129	0.153573	-0.100838	1.30957	0.0285432	-0.156782	-0.0448944	17.6471	0.000411144	0.00482674	0.0301649	1.37061	0.0292927	-0.0272477	0.0875775	4.34783	0.303115	0.550416	-0.0205708	1.52097	0.0714852	-0.160679	0.119537	14.2857	0.773528	0.922347
ACAD10	-0.0581545	0.00369944	0.055514	-0.16696	0.050651	0	0.29484	0.519368	0.0206638	-0.0417875	0.0235687	-0.02553	0.0668576	25	0.380623	0.733239	-0.111826	-0.0925905	0.0396529	-0.189545	-0.0341083	17.6471	0.00480033	0.0327179	-0.0058558	0.074366	0.0314183	-0.0674345	0.0557229	17.3913	0.852145	0.928183	-0.0256602	-0.013393	0.0524869	-0.128533	0.0772122	14.2857	0.624921	0.855662
ACAD11	0.0430158	-0.31545	0.0457449	-0.0466424	0.132674	10.5263	0.347042	0.567344	0.112273	0.145296	0.055078	0.00432179	0.220224	33.3333	0.0415069	0.279573	-0.170937	0.470722	0.0461489	-0.261387	-0.0804864	23.5294	0.000212207	0.0028225	0.0207488	0.640828	0.0356154	-0.0490561	0.0905537	17.3913	0.560176	0.760642	0.0282049	0.0898144	0.0372736	-0.04485	0.10126	14.2857	0.44923	0.747867
ACAD8	-0.0905177	0.464957	0.0360714	-0.161216	-0.019819	0	0.0120935	0.0909318	0.107668	0.678729	0.0389617	0.0313048	0.184032	16.6667	0.00571955	0.110778	-0.0327679	0.766545	0.0549165	-0.140402	0.0748665	17.6471	0.550717	0.769254	-0.0194299	1.17933	0.0302194	-0.0786589	0.0397991	8.69565	0.52025	0.731537	-0.0517171	0.835472	0.0265862	-0.103825	0.000390795	0	0.0517431	0.242353
ACAD9	-0.0272288	0.677724	0.0419517	-0.109453	0.0549952	5.26316	0.516306	0.712537	0.00701879	0.958897	0.0388241	-0.069075	0.0831126	25	0.856537	0.96311	-0.0154196	1.01815	0.0391333	-0.0921194	0.0612802	23.5294	0.693561	0.857126	0.00646195	1.00316	0.0323508	-0.0569445	0.0698684	8.69565	0.841679	0.923246	0.039907	1.0732	0.0266421	-0.0123106	0.0921246	14.2857	0.134162	0.420624
ACADL	-0.0858668	-0.0534956	0.0362561	-0.156927	-0.0148063	5.26316	0.0178679	0.113561	-0.0202525	0.104147	0.051824	-0.121826	0.0813207	8.33333	0.695949	0.908752	-0.0679591	0.176051	0.0705386	-0.206212	0.0702941	17.6471	0.335331	0.596334	-0.0481255	0.455137	0.041073	-0.128627	0.0323762	0	0.241315	0.482598	0.133737	0.0464747	0.0511921	0.0334025	0.234072	0	0.00898941	0.0781179
ACADM	0.0334939	2.74268	0.0725961	-0.108792	0.17578	5.26316	0.644531	0.800762	0.109569	2.35009	0.0966937	-0.0799473	0.299085	0	0.257149	0.625847	-0.0250428	2.23274	0.0519457	-0.126854	0.0767689	5.88235	0.629739	0.819689	0.0200871	3.01085	0.0555166	-0.0887233	0.128898	0	0.717485	0.857877	-0.123598	2.35521	0.0592656	-0.239756	-0.00743917	0	0.0370252	0.196756
ACADS	0.0152825	0.964212	0.0700753	-0.122063	0.152628	5.26316	0.827362	0.912361	0.267514	1.18805	0.088499	0.0940595	0.440969	8.33333	0.00250451	0.0749063	0.046092	0.91256	0.0449332	-0.0419755	0.13416	17.6471	0.304991	0.565272	-0.0163351	1.20918	0.0673978	-0.148432	0.115762	0	0.808494	0.909358	-0.0841734	1.40346	0.0531604	-0.188366	0.0200191	14.2857	0.113334	0.382441
ACADSB	-0.0448012	0.760667	0.0311034	-0.105763	0.0161603	0	0.149755	0.35803	0.0552281	0.237175	0.0546569	-0.0518974	0.162354	0	0.312279	0.677775	-0.0351676	0.65002	0.0733499	-0.178931	0.108595	0	0.631618	0.821104	-0.0163809	1.14427	0.0473158	-0.109118	0.0763563	0	0.729189	0.864406	-0.016297	1.17543	0.0717981	-0.157019	0.124425	14.2857	0.820436	0.940581
ACADVL	0.21852	2.95911	0.119979	-0.0166348	0.453675	5.26316	0.0685588	0.237152	0.16335	2.66063	0.09428	-0.0214355	0.348135	0	0.083166	0.381424	-0.011317	2.57637	0.0391982	-0.088144	0.0655101	17.6471	0.772802	0.898952	0.00314024	3.10769	0.0399597	-0.0751794	0.0814599	0	0.937363	0.97096	-0.159887	2.45581	0.0470906	-0.252182	-0.0675906	0	0.000685549	0.0113208
ACAN	-0.0170116	-0.659724	0.0436363	-0.102537	0.068514	31.5789	0.696648	0.835656	0.0173491	-0.211818	0.0287698	-0.0390386	0.0737369	8.33333	0.546487	0.839442	0.029383	-0.555243	0.022927	-0.0155532	0.0743191	17.6471	0.199988	0.448511	0.0257492	-0.359119	0.0219495	-0.017271	0.0687693	8.69565	0.240751	0.482023	-0.00762047	-0.129032	0.0506626	-0.106917	0.0916764	42.8571	0.880436	0.962757
ACAP1	-0.0415136	-0.495588	0.044936	-0.129587	0.0465592	10.5263	0.35557	0.575956	0.0830785	-0.0321002	0.0278122	0.0285677	0.137589	16.6667	0.0028161	0.078668	0.0322529	0.103154	0.0314841	-0.0294548	0.0939606	17.6471	0.305637	0.565938	-0.0419993	0.165622	0.0360791	-0.112713	0.0287144	13.0435	0.244388	0.486584	-0.065198	-0.348809	0.0433274	-0.150118	0.0197221	14.2857	0.132382	0.417514
ACAP2	0.0231414	-0.140513	0.0645063	-0.103289	0.149571	0	0.719785	0.850211	0.0369564	-0.419571	0.0267531	-0.0154786	0.0893915	25	0.167159	0.520119	-0.366713	-0.265868	0.106081	-0.574627	-0.158798	0	0.000546404	0.00601856	0.0693325	-0.0380501	0.0251448	0.0200497	0.118615	8.69565	0.0058275	0.0417102	0.0158392	0.314154	0.0456468	-0.073627	0.105305	14.2857	0.728596	0.902939
ACAP3	-0.0799961	-0.174441	0.0631839	-0.203834	0.0438422	0	0.205484	0.424163	0.0262208	0.00242212	0.042915	-0.0578911	0.110333	33.3333	0.541203	0.836008	0.0217201	-0.103932	0.0492581	-0.074824	0.118264	17.6471	0.659253	0.837631	0.0280911	0.253792	0.0291437	-0.0290294	0.0852117	17.3913	0.335104	0.583299	0.0584083	0.318381	0.0488181	-0.0372735	0.15409	14.2857	0.231522	0.553278
ACAT1	0.0642984	2.71536	0.0379631	-0.0101079	0.138705	5.26316	0.090321	0.273736	0.0659795	2.35342	0.0720381	-0.0752125	0.207172	8.33333	0.359721	0.716794	0.0440846	1.36664	0.0330975	-0.0207852	0.108954	17.6471	0.182872	0.425039	-0.111885	2.0678	0.0381148	-0.186589	-0.0371818	0	0.00333025	0.0278706	-0.283892	1.58073	0.0592366	-0.399993	-0.16779	0	1.64711e-06	8.28646e-05
ACAT2	0.0242251	-0.476356	0.0329814	-0.0404173	0.0888675	10.5263	0.462639	0.669498	-0.160299	0.238489	0.0597269	-0.277362	-0.0432363	8.33333	0.0072777	0.124174	-0.0745938	0.816492	0.0277435	-0.12897	-0.0202175	17.6471	0.00717319	0.0443935	-0.0874396	0.520528	0.0355955	-0.157206	-0.0176737	0	0.0140306	0.0764198	-0.051917	0.154632	0.0303036	-0.111311	0.00747694	14.2857	0.0866704	0.328722
ACBD3	0.0497209	0.847514	0.0302474	-0.00956296	0.109005	5.26316	0.100216	0.288082	-0.0930762	0.725251	0.0408143	-0.173071	-0.0130816	16.6667	0.0225793	0.212	0.00181436	0.765444	0.0336695	-0.0641767	0.0678054	17.6471	0.957025	0.982824	-0.0286496	1.13118	0.0281005	-0.0837255	0.0264264	4.34783	0.307947	0.555643	0.0986338	1.00778	0.0421138	0.0160923	0.181175	14.2857	0.0191766	0.130465
ACBD4	-0.121216	-0.407357	0.0797856	-0.277593	0.0351606	0	0.128693	0.330798	0.0679672	0.146854	0.0297933	0.00957346	0.126361	25	0.0225311	0.212	-0.142334	-0.129366	0.0498191	-0.239977	-0.0446899	17.6471	0.00427656	0.0300378	-0.041	0.108687	0.0354651	-0.11051	0.0285103	8.69565	0.247654	0.490188	0.0294309	0.040763	0.0678327	-0.103519	0.162381	14.2857	0.664379	0.874786
ACBD5	-0.0321174	0.508898	0.0404704	-0.111438	0.0472031	5.26316	0.427427	0.642561	0.00688061	0.75385	0.0300717	-0.0520589	0.0658201	33.3333	0.819019	0.952363	-0.0815518	1.00451	0.0382837	-0.156586	-0.00651713	23.5294	0.0331554	0.139343	0.0307169	1.07333	0.0321809	-0.0323565	0.0937903	8.69565	0.339826	0.58768	-0.00533046	1.0893	0.0525272	-0.108282	0.0976209	14.2857	0.919169	0.975708
ACBD6	-0.108225	0.244856	0.0547131	-0.215461	-0.000989204	10.5263	0.0479238	0.193782	-0.00880843	0.157422	0.0217736	-0.0514838	0.033867	33.3333	0.685811	0.904607	-0.150702	0.162206	0.0425001	-0.234001	-0.0674032	23.5294	0.00039125	0.00463816	-0.0128217	0.204273	0.0198473	-0.0517216	0.0260782	8.69565	0.518268	0.730102	0.0997677	0.26473	0.0534966	-0.00508368	0.204619	14.2857	0.0621904	0.27032
ACBD7	-0.0568822	-0.720743	0.0340183	-0.123557	0.00979247	42.1053	0.0945036	0.280203	-0.0252276	-0.86406	0.0345864	-0.0930157	0.0425606	66.6667	0.465753	0.788602	NA	NA	NA	NA	NA	NA	NA	NA	0.00655602	-0.784782	0.0189001	-0.0304875	0.0435996	73.913	0.728684	0.864302	NA	NA	NA	NA	NA	NA	NA	NA
ACCS	-0.101805	-0.419493	0.0772176	-0.253149	0.0495385	10.5263	0.187363	0.403674	0.0296253	-0.100685	0.0577119	-0.0834879	0.142739	33.3333	0.60772	0.870238	-0.298036	0.290018	0.0731751	-0.441457	-0.154616	23.5294	4.64277e-05	0.000823451	0.0959935	0.291208	0.0342087	0.0289457	0.163041	17.3913	0.00501431	0.0374571	0.216231	-0.187696	0.0805837	0.0582901	0.374172	14.2857	0.00728968	0.0674886
ACCSL	0.00178689	-0.787393	0.0307744	-0.0585298	0.0621036	47.3684	0.953697	0.97889	NA	NA	NA	NA	NA	NA	NA	NA	NA	NA	NA	NA	NA	NA	NA	NA	0.0267968	-0.72687	0.0215778	-0.0154949	0.0690886	69.5652	0.214285	0.451355	NA	NA	NA	NA	NA	NA	NA	NA
ACD	-0.0217388	-0.308045	0.0273287	-0.0753021	0.0318246	10.5263	0.426349	0.64199	-0.0696059	-0.133507	0.0488879	-0.165425	0.0262127	16.6667	0.154509	0.500075	-0.100193	0.524973	0.0414061	-0.181347	-0.0190381	17.6471	0.015531	0.0797874	0.0213036	0.415824	0.0271656	-0.03194	0.0745471	13.0435	0.432915	0.663982	0.120058	-0.0351735	0.0571218	0.00810076	0.232014	14.2857	0.0355726	0.192437
ACE	-0.267352	-0.508369	0.0807002	-0.425521	-0.109182	0	0.00092333	0.0180046	0.107463	-0.362121	0.0437425	0.0217291	0.193197	25	0.0140214	0.168494	-0.124795	-0.378663	0.0970188	-0.314948	0.0653585	11.7647	0.19834	0.446512	0.149595	-0.0676386	0.0323526	0.0861852	0.213005	4.34783	3.76586e-06	0.000165515	-0.0130677	-0.208068	0.0509501	-0.112928	0.0867928	0	0.797581	0.931172
ACE2	0.0183379	-0.969012	0.0425099	-0.06498	0.101656	5.26316	0.666193	0.815968	-0.000122172	-1.10893	0.0277278	-0.0544677	0.0542233	16.6667	0.996484	0.999386	0.0974671	-1.08129	0.0585534	-0.0172956	0.21223	17.6471	0.095996	0.283479	0.0132072	-0.922532	0.0209808	-0.0279143	0.0543287	8.69565	0.529027	0.736965	-0.0560671	-0.907682	0.0514626	-0.156932	0.0447977	0	0.275945	0.599223
ACER1	-0.0126293	-0.630413	0.043777	-0.0984306	0.0731721	36.8421	0.772971	0.879985	-0.0306579	-0.712487	0.0262863	-0.082178	0.0208622	33.3333	0.24349	0.61245	-0.00280952	-0.740702	0.0358415	-0.0730575	0.0674384	23.5294	0.93752	0.975065	-0.0196948	-0.743906	0.0226847	-0.064156	0.0247663	17.3913	0.385285	0.627058	-0.0772409	-0.924156	0.1222	-0.316748	0.162266	42.8571	0.52733	0.802791
ACER2	-0.0622533	-0.758775	0.0434476	-0.147409	0.0229025	15.7895	0.151905	0.360413	NA	NA	NA	NA	NA	NA	NA	NA	NA	NA	NA	NA	NA	NA	NA	NA	-0.0231114	-0.196248	0.031077	-0.0840212	0.0377985	69.5652	0.45707	0.683029	0.00591404	-0.644205	0.0392615	-0.0710371	0.0828651	57.1429	0.880266	0.962629
ACER3	0.0894052	-0.320769	0.0690186	-0.0458687	0.224679	5.26316	0.195189	0.412963	0.0245668	-0.64689	0.0668276	-0.106413	0.155547	25	0.713161	0.915236	-0.0524712	-0.530963	0.107934	-0.264018	0.159075	17.6471	0.626867	0.817664	0.126286	-0.307433	0.029665	0.0681437	0.184428	17.3913	2.07122e-05	0.000634039	-0.0112131	-0.426528	0.0438457	-0.0971491	0.0747229	14.2857	0.798152	0.931392
ACHE	0.016332	0.831538	0.0920674	-0.164117	0.196781	5.26316	0.859201	0.930481	0.0157518	0.750759	0.0608774	-0.103566	0.135069	8.33333	0.795831	0.945372	-0.0582264	0.427227	0.0499855	-0.156196	0.0397434	17.6471	0.244074	0.502128	-0.156879	0.718699	0.0493568	-0.253617	-0.0601418	0	0.00148053	0.0155976	-0.372482	1.19223	0.0981595	-0.564871	-0.180093	14.2857	0.000147845	0.00337631
ACIN1	0.0795064	0.492763	0.0547852	-0.0278705	0.186883	0	0.146713	0.353934	-0.0289417	0.51505	0.0281734	-0.0841605	0.0262772	25	0.304294	0.670934	-0.0585305	0.477428	0.0648464	-0.185627	0.0685661	11.7647	0.366737	0.626629	-0.0230999	1.00373	0.0232156	-0.0686016	0.0224018	13.0435	0.319727	0.567219	0.0604244	1.26285	0.0329886	-0.00423197	0.125081	0	0.0669994	0.283663
ACKR1	0.0243517	-0.294261	0.0914606	-0.154908	0.203611	5.26316	0.790044	0.891657	-0.0402124	-0.135374	0.0400586	-0.118726	0.0383011	16.6667	0.315457	0.679626	0.0209725	-0.280224	0.0430217	-0.0633485	0.105293	17.6471	0.625914	0.817012	0.0137239	-0.0612642	0.0358931	-0.0566253	0.0840731	8.69565	0.702198	0.849994	0.0140391	-0.440269	0.0746472	-0.132267	0.160345	14.2857	0.850819	0.952303
ACKR2	-0.0167362	-0.760172	0.0356544	-0.0866176	0.0531452	31.5789	0.638783	0.797698	-0.0296739	-0.453106	0.0331609	-0.0946681	0.0353202	8.33333	0.370868	0.724883	0.00949935	-0.810692	0.030132	-0.0495584	0.0685571	17.6471	0.752566	0.887619	-0.0171452	-0.627875	0.0203942	-0.0571171	0.0228267	13.0435	0.400521	0.638306	-0.0445592	-0.792202	0.0403609	-0.123665	0.0345466	14.2857	0.269584	0.592545
ACKR3	0.476134	0.606415	0.112319	0.255992	0.696275	5.26316	2.24413e-05	0.00130198	-0.102198	0.0696557	0.0536485	-0.207347	0.00295156	16.6667	0.0567869	0.320155	-0.180718	0.322675	0.106442	-0.389342	0.027905	5.88235	0.0895448	0.271463	-0.0717692	0.408464	0.044799	-0.159574	0.0160353	13.0435	0.10915	0.297602	-0.142169	0.190057	0.0438475	-0.228108	-0.0562292	14.2857	0.0011855	0.0174442
ACKR4	-0.0492983	-0.750009	0.0447625	-0.137031	0.0384346	31.5789	0.270753	0.496161	-0.00536046	-1.11298	0.0339525	-0.0719061	0.0611852	16.6667	0.874551	0.97063	0.0109305	-1.01348	0.0587437	-0.104205	0.126066	23.5294	0.852389	0.937367	0.0371644	-0.840164	0.035908	-0.033214	0.107543	13.0435	0.300674	0.547979	0.202859	-0.702007	0.132672	-0.0571739	0.462891	42.8571	0.126259	0.406508
ACLY	0.0199156	0.26471	0.0356925	-0.0500404	0.0898717	5.26316	0.576859	0.759396	0.212159	0.00796081	0.0564586	0.101503	0.322816	8.33333	0.000171421	0.0220603	-0.0495024	0.234386	0.0328921	-0.11397	0.014965	17.6471	0.132326	0.348013	0.168135	0.360117	0.0321614	0.1051	0.23117	0	1.71485e-07	1.56163e-05	-0.0192434	0.302272	0.0400984	-0.0978348	0.059348	0	0.631295	0.858938
ACMSD	0.101784	-0.791838	0.0780941	-0.0512775	0.254846	36.8421	0.192454	0.409908	-0.0204433	-1.05566	0.0361309	-0.0912585	0.0503719	33.3333	0.571522	0.853587	0.015559	-1.25394	0.0398482	-0.062542	0.09366	23.5294	0.696199	0.858957	0.0183021	-1.02753	0.0215697	-0.0239737	0.060578	8.69565	0.396154	0.63499	-0.126392	-0.836453	0.105059	-0.332305	0.0795206	42.8571	0.228955	0.549526
ACO1	-0.0105905	1.25406	0.0300032	-0.0693956	0.0482147	5.26316	0.724105	0.851678	0.095078	0.738591	0.0603231	-0.023153	0.213309	0	0.114992	0.440482	-0.0693138	0.394196	0.0575099	-0.182031	0.0434034	17.6471	0.228106	0.483174	0.0168085	0.774659	0.0375366	-0.0567619	0.0903788	0	0.654305	0.820004	-0.00497395	0.865116	0.0502076	-0.103379	0.0934312	14.2857	0.921085	0.976457
ACO2	0.180082	2.4384	0.11638	-0.0480177	0.408182	5.26316	0.121774	0.321462	0.156763	1.88702	0.0388411	0.0806359	0.23289	8.33333	5.43672e-05	0.013624	-0.0192615	1.37011	0.0321409	-0.0822565	0.0437336	17.6471	0.548985	0.767888	0.00462584	1.95363	0.0350269	-0.0640255	0.0732772	4.34783	0.894932	0.949544	-0.124019	2.03867	0.0507209	-0.22343	-0.0246076	0	0.0144804	0.108909
ACOD1	0.00755575	-1.28085	0.0375813	-0.0661022	0.0812138	78.9474	0.840659	0.919791	0.0391569	-1.04089	0.0283751	-0.0164573	0.094771	58.3333	0.167595	0.520342	0.0283105	-1.17218	0.0285751	-0.0276957	0.0843166	35.2941	0.321813	0.583478	-0.0286848	-1.00516	0.0171863	-0.0623694	0.00499978	26.087	0.0951078	0.272571	0.0297728	-0.647932	0.127743	-0.220598	0.280144	50	0.815708	0.938799
ACOT1	0.0790099	0.584989	0.124545	-0.165094	0.323113	10.5263	0.525827	0.720449	0.0657878	1.53751	0.0423303	-0.017178	0.148754	16.6667	0.120147	0.450013	-0.0587584	1.58898	0.0390748	-0.135344	0.0178268	23.5294	0.132648	0.348587	-0.0298154	1.3719	0.0537264	-0.135117	0.0754865	13.0435	0.57893	0.77325	-0.0593267	0.798648	0.0519628	-0.161172	0.0425185	14.2857	0.253573	0.574897
ACOT11	0.143318	0.144968	0.0925699	-0.0381162	0.324751	10.5263	0.121572	0.32118	0.0910492	0.130351	0.0565559	-0.0197984	0.201897	25	0.10742	0.428869	-0.0395165	-0.0171715	0.0631988	-0.163384	0.0843508	17.6471	0.531791	0.757726	-0.178016	0.324069	0.0444531	-0.265142	-0.0908893	13.0435	6.21295e-05	0.00147568	-0.672653	0.254516	0.0997841	-0.868226	-0.477079	14.2857	1.57212e-11	4.61658e-09
ACOT12	-0.0211349	-0.837404	0.0249047	-0.0699471	0.0276774	36.8421	0.396087	0.614447	0.0076856	-1.17764	0.0304859	-0.0520656	0.0674368	33.3333	0.800961	0.946325	-0.0136395	-1.18044	0.035896	-0.0839943	0.0567153	23.5294	0.703966	0.862205	-0.0106015	-1.20097	0.0176379	-0.0451711	0.0239681	17.3913	0.547798	0.751249	-0.156956	-1.1595	0.135611	-0.422749	0.108837	42.8571	0.247111	0.567549
ACOT13	-0.0539779	1.53741	0.0516578	-0.155225	0.0472695	5.26316	0.296063	0.520308	0.0246577	1.59414	0.0539438	-0.0810702	0.130386	16.6667	0.6476	0.888448	-0.0714775	1.93006	0.0300922	-0.130457	-0.0124979	17.6471	0.0175355	0.0872979	0.0219823	1.76946	0.0307536	-0.0382936	0.0822581	13.0435	0.474741	0.697778	-0.0632323	1.18767	0.0418195	-0.145197	0.0187325	14.2857	0.130527	0.413902
ACOT2	0.0823815	0.935838	0.0698981	-0.0546163	0.219379	5.26316	0.23856	0.462522	0.0734881	1.52768	0.0446631	-0.01405	0.161026	16.6667	0.0998901	0.414311	-0.0402611	1.51286	0.0403835	-0.119411	0.0388891	17.6471	0.31878	0.579827	-0.0224071	1.54947	0.0541473	-0.128534	0.0837196	13.0435	0.679007	0.836271	-0.0490663	1.3395	0.0636015	-0.173723	0.0755904	14.2857	0.440432	0.743379
ACOT4	-0.026687	-0.874404	0.0357998	-0.0968533	0.0434793	10.5263	0.455999	0.664059	0.00438301	-0.66321	0.0280783	-0.0506494	0.0594155	33.3333	0.875955	0.970973	-0.0741768	-0.46563	0.051617	-0.175344	0.0269905	23.5294	0.1507	0.3763	-0.00959488	-0.435777	0.0317246	-0.0717739	0.0525841	17.3913	0.762314	0.882422	-0.0743656	-0.812262	0.101075	-0.27247	0.123739	14.2857	0.461887	0.756555
ACOT6	-0.0362224	-0.695653	0.0520517	-0.138242	0.065797	52.6316	0.486496	0.688751	-0.0108819	-1.00734	0.027918	-0.0656001	0.0438362	41.6667	0.696697	0.909145	0.0277169	-0.882326	0.0420439	-0.0546877	0.110121	35.2941	0.509744	0.742261	0.00335807	-0.900546	0.0192245	-0.0343212	0.0410374	17.3913	0.861334	0.932454	0.009835	-1.23175	0.139133	-0.26286	0.28253	50	0.943646	0.982619
ACOT7	0.0902639	-0.618974	0.038156	0.0154795	0.165048	10.5263	0.0179983	0.113991	0.0570768	-0.16895	0.0302562	-0.00222427	0.116378	16.6667	0.0592344	0.325051	0.0996104	-0.185427	0.0359613	0.0291276	0.170093	17.6471	0.00560676	0.0368479	0.0290225	-0.0986554	0.0226807	-0.0154308	0.0734757	13.0435	0.200682	0.434115	0.0618689	-0.534629	0.0630981	-0.0618011	0.185539	14.2857	0.32683	0.65059
ACOT8	0.0412653	0.156353	0.0352843	-0.0278907	0.110421	5.26316	0.242199	0.466043	0.0248364	0.284487	0.0436107	-0.060639	0.110312	8.33333	0.569016	0.852321	-0.0114361	0.165184	0.0522401	-0.113825	0.0909525	23.5294	0.826716	0.926492	0.013949	0.371417	0.0365513	-0.0576902	0.0855881	8.69565	0.702738	0.850129	-0.0588779	0.329681	0.0362091	-0.129847	0.0120907	14.2857	0.103939	0.364629
ACOT9	0.0838581	0.505459	0.04827	-0.0107493	0.178465	5.26316	0.0823389	0.261767	0.0972131	0.62393	0.0670135	-0.0341308	0.228557	8.33333	0.146877	0.488762	0.283481	1.26073	0.0596103	0.166647	0.400315	23.5294	1.97885e-06	5.87526e-05	0.0481217	1.13436	0.0733123	-0.0955678	0.191811	13.0435	0.511571	0.72469	-0.108415	0.918265	0.0484631	-0.203401	-0.0134288	14.2857	0.0252826	0.154114
ACOX1	-0.000612419	0.542752	0.0389269	-0.0769077	0.0756829	0	0.987448	0.994204	-0.0322792	0.231172	0.0342105	-0.0993305	0.0347721	8.33333	0.345401	0.703289	-0.0317701	0.0500957	0.0563289	-0.142173	0.0786325	0	0.572747	0.782686	-0.0397944	0.507805	0.0192989	-0.0776197	-0.00196923	0	0.0392075	0.154888	-0.00620036	0.652072	0.0270354	-0.0591887	0.046788	0	0.818603	0.939648
ACOX2	-0.183958	0.182256	0.0561347	-0.293981	-0.0739364	5.26316	0.00104884	0.0194665	0.0928813	0.441495	0.0595572	-0.0238486	0.209611	0	0.11887	0.447418	-0.146596	0.503675	0.080076	-0.303542	0.0103499	17.6471	0.0671433	0.225045	0.0138142	0.588567	0.0524094	-0.0889065	0.116535	0	0.792103	0.900134	-0.00375377	0.33969	0.0678229	-0.136684	0.129177	14.2857	0.955862	0.987511
ACOX3	0.138882	-0.172137	0.0844369	-0.0266109	0.304376	5.26316	0.10001	0.287814	0.0486128	-0.0474234	0.0729004	-0.0942694	0.191495	8.33333	0.504875	0.814435	0.114035	-0.14532	0.0493254	0.0173587	0.210711	11.7647	0.0207839	0.0989322	-0.00387801	-0.0492418	0.0442402	-0.0905871	0.0828311	0	0.930148	0.967406	0.10725	-0.0760657	0.0667755	-0.0236274	0.238128	14.2857	0.108245	0.373052
ACOXL	0.0508307	-1.07289	0.0266239	-0.0013513	0.103013	57.8947	0.0562351	0.211552	0.040639	-1.09716	0.0318312	-0.0217491	0.103027	33.3333	0.201707	0.566804	0.0566717	-1.1201	0.0267098	0.00432145	0.109022	29.4118	0.0338582	0.141565	-0.019219	-0.907423	0.0186216	-0.0557168	0.0172787	17.3913	0.302034	0.549326	-0.0875231	-0.812658	0.100258	-0.284025	0.108979	42.8571	0.382675	0.699674
ACOXL-AS1	-0.0133502	-1.01025	0.0529714	-0.117172	0.0904718	68.4211	0.80102	0.897847	NA	NA	NA	NA	NA	NA	NA	NA	NA	NA	NA	NA	NA	NA	NA	NA	0.0234366	-0.646583	0.0440787	-0.0629561	0.109829	78.2609	0.594935	0.784334	NA	NA	NA	NA	NA	NA	NA	NA
ACP1	0.204212	1.18757	0.0437096	0.118543	0.289882	5.26316	2.98253e-06	0.000300775	-0.0657987	1.19079	0.0270885	-0.118891	-0.0127061	16.6667	0.0151395	0.175617	-0.0442193	1.05632	0.0313742	-0.105712	0.0172731	5.88235	0.158713	0.389338	-0.0621155	1.37835	0.0286908	-0.118349	-0.00588252	4.34783	0.030388	0.130361	0.0257209	0.964483	0.0291118	-0.0313371	0.082779	14.2857	0.376954	0.694814
ACP2	0.0396536	-0.0214382	0.0470938	-0.0526486	0.131956	5.26316	0.399781	0.617679	0.0710734	0.483904	0.0546883	-0.0361137	0.178261	8.33333	0.193735	0.55788	0.0371981	0.397421	0.0523569	-0.0654196	0.139816	17.6471	0.477412	0.720372	0.0731434	0.49067	0.0288924	0.0165154	0.129771	4.34783	0.011355	0.0666194	-0.104222	0.328398	0.0556566	-0.213307	0.00486294	14.2857	0.061125	0.267556
ACP4	0.0670969	-0.318429	0.0879891	-0.105359	0.239552	36.8421	0.445726	0.656094	-0.0938511	0.296583	0.0466963	-0.185374	-0.00232802	33.3333	0.0444504	0.286661	0.0548832	-0.0246675	0.0354602	-0.0146176	0.124384	23.5294	0.121685	0.330419	-0.0417623	-0.0252983	0.0345217	-0.109424	0.025899	17.3913	0.226379	0.465283	-0.102617	-0.0762258	0.107081	-0.312492	0.107258	42.8571	0.337905	0.660777
ACP5	0.0925034	-0.605396	0.0385068	0.0170316	0.167975	31.5789	0.0162939	0.107908	-0.0677623	-0.36153	0.0419699	-0.150022	0.0144971	8.33333	0.106409	0.427193	-0.0369962	-0.489952	0.0480671	-0.131206	0.0572137	17.6471	0.441491	0.692632	0.051558	-0.590188	0.0573483	-0.0608426	0.163959	0	0.368635	0.612521	0.0514461	-0.772259	0.094773	-0.134306	0.237198	14.2857	0.587243	0.835646
ACP6	-0.129867	-0.237786	0.0407087	-0.209654	-0.0500793	10.5263	0.00142198	0.0235464	-0.0594631	-0.141013	0.0337034	-0.125521	0.0065944	8.33333	0.0776808	0.369696	-0.245806	-0.153133	0.0601663	-0.36373	-0.127883	23.5294	4.39912e-05	0.00078468	-0.0673532	0.0184164	0.0352539	-0.13645	0.00174311	4.34783	0.0560664	0.194423	0.128559	0.173516	0.0417581	0.0467146	0.210403	14.2857	0.00207934	0.0267557
ACP7	-0.0215905	-0.828895	0.0284138	-0.0772805	0.0340994	36.8421	0.447337	0.657498	0.0374244	-0.675672	0.0421188	-0.045127	0.119976	66.6667	0.374249	0.728394	NA	NA	NA	NA	NA	NA	NA	NA	-0.0429342	-0.749816	0.0257658	-0.0934344	0.00756587	69.5652	0.0956488	0.273672	NA	NA	NA	NA	NA	NA	NA	NA
ACPP	-0.0990616	-0.895803	0.0507853	-0.198599	0.000475705	31.5789	0.051105	0.201818	0.0957299	-0.993289	0.0314212	0.0341454	0.157314	8.33333	0.00231397	0.0720904	0.0018979	-1.21425	0.0207467	-0.0387649	0.0425607	17.6471	0.927112	0.970999	0.068528	-0.915312	0.0231977	0.0230613	0.113995	0	0.00313601	0.0267957	-0.043458	-1.21881	0.0694146	-0.179508	0.0925921	14.2857	0.531273	0.805366
ACR	-0.0457913	-0.480924	0.0355811	-0.115529	0.0239465	26.3158	0.206311	0.421229	0.0266121	-0.103927	0.0215236	-0.0155733	0.0687975	8.33333	0.216303	0.584934	-0.0215122	-0.309598	0.0367984	-0.0936357	0.0506114	17.6471	0.55882	0.773208	0.0235219	-0.194969	0.0213464	-0.0183163	0.06536	10.8696	0.279932	0.519226	-0.0696408	-0.0092361	0.0848698	-0.235982	0.0967009	42.8571	0.411897	0.723054
ACRBP	0.0076851	-0.919371	0.0383475	-0.0674747	0.0828449	10.5263	0.841163	0.919896	-0.000966888	-0.462724	0.0398061	-0.0789854	0.0770517	33.3333	0.980621	0.995377	-0.0170812	-0.536833	0.0289761	-0.0738733	0.0397108	23.5294	0.555529	0.770854	-0.00434231	-0.539701	0.0321474	-0.06735	0.0586654	8.69565	0.892553	0.948082	0.0241006	-0.74209	0.0869348	-0.146288	0.19449	42.8571	0.781606	0.925397
ACRV1	-0.0151919	-0.909159	0.0250215	-0.0642331	0.0338494	36.8421	0.54375	0.735206	0.000966706	-0.733444	0.0407797	-0.0789601	0.0808935	0	0.981087	0.995377	-0.0376789	-1.15222	0.0224077	-0.0815972	0.00623929	17.6471	0.092662	0.277588	0.00116325	-0.88723	0.0138608	-0.0260034	0.0283299	0	0.933117	0.969387	-0.0230884	-0.386084	0.053335	-0.127623	0.0814464	42.8571	0.665092	0.875201
ACSBG1	-0.103234	-0.632918	0.0467108	-0.194786	-0.0116829	31.5789	0.0270999	0.141065	-0.045519	-0.639116	0.077125	-0.196681	0.105643	8.33333	0.555059	0.843664	0.198731	-0.576527	0.0653969	0.0705557	0.326907	17.6471	0.00237484	0.0190348	0.011503	-0.480184	0.0168047	-0.0214336	0.0444396	13.0435	0.493653	0.709873	-0.0248399	-0.938738	0.0985295	-0.217954	0.168274	42.8571	0.800959	0.932801
ACSBG2	-0.0374279	-0.911164	0.0314903	-0.0991477	0.0242919	36.8421	0.234615	0.458479	-0.00792957	-0.850435	0.0359359	-0.0783626	0.0625035	25	0.825358	0.954898	-0.0341814	-1.12859	0.0351333	-0.103041	0.0346786	23.5294	0.3306	0.591667	-0.0166402	-0.820732	0.0215165	-0.0588117	0.0255312	17.3913	0.439302	0.669236	0.108327	-0.62417	0.125553	-0.137753	0.354407	42.8571	0.388249	0.704901
ACSF2	-0.112583	0.410558	0.0584912	-0.227223	0.00205793	5.26316	0.0542568	0.2076	0.0675974	0.603216	0.0420475	-0.0148141	0.150009	25	0.107913	0.429308	-0.256621	0.757851	0.0450759	-0.344968	-0.168274	23.5294	1.24758e-08	7.2492e-07	-0.01782	0.994659	0.0352085	-0.0868274	0.0511875	17.3913	0.612768	0.796183	0.078307	0.681148	0.0640437	-0.0472163	0.20383	14.2857	0.221438	0.540121
ACSF3	-0.0319848	-0.211724	0.0330472	-0.0967562	0.0327865	5.26316	0.333118	0.554064	-0.000974703	-0.0953804	0.0198065	-0.0397947	0.0378453	33.3333	0.960751	0.990774	0.0137521	-0.296381	0.0227413	-0.03082	0.0583242	23.5294	0.545366	0.765704	-0.0445994	-0.0343792	0.0259273	-0.095416	0.00621726	17.3913	0.0854018	0.255378	-0.0205204	-0.0900696	0.0526686	-0.123749	0.0827082	14.2857	0.696823	0.889742
ACSL1	0.0900307	2.53391	0.0578741	-0.0234005	0.203462	5.26316	0.119796	0.318735	0.280102	2.48901	0.120404	0.0441137	0.51609	8.33333	0.0200002	0.200275	0.084629	2.03289	0.0498369	-0.0130495	0.182308	5.88235	0.0894853	0.271358	0.0282444	2.68226	0.0391935	-0.0485734	0.105062	0	0.471131	0.69457	-0.509754	2.09535	0.082021	-0.670512	-0.348996	0	5.1351e-10	9.43741e-08
ACSL3	0.140393	0.875858	0.0673819	0.00832634	0.272459	0	0.0372026	0.168951	-0.15614	0.963926	0.0711126	-0.295518	-0.016762	8.33333	0.0281152	0.231663	0.204217	1.19036	0.247827	-0.281515	0.689949	11.7647	0.409922	0.664903	-0.0934516	1.30792	0.0474617	-0.186475	-0.000428362	4.34783	0.0489543	0.178277	-0.107924	1.51427	0.075534	-0.255968	0.04012	14.2857	0.153058	0.45147
ACSL4	0.0944213	0.20359	0.0472276	0.00185695	0.186986	5.26316	0.0455777	0.187983	0.0322691	-0.617795	0.0238029	-0.0143838	0.078922	16.6667	0.175201	0.531569	0.0891369	0.0290529	0.0432834	0.00430303	0.173971	17.6471	0.0394579	0.157599	0.0599539	-0.0183732	0.0231057	0.0146675	0.10524	4.34783	0.00946556	0.0585955	0.0687202	0.201894	0.0485091	-0.0263559	0.163796	14.2857	0.156587	0.456598
ACSL5	-0.00656606	-0.504465	0.0359359	-0.076999	0.0638669	10.5263	0.855021	0.927964	0.12776	-0.226156	0.0592717	0.0115897	0.24393	8.33333	0.0311228	0.2434	-0.0213551	0.193714	0.0388044	-0.0974104	0.0547001	23.5294	0.582094	0.789555	0.159634	0.04212	0.0361104	0.0888587	0.230409	4.34783	9.83736e-06	0.000353252	0.0693541	-0.321716	0.0422932	-0.0135391	0.152247	14.2857	0.101039	0.358472
ACSL6	-0.156678	-0.368082	0.051855	-0.258312	-0.0550438	5.26316	0.0025156	0.0346963	0.0474202	-0.777677	0.0307843	-0.012916	0.107756	25	0.123463	0.456357	-0.0795734	-0.561979	0.0437018	-0.165227	0.00608053	11.7647	0.0686331	0.227616	-0.104189	-0.531586	0.0370449	-0.176796	-0.0315823	0	0.00491573	0.0368764	-0.0956848	-0.559269	0.0611066	-0.215452	0.024082	14.2857	0.11738	0.389574
ACSM1	0.052322	-0.963855	0.0417488	-0.029504	0.134148	31.5789	0.210111	0.430201	0.0184459	-0.818135	0.0290653	-0.0385211	0.0754128	25	0.525667	0.826529	-0.0811886	-0.911356	0.0358677	-0.151488	-0.0108892	17.6471	0.0236013	0.108353	-0.0118671	-0.859603	0.0171197	-0.0454211	0.0216869	13.0435	0.488195	0.706601	-0.0455051	-1.06125	0.0971085	-0.235834	0.144824	42.8571	0.639355	0.863072
ACSM2A	-0.055121	-0.900338	0.0238092	-0.101786	-0.00845595	42.1053	0.0206064	0.122984	0.00628057	-0.866786	0.0286013	-0.049777	0.0623381	25	0.82619	0.95511	0.0211946	-1.20897	0.0282327	-0.0341405	0.0765297	23.5294	0.452827	0.702179	0.0146799	-1.0345	0.0171257	-0.018886	0.0482457	17.3913	0.391344	0.631439	-0.0284316	-1.18601	0.0848207	-0.194677	0.137814	42.8571	0.737477	0.906941
ACSM2B	-0.0604216	-0.72841	0.0442761	-0.147201	0.0263581	36.8421	0.172362	0.384761	0.0030201	-0.826944	0.0270147	-0.0499278	0.055968	25	0.910986	0.981558	0.0230302	-1.2078	0.0225574	-0.0211814	0.0672418	17.6471	0.307273	0.567808	-0.0100553	-1.01261	0.0156267	-0.0406831	0.0205724	13.0435	0.519918	0.731398	-0.0196516	-1.1156	0.0850899	-0.186425	0.147122	42.8571	0.817353	0.93892
ACSM3	-0.00524892	-0.976398	0.0423933	-0.0883383	0.0778405	10.5263	0.901462	0.953395	-0.0555972	-1.06195	0.0349718	-0.124141	0.0129463	8.33333	0.111886	0.435501	0.00985741	-0.928286	0.0473337	-0.0829149	0.10263	17.6471	0.835031	0.931275	-0.0730192	-0.785936	0.0309661	-0.133712	-0.0123267	8.69565	0.0183721	0.0922313	-0.0793015	-1.04229	0.0611518	-0.199157	0.0405538	14.2857	0.194701	0.507627
ACSM4	0.0829784	-0.761401	0.0960306	-0.105238	0.271195	73.6842	0.387543	0.60627	NA	NA	NA	NA	NA	NA	NA	NA	NA	NA	NA	NA	NA	NA	NA	NA	0.0237507	-0.626269	0.0250386	-0.025324	0.0728254	78.2609	0.342842	0.590552	NA	NA	NA	NA	NA	NA	NA	NA
ACSM5	-0.0970327	-0.0889091	0.062537	-0.219603	0.0255375	5.26316	0.120757	0.319925	-0.0799623	0.419945	0.0573339	-0.192335	0.0324101	25	0.163113	0.513365	-0.272971	0.325116	0.0624054	-0.395284	-0.150659	23.5294	1.21901e-05	0.000270226	-0.0690593	0.544405	0.0433303	-0.153985	0.0158665	17.3913	0.110983	0.300755	0.112612	0.410655	0.0493338	0.0159192	0.209304	14.2857	0.0224512	0.144452
ACSM6	0.0189484	-0.999534	0.0545593	-0.0879859	0.125883	68.4211	0.728367	0.8538	NA	NA	NA	NA	NA	NA	NA	NA	NA	NA	NA	NA	NA	NA	NA	NA	0.0297665	-0.903823	0.0271337	-0.0234145	0.0829476	73.913	0.272627	0.519246	NA	NA	NA	NA	NA	NA	NA	NA
ACSS1	-0.054052	0.48708	0.0693239	-0.189924	0.0818203	5.26316	0.435566	0.647671	0.075634	0.2266	0.0428573	-0.00836475	0.159633	33.3333	0.0775995	0.369625	-0.051643	-0.102613	0.0351123	-0.120462	0.0171758	23.5294	0.141346	0.362099	-0.121572	0.375201	0.0317784	-0.183856	-0.0592871	17.3913	0.000130449	0.002621	-0.490266	0.167782	0.10725	-0.700472	-0.280061	14.2857	4.84793e-06	0.000207234
ACSS2	-0.0873419	1.41793	0.12297	-0.328359	0.153675	0	0.477537	0.68152	-0.0235534	1.43962	0.0344047	-0.0909853	0.0438785	25	0.493597	0.807997	0.167797	1.39534	0.146911	-0.120143	0.455737	17.6471	0.253384	0.510175	-0.144273	1.77971	0.0284694	-0.200072	-0.0884739	17.3913	4.02749e-07	3.01656e-05	-0.0656717	1.85511	0.0297842	-0.124048	-0.00729577	14.2857	0.0274598	0.16273
ACSS3	-0.0281727	0.180648	0.0537174	-0.133457	0.0771115	10.5263	0.599957	0.77444	0.0709635	-0.147531	0.0514238	-0.0298254	0.171752	25	0.167595	0.520342	0.0611179	0.0589334	0.0636772	-0.0636872	0.185923	23.5294	0.337152	0.598371	-0.030558	0.252111	0.0408637	-0.110649	0.0495333	17.3913	0.454578	0.68056	-0.109977	0.336686	0.0525342	-0.212942	-0.00701199	14.2857	0.03631	0.19435
ACTA1	-0.00866013	5.30913	0.0307447	-0.0689187	0.0515984	10.5263	0.77819	0.883297	0.0041545	4.99059	0.0167919	-0.0287571	0.0370661	16.6667	0.804591	0.947933	0.0121213	3.72124	0.012185	-0.0117608	0.0360034	23.5294	0.319845	0.581117	-0.0261996	4.86651	0.020022	-0.065442	0.0130427	4.34783	0.190689	0.420805	0.0493625	3.7208	0.0345224	-0.0183001	0.117025	0	0.152754	0.4512
ACTA2	0.850437	2.09402	0.160827	0.535221	1.16565	5.26316	1.23733e-07	3.02007e-05	0.0158072	1.15716	0.07225	-0.1258	0.157415	8.33333	0.826817	0.95511	0.099315	0.694897	0.0919053	-0.0808161	0.279446	5.88235	0.279865	0.539337	0.0968355	0.95693	0.0595026	-0.0197874	0.213458	0	0.103649	0.288407	-0.286334	0.816059	0.117446	-0.516525	-0.056143	0	0.014769	0.110129
ACTA2-AS1	0.0952982	-0.652753	0.0458921	0.00535144	0.185245	63.1579	0.037841	0.170311	0.0133467	-0.622856	0.0695383	-0.122946	0.149639	50	0.847795	0.958743	-0.0801859	-0.110301	0.0847254	-0.246245	0.0858729	29.4118	0.343934	0.605527	-0.0242473	-0.272835	0.0522612	-0.126677	0.0781828	26.087	0.642673	0.81255	0.0488799	-0.545166	0.064324	-0.0771928	0.174953	14.2857	0.447313	0.746858
ACTB	0.503086	2.59644	0.119474	0.268922	0.73725	5.26316	2.54405e-05	0.00141318	0.107535	2.62112	0.0631176	-0.0161733	0.231243	8.33333	0.0884327	0.391645	-0.0107988	2.36803	0.0412033	-0.0915558	0.0699582	5.88235	0.793255	0.909564	0.139184	2.9538	0.0461362	0.0487591	0.229609	8.69565	0.00255445	0.023162	-0.0404988	2.53094	0.0621039	-0.16222	0.0812227	14.2857	0.514328	0.793688
ACTBL2	0.0775009	-0.715793	0.0537309	-0.0278097	0.182811	36.8421	0.149192	0.357164	0.0310605	-0.836948	0.050945	-0.0687898	0.130911	66.6667	0.542069	0.83654	NA	NA	NA	NA	NA	NA	NA	NA	0.0315882	-0.826514	0.0360012	-0.0389727	0.102149	69.5652	0.380257	0.623194	NA	NA	NA	NA	NA	NA	NA	NA
ACTC1	0.404181	1.41893	0.244484	-0.0749981	0.88336	5.26316	0.0982896	0.285164	0.164839	2.17037	0.139247	-0.10808	0.437757	16.6667	0.236498	0.605663	1.03548	2.01877	0.233142	0.578528	1.49243	5.88235	8.93714e-06	0.000208987	0.602555	2.41284	0.283435	0.0470328	1.15808	13.0435	0.0335114	0.139034	0.2908	1.4158	0.188867	-0.0793728	0.660972	14.2857	0.123632	0.401592
ACTG1	0.579592	2.02024	0.130569	0.323681	0.835504	5.26316	9.03952e-06	0.000663755	0.112177	2.18819	0.0522693	0.00973133	0.214623	8.33333	0.0318618	0.245842	0.040092	1.99204	0.0643216	-0.0859761	0.16616	5.88235	0.533084	0.758635	0.098357	2.64204	0.0440524	0.0120159	0.184698	4.34783	0.025567	0.115788	0.0803975	1.95676	0.0367087	0.00844966	0.152345	0	0.0285137	0.167208
ACTG2	0.173278	-0.339765	0.108895	-0.0401529	0.386709	10.5263	0.111557	0.305958	-0.147896	0.064433	0.0794144	-0.303546	0.0077531	0	0.0625558	0.333626	0.136003	-0.468072	0.0694703	-0.00015609	0.272163	5.88235	0.0502632	0.185792	0.0514562	-0.146538	0.0676991	-0.0812317	0.184144	0	0.447212	0.675318	-0.192733	-0.503185	0.0908949	-0.370884	-0.0145824	14.2857	0.0339727	0.186622
ACTL10	-0.0940398	-0.558349	0.0526274	-0.197188	0.00910805	47.3684	0.0739541	0.247349	-0.0112877	-0.0530835	0.0243186	-0.0589513	0.0363759	41.6667	0.642533	0.886722	0.0285998	-0.223947	0.0387874	-0.0474222	0.104622	29.4118	0.460912	0.70889	-0.0437475	-0.0968907	0.0295373	-0.10164	0.0141445	21.7391	0.138581	0.346501	-0.0884716	-0.21321	0.115855	-0.315544	0.1386	50	0.445082	0.745748
ACTL6A	0.0585052	0.0841867	0.060956	-0.0609664	0.177977	5.26316	0.337159	0.557668	-0.00115443	-0.550162	0.049544	-0.0982589	0.09595	0	0.98141	0.995377	-0.00793211	0.141154	0.0434481	-0.0930888	0.0772245	17.6471	0.855139	0.938687	0.0306511	0.210126	0.0284395	-0.0250892	0.0863915	8.69565	0.281138	0.528452	0.0144419	0.128124	0.0349553	-0.0540693	0.0829531	14.2857	0.679494	0.882161
ACTL6B	-0.0245253	-0.592862	0.0380454	-0.0990929	0.0500423	36.8421	0.519165	0.715024	0.0287263	-0.303428	0.042543	-0.0546563	0.112109	8.33333	0.499529	0.811461	0.0163667	-0.51951	0.0325166	-0.0473648	0.0800981	17.6471	0.614731	0.809148	-0.00490177	-0.371088	0.0260064	-0.0558734	0.0460698	8.69565	0.850498	0.927538	-0.00825781	-0.857092	0.0792312	-0.163548	0.147033	42.8571	0.916991	0.974873
ACTL7A	-0.036708	-0.851904	0.0420424	-0.11911	0.0456935	36.8421	0.382598	0.601976	-0.0166084	-0.10874	0.0306565	-0.0766941	0.0434773	0	0.587986	0.86119	-0.0207783	-0.856333	0.0294808	-0.0785596	0.0370031	23.5294	0.48093	0.721756	-0.0151798	-0.423956	0.0208614	-0.0560675	0.0257079	4.34783	0.466829	0.690398	-0.0385122	-0.21827	0.0651453	-0.166195	0.0891702	28.5714	0.554404	0.819084
ACTL7B	-0.0711458	-0.356314	0.0494823	-0.168129	0.0258377	36.8421	0.15049	0.358603	-0.0625259	-0.42313	0.029955	-0.121237	-0.00381522	0	0.0368584	0.265711	0.0201922	-0.55793	0.0369504	-0.0522293	0.0926136	23.5294	0.584745	0.791124	-0.0162908	-0.567969	0.0242222	-0.0637654	0.0311837	4.34783	0.501228	0.716007	-0.0714284	-0.935086	0.061469	-0.191905	0.0490487	42.8571	0.245226	0.565511
ACTL8	0.0269016	-0.731931	0.0362829	-0.0442115	0.0980147	36.8421	0.458426	0.665861	-0.0119716	-0.339679	0.0383273	-0.0870918	0.0631486	25	0.754773	0.928835	0.0312968	-0.45025	0.0389174	-0.0449799	0.107574	17.6471	0.421289	0.675781	-0.0193192	-0.381209	0.024748	-0.0678245	0.029186	13.0435	0.435015	0.665429	-0.0598645	-0.735151	0.077049	-0.210878	0.0911488	42.8571	0.437179	0.740537
ACTL9	-0.0529824	-0.518029	0.0333888	-0.118423	0.0124585	36.8421	0.112551	0.307621	-0.0141886	-0.529934	0.0425966	-0.0976764	0.0692991	33.3333	0.739064	0.923956	-0.0148883	-0.934982	0.0349893	-0.0834661	0.0536896	23.5294	0.670466	0.843477	-0.06504	-0.710929	0.0295786	-0.123013	-0.00706707	17.3913	0.0278858	0.122938	-0.139579	-0.147478	0.0642431	-0.265493	-0.0136643	42.8571	0.0298058	0.172538
ACTN1	0.435667	0.354355	0.105252	0.229378	0.641957	5.26316	3.48377e-05	0.00175814	0.07171	0.319663	0.0553477	-0.0367694	0.180189	8.33333	0.195103	0.55969	0.0688071	0.281935	0.0444406	-0.0182949	0.155909	17.6471	0.121552	0.330096	0.134429	0.519041	0.0405892	0.054876	0.213983	4.34783	0.000926483	0.0109628	-0.0682698	0.0099201	0.0737268	-0.212772	0.0762319	0	0.354454	0.674029
ACTN1-AS1	NA	NA	NA	NA	NA	NA	NA	NA	NA	NA	NA	NA	NA	NA	NA	NA	NA	NA	NA	NA	NA	NA	NA	NA	NA	NA	NA	NA	NA	NA	NA	NA	NA	NA	NA	NA	NA	NA	NA	NA
ACTN2	0.201183	3.89117	0.0486543	0.105822	0.296544	5.26316	3.55046e-05	0.00177879	0.0425727	3.09248	0.0749883	-0.104402	0.189547	0	0.570222	0.853031	0.0768341	2.86561	0.0438937	-0.00919604	0.162864	17.6471	0.0800395	0.252264	-0.094449	3.47129	0.037984	-0.168896	-0.0200019	0	0.0128988	0.0725658	-0.458452	3.0234	0.0692209	-0.594123	-0.322782	0	3.51909e-11	9.05446e-09
ACTN3	-0.176249	2.41836	0.262436	-0.690615	0.338116	5.26316	0.501845	0.700727	-0.851449	2.89703	0.274158	-1.38879	-0.314108	8.33333	0.0018984	0.0659003	-0.261105	2.36365	0.300974	-0.851003	0.328792	17.6471	0.385649	0.643867	-0.554633	2.91565	0.207033	-0.960411	-0.148855	0	0.00738524	0.0493962	0.0801075	2.43667	0.255525	-0.420713	0.580928	0	0.7539	0.914111
ACTN4	0.388733	0.850794	0.0701696	0.251203	0.526263	15.7895	9.99609e-08	2.11451e-05	0.0750504	0.729833	0.069738	-0.0616335	0.211734	8.33333	0.281848	0.650645	0.167981	0.821886	0.055342	0.0595126	0.276449	11.7647	0.00240277	0.0192038	0.176454	0.96726	0.0401448	0.0977713	0.255136	10.8696	1.46087e-05	0.000459145	-0.0458691	1.08604	0.0529117	-0.149574	0.0578359	28.5714	0.464824	0.699919
ACTR10	0.0929204	1.18174	0.0369928	0.0204158	0.165425	5.26316	0.01201	0.0905065	0.0843246	1.8954	0.0398724	0.00617605	0.162473	25	0.034442	0.256718	-0.0465901	1.75924	0.0224265	-0.0905451	-0.00263499	23.5294	0.0377592	0.15283	-0.0418104	1.95683	0.0289822	-0.0986144	0.0149937	8.69565	0.149127	0.36207	-0.0721135	1.52012	0.0311486	-0.133164	-0.0110633	14.2857	0.0206051	0.137211
ACTR1A	-0.0307573	1.50814	0.0321594	-0.0937886	0.032274	5.26316	0.338869	0.559188	-0.128744	1.41215	0.0406272	-0.208372	-0.0491164	8.33333	0.00153008	0.0593338	-0.0732444	1.67164	0.0339855	-0.139855	-0.00663411	17.6471	0.0311487	0.133221	-0.018327	1.70297	0.0255899	-0.0684823	0.0318282	0	0.473878	0.697037	0.00663955	1.6502	0.0395302	-0.0708383	0.0841174	14.2857	0.866614	0.958505
ACTR1B	-0.0543288	1.00223	0.0488225	-0.150019	0.0413615	5.26316	0.265802	0.490694	-0.0424981	1.4017	0.0300088	-0.101314	0.016318	8.33333	0.15672	0.502986	-0.0470258	1.12105	0.0303402	-0.106491	0.0124399	17.6471	0.121153	0.329248	-0.00468615	1.42063	0.0202851	-0.0444443	0.035072	4.34783	0.817304	0.913286	-0.0921253	1.45006	0.0271483	-0.145335	-0.0389156	14.2857	0.000690286	0.0113781
ACTR2	0.063616	1.07404	0.0564792	-0.0470812	0.174313	5.26316	0.260012	0.483864	0.119665	0.362529	0.0494027	0.0228373	0.216492	8.33333	0.0154255	0.177613	0.0125811	0.714447	0.0468727	-0.0792876	0.10445	17.6471	0.788383	0.907458	0.0213093	0.745322	0.0323459	-0.0420876	0.0847062	0	0.510028	0.723638	0.0170933	0.902673	0.0333487	-0.048269	0.0824555	14.2857	0.608258	0.847651
ACTR3	0.0838629	1.08138	0.0579872	-0.0297899	0.197516	5.26316	0.148112	0.355884	0.0983619	0.762277	0.0623744	-0.0238896	0.220613	8.33333	0.114805	0.44018	0.0509644	0.891241	0.034184	-0.016035	0.117964	17.6471	0.135992	0.353699	0.0684548	1.07474	0.0378427	-0.00571553	0.142625	4.34783	0.0704619	0.225647	-0.102099	1.06063	0.0421984	-0.184806	-0.0193914	14.2857	0.0155422	0.114224
ACTR3B	0.0321814	-0.268523	0.0291163	-0.0248855	0.0892483	5.26316	0.269042	0.494727	-0.0590337	-0.155457	0.0367484	-0.131059	0.0129918	16.6667	0.10818	0.429448	0.240416	0.473799	0.05038	0.141674	0.339159	23.5294	1.82349e-06	5.51969e-05	-0.0794446	0.292091	0.0297255	-0.137705	-0.0211837	17.3913	0.00752639	0.0500448	0.0392326	0.118996	0.0407316	-0.0405999	0.119065	0	0.335448	0.658323
ACTR3C	-0.0854148	-0.99839	0.0542504	-0.191744	0.020914	26.3158	0.115382	0.312271	0.0365433	-0.657705	0.0498603	-0.0611811	0.134268	33.3333	0.463611	0.787719	-0.0199577	-0.535259	0.0814394	-0.179576	0.139661	29.4118	0.806408	0.916007	-0.0460236	-0.545633	0.0449253	-0.134076	0.0420283	21.7391	0.305623	0.553337	-0.0603748	-0.710671	0.0988924	-0.2542	0.133451	14.2857	0.541524	0.810951
ACTR5	-0.0346142	-0.386076	0.0230663	-0.0798233	0.0105949	10.5263	0.133448	0.337699	-0.0504552	-0.0522351	0.0216532	-0.0928946	-0.00801574	25	0.0197981	0.199748	-0.0609839	0.0379586	0.0310035	-0.12175	-0.000218071	23.5294	0.0491835	0.182977	-0.0401435	0.167034	0.0218772	-0.083022	0.00273506	17.3913	0.0665138	0.217385	0.101704	-0.0327686	0.0385426	0.0261616	0.177246	14.2857	0.00832162	0.0741236
ACTR6	-0.0510558	0.296337	0.0485103	-0.146134	0.0440226	0	0.292582	0.517408	-0.0157097	-0.106793	0.028819	-0.072194	0.0407745	25	0.585674	0.859624	-0.0581992	0.113802	0.0434087	-0.143279	0.0268803	17.6471	0.180009	0.421236	-0.0634644	0.280659	0.022042	-0.106666	-0.0202629	8.69565	0.00398619	0.0316728	-0.00781087	0.155666	0.0679645	-0.141019	0.125397	14.2857	0.908504	0.971426
ACTR8	0.00918047	-0.192366	0.0387046	-0.0666791	0.0850401	5.26316	0.812507	0.904038	0.0684682	-0.112782	0.0457445	-0.0211893	0.158126	16.6667	0.134457	0.471537	0.0126417	0.115069	0.029037	-0.0442698	0.0695532	23.5294	0.663297	0.839835	0.00719821	0.202156	0.020578	-0.0331338	0.0475303	8.69565	0.726487	0.862976	-0.0389548	0.306589	0.0351166	-0.107782	0.0298725	14.2857	0.267301	0.590033
ACTRT1	0.0294746	0.177708	0.116072	-0.198022	0.256972	36.8421	0.799547	0.896877	-0.0479966	-0.200065	0.109711	-0.263026	0.167032	66.6667	0.661761	0.893589	NA	NA	NA	NA	NA	NA	NA	NA	0.00060633	-0.333807	0.0493549	-0.0961276	0.0973402	60.8696	0.990198	0.996219	NA	NA	NA	NA	NA	NA	NA	NA
ACTRT2	-0.100695	-0.649657	0.0326973	-0.16478	-0.0366092	36.8421	0.00207276	0.0307861	-0.0207449	-0.41023	0.0320241	-0.083511	0.0420213	33.3333	0.517122	0.821112	0.0146052	-0.653906	0.0383809	-0.06062	0.0898304	23.5294	0.703549	0.86204	-0.0229587	-0.457446	0.0265139	-0.074925	0.0290077	17.3913	0.38654	0.627591	-0.179233	-0.970711	0.0838076	-0.343493	-0.0149733	42.8571	0.0324659	0.181631
ACTRT3	0.0340482	-0.954466	0.0348387	-0.0342345	0.102331	10.5263	0.328417	0.550318	-0.0515357	-0.850609	0.0286008	-0.107592	0.00452076	33.3333	0.0715612	0.355433	-0.0667949	-0.682633	0.0408184	-0.146798	0.0132078	23.5294	0.101758	0.294782	4.92139e-05	-0.720128	0.0297832	-0.0583248	0.0584232	17.3913	0.998682	0.999843	0.0880497	-1.1327	0.0677003	-0.0446405	0.22074	14.2857	0.193402	0.506098
ACVR1	-0.0846836	0.413441	0.0631572	-0.208469	0.0391022	5.26316	0.179973	0.393855	-0.219206	0.754778	0.0731675	-0.362612	-0.0758005	0	0.0027359	0.0771393	-0.161833	0.821861	0.0515573	-0.262884	-0.0607827	17.6471	0.00169583	0.0147584	0.0269144	1.17513	0.0416176	-0.0546546	0.108483	0	0.517822	0.729869	0.221751	0.899048	0.0719183	0.080794	0.362709	0	0.00204666	0.0264178
ACVR1B	0.0190061	0.0382021	0.0661308	-0.110608	0.14862	0	0.773805	0.880607	-0.0427254	-0.194191	0.0477759	-0.136364	0.0509136	0	0.371168	0.724953	-0.0765894	-0.316262	0.0702402	-0.214258	0.0610789	11.7647	0.27554	0.534067	0.0275606	0.0754487	0.0229342	-0.0173896	0.0725108	0	0.22947	0.469093	0.0714948	-0.0221581	0.0345481	0.00378178	0.139208	14.2857	0.0385059	0.201553
ACVR1C	0.0637866	-0.62103	0.0518838	-0.0379038	0.165477	10.5263	0.218917	0.440252	-0.0816996	-0.545848	0.0465245	-0.172886	0.00948687	33.3333	0.0790794	0.371717	0.0909141	-0.757936	0.0954293	-0.0961238	0.277952	23.5294	0.340749	0.602245	-0.0394676	-0.497002	0.0451145	-0.12789	0.0489551	8.69565	0.381664	0.624578	0.227383	-0.437084	0.0597911	0.110194	0.344571	14.2857	0.000142981	0.00329028
ACVR2A	-0.0487181	0.125006	0.0609453	-0.168169	0.0707325	0	0.424074	0.639937	0.00588795	0.393642	0.0460736	-0.0844147	0.0961906	0	0.898312	0.979371	-0.19926	0.626477	0.0663537	-0.329311	-0.0692091	11.7647	0.00267336	0.020824	-0.0243339	0.662496	0.0442653	-0.111092	0.0624244	8.69565	0.582505	0.774996	0.0774281	0.51928	0.0277045	0.0231282	0.131728	0	0.00519353	0.0529066
ACVR2B	-0.177997	0.0462891	0.0743352	-0.323691	-0.0323029	0	0.0166421	0.109137	0.0663084	0.156945	0.104723	-0.138945	0.271561	0	0.526616	0.826873	-0.263056	0.357233	0.0579134	-0.376564	-0.149548	11.7647	5.56631e-06	0.000139521	-0.0732214	0.491308	0.0594415	-0.189725	0.0432818	0	0.218015	0.455991	0.0566285	0.790423	0.0551844	-0.0515308	0.164788	14.2857	0.304812	0.628572
ACVR2B-AS1	NA	NA	NA	NA	NA	NA	NA	NA	0.024171	0.314948	0.0789307	-0.13053	0.178872	41.6667	0.759429	0.931012	-0.0259714	0.65362	0.0504794	-0.124909	0.0729665	41.1765	0.606906	0.805764	-0.0790127	0.456196	0.0601961	-0.196995	0.0389694	30.4348	0.189321	0.418956	0.123808	0.270354	0.0546107	0.0167731	0.230843	28.5714	0.0233839	0.147714
ACVRL1	0.0759679	0.2689	0.0614505	-0.0444729	0.196409	5.26316	0.216367	0.437444	0.0844324	0.164838	0.0682964	-0.0494261	0.218291	8.33333	0.216361	0.584954	0.0797987	0.550883	0.042033	-0.00258447	0.162182	17.6471	0.0576332	0.204305	0.118228	0.44232	0.0381755	0.0434053	0.193051	0	0.00195518	0.0190741	-0.123878	0.138768	0.0632709	-0.247886	0.00013098	0	0.0502425	0.237756
ACY1	0.0597417	0.217539	0.0572434	-0.0524533	0.171937	10.5263	0.296651	0.520879	0.0537646	0.906861	0.0623818	-0.0685014	0.176031	8.33333	0.388762	0.739193	-0.0510645	0.512562	0.0394326	-0.128351	0.026222	5.88235	0.195326	0.442673	0.0841379	0.629272	0.0349222	0.0156917	0.152584	4.34783	0.0159833	0.0837063	-0.149474	-0.163074	0.0392179	-0.226339	-0.0726082	0	0.000138198	0.00320753
ACY3	-0.0678055	-0.721162	0.052546	-0.170794	0.0351827	36.8421	0.196911	0.414255	0.00730176	-0.558055	0.0270458	-0.045707	0.0603106	33.3333	0.787178	0.943417	0.0224322	-0.780053	0.0386901	-0.0533991	0.0982635	23.5294	0.562056	0.775709	-0.0148242	-0.677184	0.0252269	-0.064268	0.0346197	17.3913	0.556779	0.758022	-0.00796129	-0.62891	0.0864465	-0.177393	0.161471	42.8571	0.926623	0.978632
ACYP1	-0.0381828	0.410891	0.0495988	-0.135395	0.0590291	5.26316	0.441399	0.652548	-0.143879	0.515831	0.059747	-0.260981	-0.0267767	0	0.0160344	0.180624	-0.0899931	1.12973	0.0538623	-0.195561	0.0155749	23.5294	0.0947609	0.28113	-0.0339481	0.715087	0.0365731	-0.10563	0.0377338	0	0.35329	0.598854	0.0317063	0.454299	0.0607787	-0.0874177	0.15083	14.2857	0.601901	0.844725
ACYP2	0.000303614	1.56919	0.0391209	-0.076372	0.0769792	5.26316	0.993808	0.996635	-0.0681542	1.70699	0.0545786	-0.175126	0.038818	0	0.211762	0.579135	-0.0371142	1.87512	0.0329607	-0.101716	0.0274875	17.6471	0.260159	0.516191	0.0390212	1.89396	0.0438766	-0.0469754	0.125018	0	0.373821	0.617732	-0.0941428	1.84586	0.0403217	-0.173172	-0.0151138	14.2857	0.0195542	0.132699
ADA	-0.0615774	-0.0458174	0.0504964	-0.160548	0.0373937	10.5263	0.222676	0.444153	0.134756	0.0183712	0.054346	0.0282394	0.241272	8.33333	0.0131535	0.162231	-0.131371	0.259853	0.0501785	-0.229719	-0.0330225	17.6471	0.00884302	0.0521471	0.215827	0.148175	0.0383753	0.140612	0.291041	0	1.86477e-08	2.70221e-06	0.0725989	-0.0796381	0.0777841	-0.0798551	0.225053	14.2857	0.350645	0.671247
ADA2	-0.0118576	-0.407376	0.0543606	-0.118402	0.0946872	5.26316	0.827329	0.912361	0.136218	0.169551	0.0541319	0.0301217	0.242315	16.6667	0.0118556	0.156273	-0.11776	0.393813	0.0884856	-0.291188	0.0556688	23.5294	0.183243	0.425472	0.251037	0.327409	0.0778541	0.0984454	0.403628	17.3913	0.00126215	0.0138323	0.144704	-0.299823	0.108741	-0.0684243	0.357832	14.2857	0.183281	0.49275
ADAD1	-0.0757308	-1.01943	0.0312597	-0.136999	-0.0144628	36.8421	0.0154086	0.104174	0.00392053	-1.07801	0.0354274	-0.0655159	0.073357	33.3333	0.911883	0.981754	0.0104998	-1.2291	0.0222258	-0.0330619	0.0540615	23.5294	0.63663	0.82473	0.00218266	-1.03627	0.0159637	-0.0291056	0.0334709	17.3913	0.891247	0.9473	0.0282804	-0.870303	0.0974619	-0.162741	0.219302	42.8571	0.771687	0.921028
ADAD2	-0.0498438	-0.427316	0.0335929	-0.115685	0.0159972	36.8421	0.137873	0.341876	-0.00294858	0.0324051	0.0448043	-0.0907633	0.0848661	33.3333	0.947529	0.988555	-0.0210224	-0.196566	0.0339785	-0.087619	0.0455743	23.5294	0.536117	0.760733	-0.0126391	-0.172805	0.0281601	-0.0678318	0.0425537	17.3913	0.653555	0.819323	0.00149781	-0.243108	0.108013	-0.210205	0.2132	42.8571	0.988936	0.996772
ADAL	-0.0253441	0.29702	0.0373855	-0.0986184	0.0479302	5.26316	0.497828	0.697648	-0.0175841	0.147726	0.0317453	-0.0798037	0.0446355	33.3333	0.579639	0.857152	-0.120619	-0.0211757	0.0347748	-0.188776	-0.0524614	23.5294	0.00052324	0.00581911	-0.0327761	0.315937	0.0260062	-0.0837474	0.0181952	17.3913	0.207555	0.44263	-0.125069	0.516344	0.0433087	-0.209952	-0.0401856	14.2857	0.00387881	0.0430526
ADAM10	0.0726169	0.0595662	0.0448862	-0.0153584	0.160592	0	0.105706	0.296144	-0.0212339	-0.150683	0.060679	-0.140163	0.0976948	0	0.726386	0.91951	-0.0253375	-0.055787	0.0647012	-0.15215	0.101475	0	0.695348	0.858183	0.00702409	0.138772	0.0451926	-0.0815518	0.0956	0	0.876486	0.939898	0.0948449	0.444893	0.0352209	0.0258132	0.163877	14.2857	0.00708426	0.0662473
ADAM11	-0.0793646	-0.849807	0.0307557	-0.139645	-0.0190844	15.7895	0.00986631	0.08058	-0.0395	-0.116014	0.0450275	-0.127752	0.0487522	0	0.380355	0.733106	0.0224983	-0.573825	0.0268361	-0.0300994	0.0750961	17.6471	0.401828	0.658316	-0.0576124	-0.391271	0.0272495	-0.11102	-0.00420439	0	0.0344934	0.141728	-0.0079126	-0.602453	0.0532183	-0.112219	0.0963933	14.2857	0.881805	0.962884
ADAM12	-0.00809197	-0.800324	0.0405263	-0.087522	0.0713381	26.3158	0.841737	0.919978	0.0141899	-0.645495	0.0398998	-0.0640123	0.0923921	8.33333	0.722111	0.918269	-0.00201678	-1.04143	0.0484798	-0.0970354	0.0930018	11.7647	0.966817	0.987503	0.149172	-0.7578	0.0336377	0.0832431	0.215101	0	9.22181e-06	0.000336882	-0.00846805	-0.854164	0.054653	-0.115586	0.0986499	0	0.876867	0.961815
ADAM15	0.172229	0.358002	0.0654312	0.0439862	0.300472	0	0.00848302	0.0734531	0.0838968	0.167667	0.0360023	0.0133335	0.15446	8.33333	0.0197895	0.199748	0.109595	0.259095	0.0415291	0.0281995	0.190991	11.7647	0.00831526	0.0498786	0.140128	0.385425	0.0334139	0.0746375	0.205618	0	2.74454e-05	0.000791354	-0.0350832	0.315673	0.0724545	-0.177091	0.106925	0	0.628237	0.857688
ADAM17	0.0463229	0.206949	0.0612807	-0.0737851	0.166431	0	0.449701	0.659133	-0.0130678	-0.0599333	0.0245543	-0.0611933	0.0350577	16.6667	0.594588	0.86418	0.139273	0.254559	0.0489227	0.0433866	0.23516	11.7647	0.00441606	0.0307578	0.046851	0.270009	0.0216724	0.00437397	0.0893281	4.34783	0.0306346	0.131204	-0.0423149	0.219721	0.0370454	-0.114923	0.0302928	0	0.253353	0.574836
ADAM18	0.0299363	-0.988372	0.028608	-0.0261343	0.0860068	36.8421	0.295362	0.519703	-0.00598015	-1.12952	0.0429448	-0.0901503	0.07819	12.5	0.88674	0.9714	-0.000345236	-1.21831	0.0305763	-0.0602736	0.0595832	17.6471	0.990991	0.996622	-0.00400656	-1.07221	0.0181337	-0.039548	0.0315349	8.69565	0.744662	0.865457	0.00403047	-0.939399	0.0856999	-0.163938	0.171999	42.8571	0.962489	0.989369
ADAM19	-0.0638301	-0.0191188	0.0558835	-0.17336	0.0456996	0	0.253371	0.476789	-0.0665598	-0.00652848	0.0771115	-0.217695	0.084576	8.33333	0.388048	0.739044	-0.0864352	0.113758	0.0617274	-0.207419	0.0345483	11.7647	0.161432	0.393448	-0.00869092	0.165038	0.0214397	-0.0507119	0.0333301	4.34783	0.685209	0.839916	-0.0995188	0.197074	0.0633471	-0.223677	0.0246393	14.2857	0.116181	0.387596
ADAM2	-0.0364398	-0.956955	0.0318743	-0.0989124	0.0260327	36.8421	0.252942	0.476567	0.029937	-1.33984	0.0290459	-0.0269919	0.0868659	16.6667	0.302691	0.670126	0.0151378	-1.4345	0.0284197	-0.0405638	0.0708394	17.6471	0.594275	0.797241	-0.0142981	-1.28543	0.0175321	-0.0486605	0.0200642	10.8696	0.410666	0.646833	-0.0443157	-1.30678	0.13841	-0.315595	0.226963	42.8571	0.748835	0.912116
ADAM20	-0.0106967	-0.770508	0.0430916	-0.0951546	0.0737612	10.5263	0.803955	0.899498	-0.0405331	-0.47235	0.0308114	-0.100922	0.0198561	16.6667	0.188334	0.549967	-0.152402	-0.663006	0.058441	-0.266944	-0.03786	17.6471	0.00911267	0.0533815	-0.076382	-0.465045	0.0283101	-0.131869	-0.0208952	4.34783	0.00697477	0.0473641	0.0988702	-0.220968	0.0562622	-0.0114017	0.209142	14.2857	0.0788648	0.310947
ADAM20P1	0.0493788	-0.813099	0.0531061	-0.0547073	0.153465	57.8947	0.352467	0.572589	NA	NA	NA	NA	NA	NA	NA	NA	NA	NA	NA	NA	NA	NA	NA	NA	-0.0715617	-0.145246	0.0428518	-0.15555	0.0124264	73.913	0.0949235	0.272343	0.11557	-0.126633	0.0580574	0.00177943	0.22936	57.1429	0.0465234	0.226301
ADAM21	-0.0293762	-0.755214	0.0527402	-0.132745	0.0739927	36.8421	0.577529	0.759609	-0.000477721	-0.612444	0.0313541	-0.0619307	0.0609753	8.33333	0.987844	0.996876	-0.115936	-0.962867	0.0703192	-0.253759	0.0218869	17.6471	0.0992065	0.289862	-0.0249938	-0.931352	0.0174786	-0.0592512	0.00926354	4.34783	0.152726	0.367564	-0.0831348	-0.568346	0.0531601	-0.187327	0.021057	28.5714	0.117851	0.390322
ADAM21P1	-0.125844	-0.860319	0.0973162	-0.316581	0.064892	73.6842	0.19596	0.413463	NA	NA	NA	NA	NA	NA	NA	NA	NA	NA	NA	NA	NA	NA	NA	NA	-0.0106143	-0.773333	0.0377448	-0.0845927	0.0633642	73.913	0.778548	0.89171	NA	NA	NA	NA	NA	NA	NA	NA
ADAM22	-0.103902	-0.558457	0.0810486	-0.262755	0.0549502	5.26316	0.199852	0.417598	0.0812148	-0.810011	0.0414638	-5.26638e-05	0.162482	8.33333	0.0501486	0.301909	-0.118212	-0.888261	0.0734119	-0.262097	0.0256724	11.7647	0.107341	0.304815	0.0125932	-0.620062	0.0250237	-0.0364524	0.0616388	4.34783	0.614788	0.797497	-0.0426905	-0.533059	0.0526758	-0.145933	0.0605522	14.2857	0.417688	0.727548
ADAM23	0.0194763	0.0772477	0.0735546	-0.124688	0.163641	0	0.791173	0.892429	-0.207638	-0.0645295	0.058213	-0.321734	-0.0935428	0	0.000361272	0.0322622	-0.134816	0.107454	0.050271	-0.233346	-0.0362869	11.7647	0.00732295	0.045102	-0.0470091	0.0948978	0.0325442	-0.110795	0.0167763	0	0.148607	0.361431	0.153919	0.281399	0.0570351	0.042132	0.265705	14.2857	0.00696178	0.065419
ADAM28	-0.12143	-0.952429	0.0438896	-0.207452	-0.0354081	10.5263	0.00566236	0.0578291	0.0430465	-0.905291	0.0232049	-0.00243434	0.0885273	16.6667	0.063588	0.336219	0.00424084	-0.965077	0.0351619	-0.0646752	0.0731569	17.6471	0.904001	0.960774	0.102724	-0.799275	0.0237719	0.0561324	0.149316	4.34783	1.5514e-05	0.000509407	-0.0253132	-0.949622	0.0519016	-0.127039	0.0764121	14.2857	0.625752	0.856191
ADAM29	-0.0935667	-0.877582	0.0390326	-0.170069	-0.0170642	42.1053	0.0165235	0.108541	0.00164779	-1.01763	0.0288522	-0.0549015	0.0581971	16.6667	0.954456	0.990255	-0.0351532	-1.39104	0.0351692	-0.104084	0.0337771	29.4118	0.317531	0.578538	0.0123627	-1.09459	0.0167054	-0.0203792	0.0451046	8.69565	0.459274	0.684867	-0.165871	-0.76868	0.0977298	-0.357418	0.0256756	28.5714	0.0896505	0.334299
ADAM30	-0.00612716	-0.95609	0.0247805	-0.0546961	0.0424418	36.8421	0.804709	0.899922	-0.0693293	-0.895768	0.0389763	-0.145721	0.00706281	16.6667	0.0752798	0.364229	0.0117321	-1.25139	0.0251878	-0.037635	0.0610992	23.5294	0.641368	0.827468	-0.0305374	-1.01698	0.0168368	-0.063537	0.00246208	8.69565	0.069719	0.224011	-0.164166	-0.801047	0.0848586	-0.330486	0.00215384	42.8571	0.0530416	0.245414
ADAM32	0.00133119	-0.93142	0.0264402	-0.0504907	0.0531531	23.6842	0.288913	0.511385	-0.0141227	-1.0248	0.0503622	-0.112831	0.0845854	33.3333	0.779154	0.940166	-0.0387914	-1.12325	0.0351664	-0.107716	0.0301334	23.5294	0.269991	0.527869	-0.0078585	-1.00995	0.0211041	-0.0492217	0.0335047	15.2174	0.727163	0.847088	-0.0729095	-0.849604	0.12362	-0.3152	0.169381	28.5714	0.554675	0.818778
ADAM33	-0.167155	-0.254333	0.0488629	-0.262925	-0.0713855	5.26316	0.000624147	0.0137834	-0.0532419	-0.0554539	0.0384501	-0.128603	0.0221189	25	0.166144	0.518414	-0.0956322	0.260566	0.0452693	-0.184358	-0.00690604	23.5294	0.034642	0.144034	0.00167376	0.207425	0.0258092	-0.0489113	0.0522588	8.69565	0.948292	0.975496	0.000977488	-0.0953658	0.0442059	-0.0856646	0.0876196	0	0.982359	0.995433
ADAM3A	-0.105186	-1.02666	0.0784885	-0.259021	0.0486486	63.1579	0.180198	0.394151	0.018078	-1.29847	0.0176101	-0.0164372	0.0525933	33.3333	0.304623	0.671433	-0.00963889	-1.31292	0.0260518	-0.0606994	0.0414216	29.4118	0.71139	0.865874	0.027736	-1.02025	0.0211673	-0.0137511	0.0692231	13.0435	0.190086	0.419805	-0.209018	-1.15349	0.111063	-0.426697	0.008661	50	0.0598386	0.263991
ADAM3B	NA	NA	NA	NA	NA	NA	NA	NA	NA	NA	NA	NA	NA	NA	NA	NA	NA	NA	NA	NA	NA	NA	NA	NA	NA	NA	NA	NA	NA	NA	NA	NA	-0.010895	-1.04118	0.0633453	-0.13505	0.11326	71.4286	0.863443	0.957258
ADAM5	0.148058	-1.14878	0.0746273	0.00179143	0.294325	42.1053	0.0472593	0.191746	-0.0123026	-1.06188	0.0355974	-0.0820722	0.057467	25	0.72964	0.920412	-0.00455764	-1.42792	0.0294314	-0.0622421	0.0531268	23.5294	0.876934	0.949208	0.00846901	-1.10069	0.0178083	-0.0264347	0.0433727	13.0435	0.634385	0.808299	-0.0621296	-0.795563	0.0794015	-0.217754	0.0934944	42.8571	0.433936	0.737773
ADAM6	0.0317771	-0.829916	0.0285683	-0.0242157	0.08777	52.6316	0.266	0.490943	0.0482548	-0.658658	0.0428607	-0.0357507	0.13226	25	0.260229	0.628596	0.0126323	-1.01913	0.0360304	-0.057986	0.0832507	29.4118	0.725887	0.871928	-0.0655598	-0.884029	0.0392626	-0.142513	0.0113936	21.7391	0.0949638	0.272358	-0.243002	-0.984783	0.0938601	-0.426964	-0.0590396	42.8571	0.00962603	0.0819681
ADAM7	0.0274765	-0.871576	0.0350198	-0.041161	0.096114	36.8421	0.432688	0.645985	-0.00140177	-1.18746	0.0248219	-0.0500518	0.0472482	25	0.954965	0.990483	-0.00679571	-1.28576	0.0215458	-0.0490246	0.0354332	17.6471	0.752452	0.887617	-0.026291	-1.12602	0.0155078	-0.0566858	0.00410382	4.34783	0.0900118	0.263804	-0.0892997	-1.24147	0.094802	-0.275108	0.0965089	42.8571	0.346213	0.66733
ADAM8	0.0822305	-0.556611	0.0528772	-0.021407	0.185868	5.26316	0.119917	0.318848	-0.0965446	-0.1897	0.0677633	-0.229358	0.0362691	8.33333	0.154235	0.499464	-0.0189087	-0.125139	0.0464137	-0.109878	0.0720606	11.7647	0.683719	0.850904	-0.0885518	-0.25045	0.0252046	-0.137952	-0.0391517	0	0.000442547	0.00634968	-0.0491643	-0.507324	0.0772695	-0.20061	0.102281	14.2857	0.5246	0.800621
ADAM9	-0.00759544	0.199678	0.0350813	-0.0763534	0.0611626	21.0526	0.826283	0.911916	-0.0387248	0.169249	0.048849	-0.134467	0.0570174	16.6667	0.427926	0.768749	0.0088759	0.188706	0.0445495	-0.0784395	0.0961913	17.6471	0.842077	0.934052	-0.0196626	0.432138	0.0435977	-0.105112	0.0657872	10.8696	0.664986	0.821457	0.000764018	0.590422	0.0629753	-0.122665	0.124193	28.5714	0.955225	0.986541
ADAMDEC1	-0.0611231	-0.96245	0.0391769	-0.137908	0.0156623	36.8421	0.118717	0.317096	0.0185872	-1.13083	0.0389989	-0.0578493	0.0950237	8.33333	0.633641	0.88287	-0.0354318	-1.33901	0.0395647	-0.112977	0.0421135	17.6471	0.370498	0.629954	0.0567233	-1.09228	0.0256596	0.00643138	0.107015	0	0.0270631	0.120327	-0.0707434	-0.958575	0.107564	-0.281565	0.140079	42.8571	0.51074	0.790965
ADAMTS1	0.961536	0.560923	0.213478	0.543127	1.37994	0	6.66385e-06	0.000518478	0.140475	0.0835962	0.0667478	0.00965187	0.271298	8.33333	0.0353291	0.259691	0.351104	0.643378	0.10377	0.147718	0.554489	17.6471	0.000715731	0.0074301	-0.0659633	0.50681	0.101665	-0.265223	0.133296	4.34783	0.516448	0.72876	0.0265194	0.347046	0.0909866	-0.151811	0.20485	0	0.770695	0.920774
ADAMTS10	-0.0677272	-0.592147	0.0389133	-0.143996	0.00854142	10.5263	0.0817774	0.260722	0.0418579	-0.139796	0.0766072	-0.10829	0.192005	33.3333	0.584794	0.859243	0.0494026	-0.20986	0.032551	-0.0143962	0.113201	23.5294	0.12909	0.342329	0.0420712	-0.0774454	0.0258554	-0.00860453	0.0927469	8.69565	0.103701	0.288407	0.104089	-0.193895	0.0664211	-0.026094	0.234272	0	0.11709	0.388898
ADAMTS12	-0.0556219	-0.692327	0.0391342	-0.132324	0.0210798	23.6842	0.152262	0.360563	0.0900866	-0.512202	0.0530011	-0.0137936	0.193967	8.33333	0.0891849	0.393146	0.032826	-0.470624	0.0381363	-0.0419197	0.107572	23.5294	0.389372	0.646846	0.146169	-0.392958	0.0420174	0.0638162	0.228521	15.2174	0.000930349	0.0100308	0.090197	-0.263134	0.0735622	-0.0539823	0.234376	14.2857	0.21823	0.537316
ADAMTS13	-0.00979266	-0.459996	0.0273218	-0.0633424	0.0437571	23.6842	0.121721	0.318557	-0.036066	-0.102071	0.0626733	-0.158903	0.0867714	12.5	0.399252	0.741148	-0.0229529	-0.19938	0.0305315	-0.0827936	0.0368878	23.5294	0.452185	0.701683	-0.0304463	-0.178833	0.0203655	-0.0703619	0.00946925	13.0435	0.134174	0.338372	0.0563544	-0.323548	0.0575525	-0.0564465	0.169155	14.2857	0.334401	0.654672
ADAMTS14	0.0372604	-0.887513	0.0481118	-0.057037	0.131558	10.5263	0.438662	0.650404	0.0526661	-0.292203	0.0524493	-0.0501326	0.155465	33.3333	0.315314	0.679444	0.000531048	-0.612704	0.0442243	-0.0861469	0.087209	23.5294	0.990419	0.996351	0.041711	-0.440826	0.0385359	-0.0338179	0.11724	8.69565	0.279077	0.526266	0.0542283	-0.114005	0.10377	-0.149158	0.257615	42.8571	0.601267	0.844154
ADAMTS15	-0.141936	-0.573864	0.0515498	-0.242972	-0.0408999	10.5263	0.00589854	0.0591036	0.10818	-0.359077	0.0359136	0.0377907	0.178569	33.3333	0.00259335	0.0755938	-0.0290494	-0.249721	0.0434868	-0.114282	0.0561831	23.5294	0.50413	0.737588	0.150371	-0.230179	0.0367504	0.0783416	0.222401	8.69565	4.28252e-05	0.00112272	-0.157335	-0.413963	0.0689541	-0.292483	-0.0221876	14.2857	0.0225048	0.144587
ADAMTS16	-0.0263002	-0.71364	0.050788	-0.125843	0.0732424	47.3684	0.604568	0.77664	0.0629673	-0.528204	0.0449196	-0.0250734	0.151008	41.6667	0.160981	0.509534	-0.142894	-0.291329	0.0562908	-0.253222	-0.0325658	23.5294	0.0111331	0.0621175	0.111793	-0.438372	0.0366467	0.0399668	0.183619	13.0435	0.00228414	0.0214236	0.0178747	-1.00326	0.0451982	-0.0707122	0.106462	14.2857	0.692493	0.888085
ADAMTS17	-0.0950957	-0.59523	0.0527404	-0.198465	0.00827356	10.5263	0.071374	0.243334	-0.0358784	-0.629811	0.0288217	-0.0923679	0.0206111	33.3333	0.213191	0.581186	-0.0937241	-0.335549	0.0509087	-0.193503	0.0060551	23.5294	0.0656181	0.221616	0.0231053	-0.409562	0.0291309	-0.0339902	0.0802008	8.69565	0.427688	0.659179	0.143961	-0.440036	0.0619904	0.0224618	0.26546	14.2857	0.0202164	0.135525
ADAMTS18	-0.077878	-0.849239	0.0351476	-0.146766	-0.00898989	36.8421	0.0267094	0.14015	-0.00352602	-0.853416	0.0294247	-0.0611975	0.0541454	33.3333	0.904616	0.980319	0.00855305	-1.13087	0.0311583	-0.0525162	0.0696223	23.5294	0.783698	0.905165	0.0437769	-0.892137	0.017609	0.00926392	0.0782898	8.69565	0.0129168	0.0726239	0.0040847	-0.833112	0.079749	-0.15222	0.16039	42.8571	0.959151	0.98865
ADAMTS19	0.193487	-0.630054	0.112248	-0.0265149	0.41349	10.5263	0.0847535	0.266105	-0.0193364	-0.672765	0.0547738	-0.126691	0.0880183	33.3333	0.724071	0.918732	0.236814	-0.554294	0.103575	0.0338113	0.439817	23.5294	0.0222305	0.104135	-0.0446815	-0.564186	0.0407843	-0.124617	0.0352542	8.69565	0.273273	0.520013	-0.175684	-0.813112	0.0830731	-0.338505	-0.0128641	14.2857	0.0344456	0.188372
ADAMTS19-AS1	NA	NA	NA	NA	NA	NA	NA	NA	NA	NA	NA	NA	NA	NA	NA	NA	NA	NA	NA	NA	NA	NA	NA	NA	NA	NA	NA	NA	NA	NA	NA	NA	-0.169591	-0.951023	0.063769	-0.294576	-0.0446065	64.2857	0.00782649	0.0710266
ADAMTS2	0.0209386	-0.48635	0.0552477	-0.0873449	0.129222	23.6842	0.746766	0.854663	0.0901036	-0.170273	0.0812341	-0.0691124	0.24932	4.16667	0.255898	0.583248	-0.0234693	-0.333044	0.0696134	-0.159909	0.112971	17.6471	0.736013	0.877951	0.248751	-0.280064	0.0637353	0.123832	0.37367	8.69565	0.000103266	0.00210077	0.0294822	-0.539514	0.0672554	-0.102336	0.1613	14.2857	0.460224	0.700485
ADAMTS20	0.00874735	-1.00231	0.0214389	-0.0332721	0.0507668	36.8421	0.683264	0.826536	-0.0254948	-1.29616	0.0197572	-0.0642181	0.0132286	25	0.19691	0.56186	-0.00100954	-1.38258	0.020118	-0.04044	0.0384209	23.5294	0.959978	0.984585	0.00841718	-1.19362	0.0165224	-0.0239662	0.0408006	8.69565	0.610444	0.794632	-0.0733581	-0.89575	0.099374	-0.268127	0.121411	28.5714	0.460391	0.755508
ADAMTS3	0.0546134	-0.894421	0.0673227	-0.0773366	0.186563	26.3158	0.41724	0.63431	-0.00692163	-1.24703	0.0464189	-0.097901	0.0840578	16.6667	0.881465	0.972775	-0.0712843	-1.03744	0.085327	-0.238522	0.0959535	11.7647	0.403478	0.659582	0.0661691	-0.998665	0.043268	-0.0186346	0.150973	0	0.126194	0.326025	0.0153893	-0.957635	0.101768	-0.184073	0.214852	14.2857	0.879803	0.962531
ADAMTS4	1.09905	-0.504508	0.259189	0.591054	1.60706	10.5263	2.23156e-05	0.0012979	0.0582699	-0.320452	0.0367418	-0.0137426	0.130282	25	0.112755	0.436631	0.0220109	-0.78616	0.0509599	-0.0778686	0.12189	23.5294	0.665795	0.840832	0.00697812	-0.426871	0.0397788	-0.0709869	0.0849432	4.34783	0.860747	0.932301	-0.17526	-0.357017	0.0932796	-0.358085	0.00756491	0	0.060263	0.264984
ADAMTS5	0.134115	-0.255306	0.0780604	-0.0188805	0.287111	5.26316	0.0857794	0.267528	-0.0759035	-0.0624463	0.0787282	-0.230208	0.078401	0	0.334986	0.695506	0.087243	0.0327208	0.0779005	-0.0654391	0.239925	17.6471	0.262744	0.51926	-0.00134019	0.240944	0.0740539	-0.146483	0.143803	4.34783	0.985561	0.993607	-0.044342	0.10781	0.0742379	-0.189846	0.101162	0	0.550309	0.815938
ADAMTS6	-0.0670476	-0.972849	0.0525602	-0.170064	0.0359685	5.26316	0.202085	0.420267	0.0206257	-0.937743	0.0234052	-0.0252476	0.0664989	8.33333	0.378185	0.731137	-0.128069	-1.14863	0.0525665	-0.231097	-0.0250404	17.6471	0.0148375	0.0771818	0.0450991	-0.94688	0.0243532	-0.00263237	0.0928306	8.69565	0.0640441	0.212188	-0.0207779	-0.801124	0.0524223	-0.123524	0.081968	0	0.691842	0.88784
ADAMTS7	-0.0656832	-0.277839	0.0504523	-0.164568	0.0332016	10.5263	0.192955	0.410528	0.0313965	0.0508361	0.0467796	-0.0602899	0.123083	8.33333	0.50212	0.812793	0.0125248	-0.365906	0.0252147	-0.0368952	0.0619447	23.5294	0.619383	0.812451	0.0293393	-0.320665	0.031176	-0.0317645	0.090443	13.0435	0.346661	0.593619	-0.0506032	-0.415136	0.0376103	-0.124318	0.0231116	0	0.178476	0.486598
ADAMTS7P1	NA	NA	NA	NA	NA	NA	NA	NA	NA	NA	NA	NA	NA	NA	NA	NA	NA	NA	NA	NA	NA	NA	NA	NA	NA	NA	NA	NA	NA	NA	NA	NA	-0.0644992	-0.945172	0.0462606	-0.155168	0.0261699	64.2857	0.16324	0.466429
ADAMTS8	-0.0533823	-0.71774	0.0818185	-0.213744	0.106979	5.26316	0.514112	0.710594	0.0309467	-0.564986	0.0302556	-0.0283533	0.0902466	16.6667	0.306384	0.673012	0.0659288	-0.491557	0.111548	-0.1527	0.284558	17.6471	0.554495	0.770328	0.0143592	-0.433116	0.0290155	-0.0425101	0.0712286	8.69565	0.620683	0.800381	-0.212495	-0.650983	0.0728935	-0.355363	-0.0696261	0	0.0035553	0.0403402
ADAMTS9	0.657405	0.248308	0.15683	0.350025	0.964786	5.26316	2.76697e-05	0.00149461	0.132904	-0.101141	0.0927493	-0.0488811	0.31469	16.6667	0.151875	0.495727	-0.0297981	-0.220033	0.0646619	-0.156533	0.096937	23.5294	0.644921	0.82903	0.0808971	0.107578	0.0344344	0.0134068	0.148387	8.69565	0.0188084	0.0937849	-0.151085	0.855059	0.079815	-0.30752	0.00534926	0	0.0583654	0.259812
ADAMTS9-AS1	NA	NA	NA	NA	NA	NA	NA	NA	0.0230218	-0.993356	0.0291346	-0.034081	0.0801246	58.3333	0.429418	0.769045	-0.0147793	-0.650357	0.0656866	-0.143523	0.113964	35.2941	0.821981	0.923886	-0.0134106	-0.769658	0.0336018	-0.0792688	0.0524477	34.7826	0.689817	0.842503	-0.00655237	-1.07718	0.0715916	-0.146869	0.133765	28.5714	0.927076	0.978632
ADAMTS9-AS2	NA	NA	NA	NA	NA	NA	NA	NA	-0.0921205	-0.581505	0.109671	-0.307071	0.12283	41.6667	0.400923	0.748493	-0.030805	-0.689805	0.0417056	-0.112546	0.0509365	35.2941	0.460132	0.708204	-0.0961125	-0.540018	0.0651092	-0.223724	0.0314991	34.7826	0.139897	0.348551	0.318022	-0.406573	0.0755326	0.169981	0.466064	21.4286	2.54918e-05	0.000812131
ADAMTSL1	-0.0949467	-0.909922	0.0561886	-0.205074	0.015181	5.26316	0.0910691	0.274657	0.0278976	-0.762934	0.0257914	-0.0226525	0.0784477	33.3333	0.279401	0.647692	0.0560754	-0.942465	0.0770331	-0.0949067	0.207057	17.6471	0.466651	0.712187	0.0736172	-0.744233	0.0220741	0.0303528	0.116882	8.69565	0.00085297	0.0103617	0.112248	-0.841766	0.051953	0.0104222	0.214074	14.2857	0.0307284	0.175769
ADAMTSL2	-0.0660886	-0.22286	0.0531713	-0.170302	0.0381253	5.26316	0.213891	0.434758	-0.0630005	-0.155224	0.049775	-0.160558	0.0345568	16.6667	0.205619	0.571634	-0.00377544	0.027925	0.0433393	-0.0887189	0.081168	17.6471	0.930581	0.972861	0.0683062	0.175516	0.032707	0.00420174	0.132411	13.0435	0.036759	0.148231	0.074582	-0.539628	0.0579001	-0.0389002	0.188064	14.2857	0.197706	0.512004
ADAMTSL3	-0.145095	-0.114298	0.0648464	-0.272191	-0.0179983	5.26316	0.0252526	0.138069	0.13851	-0.300321	0.0685704	0.00411459	0.272906	25	0.0433866	0.28333	-0.0284467	-0.249156	0.0541867	-0.134651	0.0777573	17.6471	0.5996	0.801487	0.259981	0.00748281	0.0531266	0.155855	0.364107	13.0435	9.90031e-07	6.03943e-05	-0.225099	-0.0246243	0.0773568	-0.376715	-0.0734822	14.2857	0.00361571	0.0408882
ADAMTSL4	-0.113207	0.0684596	0.0695843	-0.249589	0.0231762	5.26316	0.103759	0.292814	-0.015119	0.063118	0.0410847	-0.0956435	0.0654054	8.33333	0.712875	0.915229	-0.0436483	0.189749	0.0718237	-0.18442	0.0971235	23.5294	0.543377	0.764486	-0.217149	0.45991	0.0697376	-0.353832	-0.0804658	13.0435	0.00184695	0.0182219	-0.152985	0.518899	0.0739121	-0.29785	-0.00811969	14.2857	0.0384692	0.201458
ADAMTSL4-AS1	0.017695	-0.240575	0.0607142	-0.101303	0.136693	63.1579	0.77071	0.878669	NA	NA	NA	NA	NA	NA	NA	NA	NA	NA	NA	NA	NA	NA	NA	NA	-0.110325	-0.256447	0.0424635	-0.193552	-0.0270985	78.2609	0.00937344	0.0582327	-0.0122367	-0.387999	0.0613293	-0.13244	0.107967	57.1429	0.841853	0.949545
ADAMTSL5	0.0188206	0.0425923	0.0464103	-0.0721419	0.109783	5.26316	0.685091	0.827895	-0.0282922	0.141019	0.0358942	-0.0986435	0.0420592	33.3333	0.430573	0.769497	0.135949	0.00644183	0.0583841	0.0215182	0.25038	23.5294	0.0198841	0.0957384	-0.100787	0.134232	0.0419734	-0.183054	-0.0185209	17.3913	0.0163406	0.0848746	-0.280556	-0.143091	0.0887002	-0.454405	-0.106707	14.2857	0.00156169	0.0215106
ADAP1	0.056397	-0.667842	0.026475	0.00450698	0.108287	31.5789	0.0331551	0.15873	0.0399131	0.259193	0.0451028	-0.0484868	0.128313	8.33333	0.376191	0.729872	0.0520301	-0.381935	0.0414849	-0.0292789	0.133339	23.5294	0.209772	0.460754	-0.0151944	-0.0604973	0.0276638	-0.0694144	0.0390256	13.0435	0.582832	0.775109	-0.0142832	0.0263983	0.0742036	-0.15972	0.131153	42.8571	0.847361	0.951417
ADAP2	0.102997	-0.44156	0.0499102	0.00517443	0.200819	10.5263	0.039052	0.172956	0.0491529	-0.0390301	0.0501741	-0.0491866	0.147492	8.33333	0.327261	0.688463	0.1214	-0.13697	0.0607144	0.00240149	0.240398	23.5294	0.0455524	0.174271	0.254012	0.0249111	0.0680406	0.120655	0.387369	13.0435	0.000189027	0.00340598	0.0253846	-0.0784077	0.045315	-0.0634311	0.1142	14.2857	0.575356	0.831425
ADAR	-0.00556378	0.453932	0.0302359	-0.064825	0.0536975	0	0.854004	0.927589	0.056986	0.840498	0.0497506	-0.0405233	0.154495	0	0.252029	0.620745	-0.113402	1.24113	0.0478927	-0.20727	-0.0195339	11.7647	0.0178927	0.0885971	0.14538	1.25985	0.0281132	0.0902795	0.200481	0	2.32538e-07	1.95579e-05	0.0288441	1.16758	0.0372133	-0.0440926	0.101781	14.2857	0.43828	0.741694
ADARB1	0.0117122	0.0427332	0.0586354	-0.103211	0.126636	5.26316	0.84168	0.919978	0.0315754	-0.016218	0.0361621	-0.0393009	0.102452	0	0.382573	0.734767	0.101943	-0.231922	0.0381896	0.0270922	0.176793	17.6471	0.0075992	0.0464642	-0.0361198	0.0166316	0.0223197	-0.0798655	0.00762592	0	0.105599	0.291722	-0.0276579	0.108842	0.0390418	-0.104178	0.0488627	14.2857	0.478686	0.769498
ADARB2	-0.0469075	-0.668752	0.0284094	-0.102589	0.00877383	36.8421	0.0987124	0.285787	-0.0343435	-0.727428	0.0275421	-0.0883251	0.019638	16.6667	0.212418	0.580329	0.0167235	-0.903005	0.0299527	-0.0419828	0.0754297	23.5294	0.57662	0.785093	-0.0361797	-0.663214	0.0270307	-0.089159	0.0167995	8.69565	0.180744	0.40808	-0.0386163	-0.621691	0.0989635	-0.232581	0.155349	42.8571	0.696383	0.889605
ADARB2-AS1	-0.0568218	-0.629644	0.0450699	-0.145157	0.0315137	63.1579	0.2074	0.426425	-0.0260109	-0.262621	0.0705652	-0.164316	0.112294	33.3333	0.71242	0.915205	0.0509752	-0.613953	0.0379947	-0.0234932	0.125443	35.2941	0.179714	0.420844	-0.0394891	-0.411509	0.0290823	-0.0964893	0.017511	30.4348	0.174514	0.398879	0.107249	-0.00878714	0.0885457	-0.0662968	0.280796	50	0.225806	0.545349
ADAT1	-0.0258597	-0.327537	0.033436	-0.091393	0.0396736	10.5263	0.43928	0.650789	0.0401676	-0.258796	0.0424292	-0.0429921	0.123327	16.6667	0.343793	0.702024	-0.0856233	0.0283005	0.0460843	-0.175947	0.00470023	23.5294	0.063173	0.21686	0.0575434	0.119165	0.0325068	-0.00616875	0.121256	8.69565	0.0766945	0.238361	-0.0481811	-0.0275238	0.0519101	-0.149923	0.0535608	0	0.353322	0.672776
ADAT2	0.0143087	-0.526815	0.04644	-0.0767121	0.10533	10.5263	0.757997	0.871832	0.0328327	-0.640989	0.0298207	-0.0256149	0.0912802	33.3333	0.270896	0.639248	-0.107068	-0.400255	0.0508548	-0.206741	-0.00739403	23.5294	0.0352601	0.146055	0.00898095	-0.384595	0.0332887	-0.0562637	0.0742256	17.3913	0.787322	0.896901	0.0353484	-0.454717	0.0622436	-0.0866468	0.157344	14.2857	0.5701	0.827679
ADAT3	0.0378444	-0.721148	0.0318247	-0.0245308	0.10022	10.5263	0.23438	0.458172	-0.0498917	-0.0382116	0.0235626	-0.0960736	-0.00370981	33.3333	0.0342252	0.255557	0.0226494	-0.233849	0.0245266	-0.0254218	0.0707207	23.5294	0.355765	0.617213	-0.0106433	-0.194469	0.017434	-0.0448132	0.0235266	17.3913	0.541535	0.746055	-0.00883897	-0.238873	0.0478679	-0.102658	0.0849803	14.2857	0.853501	0.953679
ADCK1	-0.0822627	-0.213323	0.0458204	-0.172069	0.00754358	5.26316	0.0726011	0.245132	0.13028	0.330382	0.0613754	0.0099861	0.250573	33.3333	0.0337816	0.253411	-0.1589	0.450672	0.0499624	-0.256824	-0.0609752	23.5294	0.00147079	0.0131582	0.0177834	0.40103	0.0327953	-0.0464942	0.082061	8.69565	0.587643	0.778196	-0.0700818	0.185433	0.0527754	-0.17352	0.0333561	14.2857	0.184203	0.493906
ADCK2	-0.0538056	-0.172178	0.049434	-0.150695	0.0430833	5.26316	0.276404	0.501635	0.0128389	0.024728	0.026847	-0.0397804	0.0654581	25	0.632492	0.882733	-0.0501987	0.0178141	0.0358639	-0.120491	0.0200933	23.5294	0.161603	0.393611	0.0535967	0.244435	0.0206175	0.0131872	0.0940063	8.69565	0.0093339	0.0580461	-0.0467664	-0.0592991	0.0401257	-0.125411	0.0318785	14.2857	0.243818	0.56405
ADCK5	0.0379975	-0.447652	0.0369647	-0.0344521	0.110447	23.6842	0.485753	0.557765	0.0103995	-0.117641	0.0270108	-0.0425407	0.0633397	33.3333	0.700228	0.910256	-0.00472858	-0.500176	0.0307026	-0.0649047	0.0554475	23.5294	0.8776	0.949577	-0.0292674	-0.35416	0.0305959	-0.0892342	0.0306995	15.2174	0.338353	0.585844	0.0588836	-0.491787	0.0767205	-0.0914858	0.209253	28.5714	0.4497	0.749076
ADCY1	0.0229693	0.0288625	0.0610098	-0.0966076	0.142546	5.26316	0.706556	0.84215	0.0255322	0.0141971	0.0376784	-0.0483161	0.0993805	8.33333	0.498003	0.810118	-0.0529087	-0.14968	0.0292498	-0.110237	0.00441987	17.6471	0.0704733	0.230963	-0.0297456	0.196513	0.0259187	-0.0805454	0.0210541	0	0.251112	0.494413	-0.104736	0.156504	0.0535475	-0.209687	0.000215255	14.2857	0.0504717	0.238424
ADCY10	-0.103569	-0.90973	0.0399394	-0.181848	-0.0252888	10.5263	0.00951031	0.0790684	-0.0229433	-1.05786	0.0231131	-0.0682442	0.0223575	16.6667	0.320878	0.684225	0.0445336	-1.14002	0.025767	-0.00596884	0.095036	17.6471	0.0839313	0.259578	-0.0254027	-1.03415	0.0175956	-0.0598896	0.00908407	13.0435	0.148825	0.361752	-0.0222583	-0.866665	0.0694589	-0.158395	0.113879	14.2857	0.748625	0.912116
ADCY10P1	0.00470086	-0.586833	0.0408701	-0.075403	0.0848047	31.5789	0.908429	0.957039	0.110394	-0.578965	0.0758669	-0.0383025	0.25909	33.3333	0.145642	0.487891	-0.267688	-0.546429	0.0685451	-0.402034	-0.133342	29.4118	9.41156e-05	0.00147639	0.0248922	-0.348606	0.0327296	-0.0392566	0.0890411	17.3913	0.44693	0.675318	0.072965	-0.349466	0.0767492	-0.0774607	0.223391	14.2857	0.34176	0.664148
ADCY2	-0.0414242	0.785254	0.0324728	-0.10507	0.0222212	5.26316	0.202076	0.420267	-0.163602	0.678289	0.0618379	-0.284802	-0.0424015	16.6667	0.00815336	0.132547	0.00308008	0.405412	0.0369187	-0.0692792	0.0754394	17.6471	0.933511	0.973643	-0.105594	0.767129	0.0503847	-0.204347	-0.00684225	0	0.0361031	0.146168	0.0174415	1.12129	0.061527	-0.103149	0.138032	14.2857	0.776811	0.924019
ADCY3	0.0501575	0.222845	0.0621048	-0.0715657	0.171881	5.26316	0.419306	0.636215	0.0815343	0.0269544	0.0413836	0.000423901	0.162645	8.33333	0.0488146	0.297659	0.139957	0.462583	0.0486807	0.0445441	0.235369	17.6471	0.00404041	0.0288011	0.135997	0.349641	0.0340135	0.0693314	0.202662	0	6.37948e-05	0.00150515	-0.00014911	0.184548	0.0540608	-0.106106	0.105808	0	0.997799	0.999399
ADCY4	0.113314	0.398186	0.0972588	-0.0773094	0.303938	21.0526	0.243227	0.467332	0.157566	0.881852	0.0560095	0.0477892	0.267342	33.3333	0.00490514	0.102837	0.0658585	1.03382	0.0530953	-0.0382064	0.169923	23.5294	0.214834	0.467101	0.17729	0.842255	0.0365882	0.105579	0.249002	15.2174	1.35948e-06	7.54585e-05	-0.0266153	0.65981	0.0543389	-0.133118	0.0798871	28.5714	0.655215	0.851497
ADCY5	-0.126532	-0.54097	0.0807284	-0.284757	0.0316926	5.26316	0.117026	0.314905	3.54084e-05	-0.312402	0.0223459	-0.0437618	0.0438326	33.3333	0.998736	0.999888	0.0277475	-0.445373	0.0299815	-0.0310152	0.0865102	23.5294	0.354713	0.616018	-0.0381197	-0.25302	0.0335472	-0.103871	0.0276316	8.69565	0.255831	0.500315	0.0281358	-0.49489	0.0699707	-0.109004	0.165276	14.2857	0.687604	0.886049
ADCY6	0.00779698	0.0406195	0.0434858	-0.0774335	0.0930275	5.26316	0.857702	0.929672	0.0913213	0.292092	0.0427598	0.0075135	0.175129	16.6667	0.0327057	0.249581	0.0391591	0.191144	0.0366382	-0.0326505	0.110969	17.6471	0.285157	0.54417	0.097576	0.387654	0.0294595	0.0398363	0.155316	4.34783	0.000925643	0.0109628	-0.0446002	0.390432	0.0508221	-0.14421	0.0550093	0	0.380174	0.697223
ADCY7	-0.0292465	-0.390769	0.044995	-0.117435	0.058942	5.26316	0.515695	0.711986	0.0811294	-0.394243	0.027561	0.0271109	0.135148	16.6667	0.00324384	0.0844228	-0.013873	-0.24291	0.0905991	-0.191444	0.163698	0	0.8783	0.949926	0.187296	-0.0194633	0.0360668	0.116607	0.257986	4.34783	2.06882e-07	1.7998e-05	-0.0452639	-0.270726	0.0471254	-0.137628	0.0471001	0	0.336804	0.659594
ADCY8	-0.0108842	-0.769935	0.0518694	-0.112546	0.090778	36.8421	0.833793	0.915797	0.0843658	-0.783458	0.0450356	-0.0039023	0.172634	16.6667	0.0610249	0.329975	0.0235513	-0.717001	0.0357607	-0.0465384	0.093641	17.6471	0.510166	0.742687	0.00645346	-0.73346	0.03376	-0.0597149	0.0726218	4.34783	0.848403	0.926318	-0.066335	-0.941174	0.111423	-0.28472	0.15205	42.8571	0.551614	0.816748
ADCY9	0.0915633	1.00543	0.0546614	-0.0155711	0.198698	0	0.0939148	0.279331	-0.0998435	0.991356	0.0479262	-0.193777	-0.00590991	8.33333	0.037226	0.266535	-0.081788	0.570247	0.0360074	-0.152361	-0.0112147	11.7647	0.0231216	0.106662	-0.0804653	1.09622	0.0370499	-0.153082	-0.00784875	0	0.0298703	0.128627	-0.153545	1.07611	0.0455383	-0.242798	-0.0642911	0	0.000746881	0.0121115
ADCYAP1	0.0174396	-0.794916	0.0302695	-0.0418875	0.0767667	31.5789	0.564517	0.750394	-0.0784	-0.689362	0.0546384	-0.185489	0.0286894	8.33333	0.151319	0.494789	-0.0502859	-0.981863	0.0514587	-0.151143	0.0505714	5.88235	0.328466	0.58973	-0.041755	-0.89426	0.0349383	-0.110233	0.0267228	0	0.232045	0.471378	0.0787283	-0.263231	0.0885706	-0.0948669	0.252323	28.5714	0.37407	0.691993
ADCYAP1R1	-0.120244	-0.487685	0.063643	-0.244982	0.00449383	10.5263	0.0588444	0.217846	0.00428614	-0.552071	0.0434999	-0.080972	0.0895443	8.33333	0.92151	0.98285	-0.0294615	-0.618041	0.0825139	-0.191186	0.132263	17.6471	0.721055	0.87111	0.184182	-0.549382	0.0428807	0.100137	0.268227	4.34783	1.74523e-05	0.000561401	-0.0302137	-0.385003	0.0435383	-0.115547	0.0551197	14.2857	0.487709	0.774645
ADD1	-0.0345763	1.43343	0.0325711	-0.0984145	0.029262	0	0.288435	0.513358	-0.0669568	1.05922	0.0412148	-0.147736	0.0138227	0	0.104252	0.423141	0.101076	0.895219	0.101749	-0.0983489	0.300502	11.7647	0.320522	0.581917	-0.0512141	1.54322	0.0252732	-0.100749	-0.00167942	0	0.0427223	0.163353	0.0888845	1.62452	0.0269917	0.0359817	0.141787	14.2857	0.00099115	0.0151711
ADD2	-0.0346989	-0.816511	0.0484151	-0.129591	0.060193	5.26316	0.473562	0.678142	0.0984263	-0.498499	0.0428482	0.0144454	0.182407	0	0.0216135	0.208329	0.00338524	-0.520091	0.0478144	-0.0903293	0.0970998	0	0.943557	0.977368	0.0276696	-0.472718	0.022719	-0.0168588	0.0721979	0	0.223259	0.461729	-0.0538723	-0.547976	0.0455916	-0.14323	0.0354856	14.2857	0.237354	0.558193
ADD3	-0.138804	0.0795649	0.0554074	-0.247401	-0.0302078	5.26316	0.0122397	0.0915035	0.100107	0.298073	0.0617812	-0.0209821	0.221196	0	0.105158	0.425178	-0.0264765	0.411169	0.0572446	-0.138674	0.0857209	17.6471	0.643711	0.828603	0.148802	0.533303	0.0356561	0.078917	0.218686	0	3.0029e-05	0.000848454	-0.0134225	0.519046	0.0550534	-0.121325	0.0944801	0	0.807378	0.935461
ADGB	-0.0279354	-0.984747	0.0264746	-0.0798247	0.0239539	42.1053	0.291345	0.516152	-0.0292821	-1.29667	0.028999	-0.0861192	0.0275549	25	0.312609	0.677775	-0.0532694	-1.43723	0.0286456	-0.109414	0.00287494	29.4118	0.0629419	0.21626	0.00342063	-1.26879	0.0190331	-0.0338835	0.0407248	21.7391	0.857372	0.930439	-0.165243	-1.2002	0.14725	-0.453849	0.123362	42.8571	0.26178	0.583579
ADGRA1	-0.0587695	-0.659783	0.0322609	-0.122	0.0044607	36.8421	0.0685014	0.237121	0.00129661	-0.42672	0.0292259	-0.0559851	0.0585783	33.3333	0.964613	0.99209	0.0263486	-0.846317	0.0438896	-0.0596735	0.112371	29.4118	0.548281	0.767524	-0.0153966	-0.674964	0.024345	-0.0631119	0.0323187	17.3913	0.527103	0.73562	0.0568392	-0.733026	0.162824	-0.26229	0.375968	42.8571	0.727027	0.902553
ADGRA2	-0.14171	0.0326964	0.0633941	-0.265961	-0.0174604	5.26316	0.0253918	0.138526	0.127118	0.203485	0.0466701	0.0356463	0.21859	25	0.00645441	0.118072	-0.11037	0.242862	0.0504806	-0.20931	-0.0114295	23.5294	0.028788	0.125719	0.169953	0.371547	0.0348377	0.101672	0.238233	17.3913	1.06938e-06	6.44582e-05	-0.0147596	0.2545	0.0587991	-0.130004	0.100484	14.2857	0.801801	0.93312
ADGRA3	-0.0788131	0.564976	0.0536458	-0.183957	0.0263308	5.26316	0.141795	0.347498	-0.0584486	0.405891	0.0511145	-0.158631	0.0417339	25	0.252837	0.621241	-0.19872	0.358312	0.0469267	-0.290694	-0.106745	17.6471	2.28869e-05	0.000451654	-0.0620505	0.656004	0.0287868	-0.118472	-0.00562945	13.0435	0.0311211	0.132547	0.106612	0.963835	0.0440417	0.0202918	0.192932	14.2857	0.0154904	0.114067
ADGRB1	-0.0405653	-0.463983	0.0366055	-0.112311	0.0311802	36.8421	0.267786	0.49331	0.0177616	-0.0972788	0.0278236	-0.0367717	0.0722948	8.33333	0.523237	0.824778	0.0313824	0.0775444	0.0334477	-0.0341738	0.0969386	17.6471	0.348114	0.609969	-0.0389635	-0.116069	0.02366	-0.0853363	0.00740927	13.0435	0.0995975	0.280593	-0.174885	-0.307411	0.101301	-0.373432	0.0236616	42.8571	0.0842777	0.32426
ADGRB2	-0.132421	-0.849817	0.0381229	-0.207141	-0.0577018	5.26316	0.000513644	0.0121153	-0.0108692	-0.514001	0.0411485	-0.0915188	0.0697805	16.6667	0.791668	0.944795	-0.00548037	-0.291848	0.0483538	-0.100252	0.0892913	17.6471	0.909762	0.96316	0.0242554	-0.314515	0.0382631	-0.050739	0.0992497	8.69565	0.52614	0.735153	-0.0926964	-0.279169	0.0429786	-0.176933	-0.00845988	14.2857	0.031021	0.176714
ADGRB3	-0.0595691	-0.891915	0.053197	-0.163833	0.0446951	10.5263	0.262806	0.487192	0.00901484	-1.18512	0.0283026	-0.0464572	0.0644869	16.6667	0.750093	0.926802	-0.059185	-1.29207	0.025754	-0.109662	-0.00870807	17.6471	0.0215567	0.101664	0.000165543	-1.07624	0.018784	-0.0366505	0.0369816	13.0435	0.992968	0.997183	-0.0264113	-0.956791	0.0764594	-0.176269	0.123446	14.2857	0.729772	0.90318
ADGRD1	-0.0387153	-0.454975	0.0511006	-0.138871	0.06144	5.26316	0.448673	0.658616	0.0413323	-0.247238	0.0417228	-0.0404429	0.123107	25	0.321861	0.684414	-0.0480142	0.00678102	0.0748885	-0.194793	0.0987646	23.5294	0.52143	0.750804	-0.0496734	0.10386	0.0549805	-0.157433	0.0580864	17.3913	0.366275	0.610529	-0.121226	-0.25046	0.11323	-0.343153	0.100701	14.2857	0.284342	0.609069
ADGRD2	-0.0353362	-0.507174	0.0523933	-0.138025	0.0673528	36.8421	0.500031	0.699329	0.0946749	-0.00600264	0.0543545	-0.0118579	0.201208	25	0.0815424	0.377689	0.0141926	-0.0401704	0.0409042	-0.0659782	0.0943634	29.4118	0.728613	0.873333	-0.0125455	-0.21567	0.0265534	-0.0645892	0.0394981	17.3913	0.636595	0.809346	-0.122908	-0.251733	0.101573	-0.321988	0.0761719	42.8571	0.226262	0.546069
ADGRE1	-0.0304118	-0.939006	0.0328087	-0.0947157	0.033892	31.5789	0.353956	0.574252	-0.0249349	-0.646119	0.0410602	-0.105411	0.0555416	16.6667	0.543667	0.837791	0.0876927	-0.830811	0.0376092	0.01398	0.161405	17.6471	0.0197174	0.0952346	-0.00442605	-0.677916	0.0244124	-0.0522735	0.0434214	13.0435	0.85613	0.930006	-0.0552557	-0.283817	0.093492	-0.238497	0.127985	42.8571	0.554507	0.819087
ADGRE2	0.0724754	-0.838809	0.0506777	-0.026851	0.171802	10.5263	0.152681	0.361393	0.0293932	-0.814573	0.0283708	-0.0262125	0.0849989	16.6667	0.300185	0.668624	0.00267197	-0.774698	0.0488163	-0.0930061	0.0983501	17.6471	0.956349	0.982437	0.0223854	-0.767	0.0221994	-0.0211247	0.0658955	13.0435	0.313273	0.560998	-0.0161754	-0.855457	0.081329	-0.175577	0.143226	14.2857	0.84235	0.949625
ADGRE3	0.0415006	-0.878161	0.0277184	-0.0128264	0.0958276	31.5789	0.134335	0.339041	0.0483414	-0.913673	0.0474449	-0.0446489	0.141332	25	0.308253	0.674793	-0.00458475	-0.922726	0.0407692	-0.0844909	0.0753214	23.5294	0.910462	0.963383	-0.0372429	-0.877934	0.0273852	-0.090917	0.0164312	17.3913	0.173842	0.398135	-0.0789022	-1.20186	0.109412	-0.293347	0.135542	42.8571	0.470821	0.763332
ADGRE4P	-0.0246345	-0.866588	0.0275496	-0.0786307	0.0293617	36.8421	0.371221	0.590561	-0.0406524	-0.981717	0.0649744	-0.168	0.0866951	66.6667	0.531532	0.830254	NA	NA	NA	NA	NA	NA	NA	NA	0.0751226	-0.687708	0.0381504	0.000349247	0.149896	69.5652	0.0489395	0.178266	NA	NA	NA	NA	NA	NA	NA	NA
ADGRE5	0.0523953	0.509124	0.0465917	-0.0389228	0.143713	5.26316	0.260774	0.484802	-0.0729828	0.500957	0.0560239	-0.182788	0.036822	16.6667	0.192674	0.555925	0.100277	0.21974	0.0686188	-0.0342132	0.234768	17.6471	0.143915	0.36587	0.0657538	0.650334	0.0543134	-0.0406985	0.172206	8.69565	0.226034	0.464891	-0.00950219	0.500575	0.0856069	-0.177289	0.158284	14.2857	0.911618	0.972642
ADGRF1	-0.0456028	-0.924931	0.033752	-0.111756	0.0205499	36.8421	0.176659	0.389705	0.0203924	-1.04121	0.0196285	-0.0180788	0.0588636	25	0.298844	0.667654	0.0169315	-1.19118	0.017497	-0.0173619	0.0512249	23.5294	0.333204	0.593775	-0.00932857	-1.04013	0.0108649	-0.0306234	0.0119663	17.3913	0.390565	0.630703	-0.0558562	-1.27438	0.116172	-0.283549	0.171837	42.8571	0.630655	0.858938
ADGRF2	0.00444651	-0.907845	0.041403	-0.0767019	0.0855949	10.5263	0.914475	0.960597	0.0099009	-1.11088	0.0368924	-0.0624069	0.0822087	33.3333	0.788413	0.943963	0.255364	-1.15087	0.0576403	0.142392	0.368337	23.5294	9.40958e-06	0.000218481	-0.0450644	-0.997024	0.0281527	-0.100243	0.0101138	17.3913	0.10944	0.298072	-0.085183	-1.08545	0.126694	-0.333499	0.163133	14.2857	0.501359	0.784292
ADGRF3	0.0429508	-0.548055	0.0303276	-0.0164902	0.102392	31.5789	0.156709	0.367187	-0.00504079	-0.716531	0.0256172	-0.0552496	0.045168	33.3333	0.844005	0.958244	0.0260685	-1.10207	0.0301071	-0.0329402	0.0850772	23.5294	0.386567	0.645016	0.0103174	-0.954645	0.0169715	-0.0229461	0.0435808	17.3913	0.543237	0.747594	0.0874898	-0.876293	0.103983	-0.116313	0.291293	42.8571	0.400133	0.713813
ADGRF4	-0.0544804	-1.01302	0.0374485	-0.127878	0.0189174	10.5263	0.145723	0.352341	-0.00978117	-1.15906	0.0310984	-0.0707328	0.0511705	33.3333	0.753123	0.928001	0.26004	-0.951483	0.112586	0.0393757	0.480705	23.5294	0.0209046	0.0994039	0.00302365	-0.964777	0.0486699	-0.0923676	0.0984149	17.3913	0.950463	0.976497	-0.229013	-1.05239	0.0950255	-0.41526	-0.0427669	14.2857	0.0159516	0.11619
ADGRF5	0.104525	1.1595	0.0843772	-0.0608515	0.269901	0	0.215427	0.436219	0.298115	1.19613	0.0797863	0.141737	0.454493	25	0.000186658	0.0229593	0.150727	1.15386	0.0757997	0.00216195	0.299291	11.7647	0.046758	0.177066	0.239893	1.50113	0.0514564	0.139041	0.340746	13.0435	3.1305e-06	0.000144884	-0.0644709	1.30405	0.0512151	-0.164851	0.0359089	14.2857	0.208093	0.525455
ADGRG1	0.2077	0.100678	0.0984357	0.0147695	0.40063	5.26316	0.0348578	0.163582	0.0799546	0.276852	0.0413567	-0.001103	0.161012	8.33333	0.0532	0.311023	-0.0891797	0.244474	0.054577	-0.196149	0.0177893	17.6471	0.102255	0.295999	0.0444195	0.409295	0.0230065	-0.000672383	0.0895113	8.69565	0.0535154	0.189033	0.000428023	0.0422582	0.0533815	-0.104198	0.105054	14.2857	0.993602	0.997861
ADGRG2	0.0322498	-0.771914	0.0293865	-0.0253467	0.0898464	31.5789	0.272451	0.498154	-0.0127899	-0.87657	0.0489735	-0.108776	0.0831965	16.6667	0.79397	0.945269	-0.0179853	-1.01104	0.123062	-0.259183	0.223213	5.88235	0.883805	0.952566	-0.0229173	-0.74144	0.0459	-0.11288	0.067045	8.69565	0.617577	0.799232	-0.0887018	-0.79555	0.108841	-0.302026	0.124622	14.2857	0.41509	0.725033
ADGRG3	0.101692	-0.618586	0.0423472	0.018693	0.184691	31.5789	0.0163331	0.108076	0.0110247	-0.431989	0.0309853	-0.0497053	0.0717546	25	0.721988	0.918262	-0.025356	-0.701247	0.0362982	-0.0964992	0.0457872	23.5294	0.484835	0.722841	-0.0691509	-0.591629	0.0271289	-0.122323	-0.0159792	17.3913	0.010804	0.0641636	-0.0744635	-0.707217	0.0861628	-0.243339	0.0944124	14.2857	0.387468	0.70424
ADGRG4	-0.095968	-0.9307	0.0657202	-0.224777	0.0328412	36.8421	0.144221	0.350404	0.0176683	-1.14287	0.0340786	-0.0491246	0.0844613	33.3333	0.604139	0.868236	-0.0453893	-1.25435	0.0365527	-0.117031	0.0262526	23.5294	0.214329	0.466576	0.00413028	-1.00402	0.0248564	-0.0445875	0.052848	17.3913	0.868027	0.935674	-0.171312	-1.04727	0.0883427	-0.34446	0.00183687	14.2857	0.0524805	0.24428
ADGRG5	-0.0109591	-0.707084	0.0236469	-0.0573062	0.0353881	31.5789	0.643045	0.799742	-0.06752	-0.411741	0.10903	-0.281214	0.146174	33.3333	0.535732	0.83308	0.0314627	-0.604342	0.02649	-0.0204568	0.0833821	23.5294	0.234944	0.491505	-0.0479528	-0.589909	0.0229991	-0.0930301	-0.00287537	17.3913	0.0370707	0.149089	-0.0133998	-0.610238	0.126592	-0.261516	0.234717	42.8571	0.915701	0.974344
ADGRG6	-0.0808799	-0.806494	0.0538162	-0.186358	0.024598	10.5263	0.132867	0.336965	0.0226195	-0.972498	0.0304086	-0.0369802	0.0822192	25	0.456966	0.784886	-0.0666916	-0.753747	0.0364818	-0.138195	0.00481135	17.6471	0.0675375	0.22555	0.0486584	-0.686775	0.0255233	-0.00136639	0.0986832	13.0435	0.0565946	0.195493	-0.0129294	-0.628105	0.0593145	-0.129184	0.103325	14.2857	0.827445	0.943966
ADGRG7	-0.022718	-0.889203	0.0749741	-0.169664	0.124228	36.8421	0.761881	0.87416	0.00991689	-1.18668	0.0674496	-0.122282	0.142116	33.3333	0.883111	0.973719	0.0530393	-1.27152	0.035033	-0.0156241	0.121703	23.5294	0.130031	0.343921	-0.0504706	-1.18739	0.0519492	-0.152289	0.051348	17.3913	0.331281	0.578992	0.134839	-1.20061	0.202972	-0.262978	0.532657	42.8571	0.506482	0.788017
ADGRL1	-0.0877353	-0.455275	0.0588531	-0.203085	0.0276146	10.5263	0.136027	0.341244	0.0208338	-0.408928	0.0348	-0.047373	0.0890407	16.6667	0.549391	0.840787	-0.0264872	-0.296061	0.0394838	-0.103874	0.0508996	17.6471	0.502324	0.736096	0.0746131	-0.182826	0.0262256	0.0232118	0.126014	13.0435	0.00444052	0.0342106	-0.0271284	-0.301655	0.0547064	-0.134351	0.0800941	14.2857	0.619971	0.853699
ADGRL2	-0.00998536	-0.360208	0.105463	-0.216688	0.196717	0	0.924568	0.965322	0.114024	-0.565613	0.0575522	0.001224	0.226824	8.33333	0.0475653	0.29351	0.0964813	-0.484851	0.0546737	-0.0106772	0.20364	11.7647	0.0776185	0.247198	0.241671	-0.16686	0.0408202	0.161665	0.321677	8.69565	3.21187e-09	6.15998e-07	-0.072846	-0.141234	0.0709731	-0.211951	0.0662588	14.2857	0.304708	0.628572
ADGRL3	-0.0532329	-0.901878	0.0978775	-0.245069	0.138604	5.26316	0.586529	0.765971	-0.0235614	-0.914191	0.0475792	-0.116815	0.0696921	25	0.620456	0.877186	0.132484	-1.00734	0.115278	-0.0934571	0.358426	11.7647	0.250451	0.508683	0.0247457	-0.761311	0.0303163	-0.0346732	0.0841645	13.0435	0.414357	0.648753	-0.0641819	-0.867093	0.0707015	-0.202754	0.0743906	14.2857	0.363991	0.682414
ADGRL4	0.190336	0.472456	0.0785996	0.036284	0.344389	21.0526	0.0154525	0.104304	0.279791	0.2784	0.0840558	0.115045	0.444537	25	0.000872727	0.0456663	0.24759	0.993598	0.0939269	0.0634963	0.431683	29.4118	0.00838942	0.0502317	0.381273	0.972919	0.0595896	0.26448	0.498067	17.3913	1.57092e-10	5.93574e-08	-0.00778697	0.544315	0.0611113	-0.127563	0.111989	14.2857	0.898606	0.968428
ADGRV1	-0.00643333	-1.01712	0.0192213	-0.0441064	0.0312397	31.5789	0.737853	0.859442	0.0462682	-0.921176	0.0326505	-0.0177256	0.110262	16.6667	0.156461	0.502777	0.0130995	-1.19522	0.0303183	-0.0463232	0.0725223	17.6471	0.665693	0.840794	-0.0130537	-1.0276	0.022993	-0.0581192	0.0320118	13.0435	0.570223	0.767248	-0.123014	-1.18534	0.0656434	-0.251672	0.00564501	42.8571	0.0609347	0.267078
ADH1A	-0.436924	0.321045	0.143339	-0.717864	-0.155984	31.5789	0.00230233	0.0330874	-0.0712341	-0.170189	0.0532999	-0.1757	0.0332319	8.33333	0.181394	0.540132	-0.211751	-0.699199	0.10222	-0.412098	-0.011403	5.88235	0.0383105	0.154301	-0.0650952	-0.217927	0.0314232	-0.126684	-0.00350679	4.34783	0.0383062	0.152502	0.0413011	-0.346967	0.0583237	-0.0730112	0.155613	0	0.478861	0.769568
ADH1B	-0.303576	0.20502	0.123384	-0.545404	-0.0617484	15.7895	0.0138774	0.0981873	-0.103782	0.282506	0.0813422	-0.26321	0.0556453	25	0.202	0.567225	-0.322704	-0.127973	0.114754	-0.547616	-0.0977908	11.7647	0.00492122	0.0333051	-0.0722908	0.566749	0.0658892	-0.201431	0.0568497	4.34783	0.272573	0.519201	0.399305	0.435267	0.0721997	0.257796	0.540814	7.14286	3.19207e-08	3.07023e-06
ADH1C	-0.394971	0.079743	0.0738709	-0.539756	-0.250187	10.5263	8.95341e-08	2.41814e-05	-0.258006	0.199142	0.0897428	-0.433899	-0.0821133	8.33333	0.00404093	0.0934244	-0.469496	0.54045	0.116783	-0.698387	-0.240604	17.6471	5.81425e-05	0.000993952	-0.113388	0.615451	0.0659419	-0.242632	0.0158554	0	0.08552	0.255641	0.243506	0.211278	0.0928261	0.0615703	0.425442	14.2857	0.00870952	0.0765635
ADH4	0.0752381	-1.0148	0.0378027	0.00114623	0.14933	36.8421	0.0465595	0.190318	-0.00414037	-1.03842	0.0390369	-0.0806513	0.0723706	25	0.915532	0.981875	0.130035	-0.921028	0.0625036	0.00753065	0.25254	11.7647	0.0374845	0.151919	-0.0687501	-0.864485	0.0210252	-0.109959	-0.0275414	4.34783	0.0010759	0.0123136	-0.0441712	-1.12566	0.0759998	-0.193128	0.104786	42.8571	0.561104	0.822746
ADH5	-0.0508465	0.738544	0.0312048	-0.112007	0.0103139	5.26316	0.103219	0.291929	-0.0157074	0.841793	0.0406053	-0.0952923	0.0638776	8.33333	0.698882	0.909884	-0.115668	0.92794	0.0505908	-0.214824	-0.0165115	17.6471	0.0222345	0.104135	0.0624417	1.28177	0.0270361	0.00945203	0.115431	0	0.0209119	0.100968	0.0334832	1.13081	0.0332901	-0.0317641	0.0987305	14.2857	0.314511	0.638715
ADH6	0.0177283	-0.947675	0.0200052	-0.0214813	0.0569378	36.8421	0.37552	0.59456	-0.0175749	-0.857017	0.0316871	-0.0796805	0.0445308	8.33333	0.579142	0.856965	0.035854	-1.15042	0.0251621	-0.0134627	0.0851708	17.6471	0.154179	0.382622	-0.0162659	-0.94507	0.0171635	-0.0499058	0.017374	0	0.343281	0.59091	-0.0227985	-0.838826	0.0926735	-0.204435	0.158838	42.8571	0.805675	0.934971
ADH7	-0.11545	-0.919822	0.0442176	-0.202115	-0.0287853	42.1053	0.00902896	0.0767004	-0.014157	-0.898626	0.0579647	-0.127766	0.0994517	8.33333	0.807049	0.949258	0.0175945	-1.33398	0.0298791	-0.0409674	0.0761565	23.5294	0.555957	0.771016	-0.0314691	-1.03533	0.0303082	-0.0908722	0.027934	0	0.29913	0.546321	0.164471	-0.793499	0.124604	-0.0797476	0.40869	42.8571	0.18685	0.496796
ADHFE1	-0.108887	1.60952	0.0497547	-0.206404	-0.0113697	5.26316	0.0286347	0.145394	0.104678	2.02153	0.0624752	-0.0177717	0.227127	33.3333	0.0938353	0.402468	-0.105707	1.91567	0.0526139	-0.208829	-0.00258595	23.5294	0.0445251	0.171554	-0.109429	1.96346	0.0635307	-0.233947	0.0150891	8.69565	0.0849872	0.254559	-0.132388	1.48542	0.0525222	-0.23533	-0.0294467	14.2857	0.011715	0.0939145
ADI1	-0.0745036	1.50154	0.041757	-0.156346	0.00733869	21.0526	0.0747283	0.248468	0.0241339	1.40693	0.0459588	-0.0659437	0.114212	25	0.599499	0.865725	-0.0446487	1.5877	0.0413578	-0.125708	0.036411	23.5294	0.280332	0.539786	-0.0699644	1.72599	0.0341723	-0.136941	-0.00298788	23.913	0.0592079	0.183465	0.137945	1.46138	0.0532309	0.0336146	0.242276	28.5714	0.0115032	0.0901501
ADIG	-0.0261289	-0.679858	0.0300854	-0.0850953	0.0328375	36.8421	0.385127	0.603892	0.0330427	-0.352093	0.041739	-0.0487642	0.11485	33.3333	0.428564	0.76903	-0.0137195	-0.489952	0.0361392	-0.084551	0.0571119	23.5294	0.70422	0.862397	-0.0180423	-0.494079	0.0209808	-0.0591639	0.0230793	17.3913	0.38982	0.629895	-0.139565	-0.971989	0.0698377	-0.276445	-0.00268612	42.8571	0.0456705	0.223764
ADIPOQ	-0.168961	-0.508666	0.175599	-0.513129	0.175207	5.26316	0.33595	0.556629	-0.111818	-0.00157925	0.141756	-0.389654	0.166018	8.33333	0.430224	0.769497	0.0130278	-0.120472	0.17403	-0.328064	0.35412	11.7647	0.940326	0.97625	0.0365199	-0.226897	0.132567	-0.223306	0.296346	13.0435	0.782945	0.894491	0.129508	-0.359	0.150921	-0.166292	0.425308	0	0.390827	0.707293
ADIPOQ-AS1	NA	NA	NA	NA	NA	NA	NA	NA	NA	NA	NA	NA	NA	NA	NA	NA	NA	NA	NA	NA	NA	NA	NA	NA	NA	NA	NA	NA	NA	NA	NA	NA	NA	NA	NA	NA	NA	NA	NA	NA
ADIPOR1	0.016737	1.51488	0.0432278	-0.067988	0.101462	5.26316	0.698622	0.83727	0.0597244	1.54116	0.0422543	-0.0230926	0.142541	16.6667	0.157523	0.503838	-0.00642091	1.69879	0.0348175	-0.0746619	0.0618201	23.5294	0.853687	0.938056	-0.107752	1.93239	0.0343185	-0.175015	-0.0404891	8.69565	0.00169082	0.0171083	-0.0908761	1.40685	0.0318746	-0.153349	-0.028403	0	0.0043575	0.0466837
ADIPOR2	0.243239	1.10518	0.140452	-0.032042	0.518521	21.0526	0.0934316	0.274727	-0.0374446	1.61894	0.0342197	-0.104514	0.0296248	25	0.27385	0.642332	-0.243438	1.67479	0.0304941	-0.303206	-0.183671	17.6471	1.42663e-15	6.31282e-13	-0.031467	1.78118	0.0336188	-0.0973585	0.0344246	10.8696	0.363027	0.588465	-0.0213276	1.44044	0.0549672	-0.129061	0.0864062	28.5714	0.735799	0.896641
ADIRF	-0.255933	1.04416	0.164083	-0.577529	0.0656633	10.5263	0.118812	0.317205	-0.0676695	1.25087	0.0905096	-0.245065	0.109726	8.33333	0.454671	0.783758	0.0597235	1.66127	0.0673459	-0.072272	0.191719	17.6471	0.375177	0.634168	0.138628	1.34502	0.0660246	0.0092224	0.268034	8.69565	0.0357601	0.145267	0.0324254	0.756415	0.103131	-0.169707	0.234558	14.2857	0.753209	0.91362
ADK	-0.0514198	0.510495	0.0376069	-0.125128	0.0222883	5.26316	0.171532	0.383856	0.0545984	0.287028	0.0331697	-0.0104131	0.11961	8.33333	0.0997576	0.41405	-0.0352012	0.585735	0.0329667	-0.0998148	0.0294124	17.6471	0.28562	0.544558	0.0251886	0.639399	0.0250982	-0.0240029	0.0743801	0	0.31557	0.563186	-0.13842	0.647028	0.0373414	-0.211608	-0.0652321	14.2857	0.000209832	0.00448482
ADM	0.432213	0.34949	0.141218	0.155431	0.708994	10.5263	0.00220884	0.0321767	0.116168	0.249083	0.0865243	-0.0534163	0.285753	0	0.179399	0.537301	0.205751	0.687068	0.0684606	0.0715707	0.339931	5.88235	0.00265238	0.0206956	0.055398	0.331742	0.0581247	-0.0585243	0.16932	0	0.340545	0.58832	0.242491	0.25967	0.0551435	0.134412	0.35057	0	1.09529e-05	0.000409271
ADM2	-0.0328553	-0.410591	0.0243218	-0.0805251	0.0148145	36.8421	0.17674	0.389705	-0.00988441	0.0805229	0.04051	-0.0892826	0.0695138	16.6667	0.807231	0.949258	-0.0174642	0.0453871	0.042048	-0.0998768	0.0649484	29.4118	0.677894	0.848355	-0.069164	-0.120123	0.0288021	-0.125615	-0.012713	8.69565	0.0163344	0.08486	0.0954596	-0.142937	0.0955018	-0.0917206	0.28264	42.8571	0.317525	0.641878
ADM5	0.140044	-0.815073	0.0907789	-0.0378797	0.317967	42.1053	0.122906	0.322853	-0.0229365	-0.332383	0.0345702	-0.0906928	0.0448197	41.6667	0.507025	0.815934	0.0886833	-0.289334	0.0661586	-0.0409851	0.218352	29.4118	0.180094	0.42134	0.0338913	-0.213822	0.0263339	-0.0177221	0.0855047	26.087	0.198099	0.431255	0.0322133	-0.846231	0.081486	-0.127496	0.191923	21.4286	0.692605	0.888144
ADNP	-0.00016911	0.670106	0.0269054	-0.0529027	0.0525644	5.26316	0.994985	0.997198	-0.114636	0.716196	0.042029	-0.197011	-0.0322603	16.6667	0.00638096	0.117647	-0.0885486	1.20514	0.0342007	-0.155581	-0.0215165	17.6471	0.00962303	0.0555788	0.0118489	1.14581	0.0210682	-0.0294441	0.0531419	0	0.573839	0.769659	0.0748744	1.19657	0.0396651	-0.00286775	0.152617	14.2857	0.0590709	0.261724
ADNP-AS1	NA	NA	NA	NA	NA	NA	NA	NA	NA	NA	NA	NA	NA	NA	NA	NA	NA	NA	NA	NA	NA	NA	NA	NA	NA	NA	NA	NA	NA	NA	NA	NA	NA	NA	NA	NA	NA	NA	NA	NA
ADNP2	0.179083	-0.364343	0.0465896	0.0877692	0.270397	10.5263	0.000121122	0.00435168	0.0467934	-0.202689	0.0357952	-0.0233638	0.116951	25	0.191126	0.553918	0.157486	0.111159	0.0368173	0.0853254	0.229647	17.6471	1.89006e-05	0.000387268	0.0132429	0.129625	0.0277791	-0.041203	0.0676889	13.0435	0.633559	0.807575	-0.0861932	-0.264904	0.0592589	-0.202338	0.0299521	14.2857	0.145802	0.43965
ADO	-0.0388515	0.518602	0.0385554	-0.114419	0.0367157	5.26316	0.313608	0.536414	-0.0371365	0.460886	0.0415224	-0.118519	0.0442459	25	0.371122	0.724953	0.0762423	0.645517	0.0311727	0.015145	0.13734	17.6471	0.0144529	0.0756338	0.00765145	0.72529	0.0330316	-0.0570893	0.0723922	13.0435	0.816818	0.913041	0.0192768	0.563291	0.0268881	-0.0334229	0.0719765	14.2857	0.473419	0.764725
ADORA1	0.0471135	-0.756497	0.0351472	-0.0217736	0.116001	10.5263	0.180094	0.394084	0.0588322	-0.194005	0.0374628	-0.0145935	0.132258	8.33333	0.116318	0.442519	0.0764378	-0.22193	0.0246581	0.0281089	0.124767	17.6471	0.00193579	0.01631	0.00620107	-0.173781	0.0209941	-0.0349466	0.0473487	0	0.76771	0.885962	-0.015711	-0.247342	0.0419429	-0.0979176	0.0664957	0	0.707973	0.895398
ADORA2A	0.068673	-0.740719	0.0316913	0.00655932	0.130787	10.5263	0.0302395	0.150029	0.0459494	-0.0152043	0.025147	-0.00333775	0.0952366	8.33333	0.0676645	0.346649	0.0194009	0.0711219	0.0314607	-0.042261	0.0810627	17.6471	0.537453	0.76183	0.065992	-0.115473	0.023535	0.0198643	0.11212	0	0.00504733	0.037615	0.0861015	-0.119593	0.0579655	-0.0275087	0.199712	28.5714	0.13744	0.425878
ADORA2A-AS1	-0.0322848	-0.547513	0.0348396	-0.100569	0.0359996	36.8421	0.354099	0.574405	-0.00146279	-0.594912	0.0318389	-0.0638659	0.0609403	33.3333	0.963355	0.991547	0.000757949	-0.731644	0.0271795	-0.0525129	0.0540288	29.4118	0.977752	0.992723	-0.0215654	-0.668773	0.0270953	-0.0746712	0.0315405	21.7391	0.426086	0.657931	-0.0559009	-1.0241	0.0660075	-0.185273	0.0734715	42.8571	0.397058	0.712327
ADORA2B	0.00331594	-0.603978	0.0275038	-0.0505905	0.0572224	31.5789	0.904037	0.954361	0.118449	-0.506371	0.0565217	0.00766813	0.229229	8.33333	0.0361149	0.262608	-0.0567293	-0.566309	0.0705159	-0.194938	0.0814793	17.6471	0.421114	0.675594	0.0851209	-0.714722	0.0408533	0.00504989	0.165192	0	0.0371989	0.149456	0.0131998	-0.190436	0.0958397	-0.174643	0.201042	28.5714	0.890455	0.965432
ADORA3	0.284193	-0.621364	0.166597	-0.0423301	0.610717	36.8421	0.0880311	0.27101	0.0142694	-0.502938	0.0299843	-0.0444989	0.0730376	16.6667	0.63415	0.88287	-0.0728337	-0.974995	0.050084	-0.170996	0.0253292	17.6471	0.145882	0.369122	0.0443826	-0.821803	0.0336986	-0.0216655	0.110431	13.0435	0.187823	0.416955	0.057587	-0.694694	0.070743	-0.0810667	0.196241	28.5714	0.415627	0.725547
ADPGK	0.00423917	-0.330159	0.0267008	-0.0480935	0.0565718	5.26316	0.873854	0.938606	0.0350944	-0.137862	0.0407181	-0.0447117	0.1149	25	0.38875	0.739193	-0.0590909	0.237367	0.0387839	-0.135106	0.0169242	23.5294	0.127611	0.340349	0.0532819	0.221794	0.0298528	-0.00522851	0.111792	17.3913	0.0742904	0.233494	0.0888344	0.148426	0.0560496	-0.0210208	0.19869	14.2857	0.112983	0.381882
ADPGK-AS1	NA	NA	NA	NA	NA	NA	NA	NA	NA	NA	NA	NA	NA	NA	NA	NA	NA	NA	NA	NA	NA	NA	NA	NA	NA	NA	NA	NA	NA	NA	NA	NA	NA	NA	NA	NA	NA	NA	NA	NA
ADPRH	0.0712679	-0.366236	0.0465233	-0.0199161	0.162452	5.26316	0.125553	0.326131	0.00773391	-0.416342	0.0374196	-0.0656071	0.0810749	16.6667	0.836259	0.956604	-0.0459342	-0.474436	0.0485399	-0.141071	0.0492023	17.6471	0.343986	0.605548	0.0518344	-0.279675	0.0250992	0.0026408	0.101028	4.34783	0.0389061	0.154091	-0.0611056	-0.195813	0.0613908	-0.181429	0.059218	14.2857	0.319563	0.643845
ADPRHL1	0.103127	1.74367	0.039615	0.0254833	0.180771	5.26316	0.00923481	0.0778301	-0.0429274	1.94415	0.0575504	-0.155724	0.0698693	33.3333	0.455722	0.784471	-0.0270525	1.74532	0.0393458	-0.104169	0.0500638	23.5294	0.491731	0.728244	-0.0556182	1.93739	0.0517341	-0.157015	0.0457788	8.69565	0.28234	0.529265	-0.170205	2.0128	0.0525323	-0.273167	-0.0672441	14.2857	0.00119523	0.0175681
ADPRHL2	-0.0930096	0.114954	0.064138	-0.218718	0.0326986	5.26316	0.147017	0.354376	-0.0699642	0.801379	0.0329073	-0.134461	-0.00546707	33.3333	0.033495	0.252475	-0.0791193	1.27556	0.0367209	-0.151091	-0.0071476	23.5294	0.0311923	0.133383	0.0191986	1.2138	0.0309519	-0.041466	0.0798632	8.69565	0.535078	0.740865	0.0935631	0.621225	0.0341923	0.0265475	0.160579	14.2857	0.00621191	0.0602961
ADPRM	-0.0203952	-0.164986	0.0369004	-0.0927186	0.0519282	5.26316	0.580463	0.761526	-0.0312854	-0.00418365	0.0567405	-0.142495	0.079924	16.6667	0.581375	0.857847	0.0479091	0.424258	0.0541801	-0.0582819	0.1541	17.6471	0.376557	0.63548	0.0227711	0.418891	0.0469316	-0.0692132	0.114755	17.3913	0.627536	0.804714	0.244234	0.205705	0.0495653	0.147088	0.34138	14.2857	8.32818e-07	4.63905e-05
ADRA1A	-0.0595256	-0.84346	0.037401	-0.13283	0.0137791	26.3158	0.111486	0.305919	0.000958837	-0.931895	0.0250733	-0.0481839	0.0501016	16.6667	0.969495	0.993135	-0.0252382	-0.947717	0.0441125	-0.111697	0.0612207	11.7647	0.567232	0.778944	-0.00469291	-0.885345	0.0152604	-0.0346027	0.0252169	4.34783	0.758446	0.880612	-0.0564081	-0.853487	0.0619413	-0.177811	0.0649947	14.2857	0.362469	0.681406
ADRA1B	-0.0594984	-0.50034	0.0351507	-0.128393	0.00939575	31.5789	0.0905193	0.273944	0.0268322	-0.511686	0.0514246	-0.0739582	0.127623	0	0.601826	0.866945	0.0197018	-0.502858	0.0402518	-0.0591904	0.098594	17.6471	0.624514	0.816203	-0.0371578	-0.605472	0.0241478	-0.0844866	0.010171	0	0.123861	0.3226	-0.0179035	-1.05642	0.0647869	-0.144883	0.109076	0	0.782283	0.925668
ADRA1D	-0.0625948	-0.532203	0.0381599	-0.137387	0.0121972	10.5263	0.100937	0.289207	-0.0126446	-0.470078	0.0319563	-0.0752779	0.0499886	8.33333	0.692338	0.907385	0.141804	-0.478776	0.093873	-0.042184	0.325792	17.6471	0.130893	0.345276	-0.00378946	-0.462108	0.0291604	-0.0609428	0.0533639	0	0.896604	0.950381	-0.122011	-0.654821	0.0753438	-0.269682	0.02566	42.8571	0.105363	0.367384
ADRA2A	-0.0403519	-0.709464	0.0593077	-0.156593	0.075889	10.5263	0.496263	0.696534	-0.00194916	-0.720137	0.051886	-0.103644	0.0997455	8.33333	0.970034	0.993135	0.00741789	-0.178643	0.0798942	-0.149172	0.164008	17.6471	0.926026	0.970612	0.0953792	-0.494173	0.0456793	0.00584952	0.184909	4.34783	0.036796	0.148285	0.0996245	-0.748737	0.100459	-0.0972719	0.296521	14.2857	0.321348	0.645316
ADRA2B	-0.0759653	-0.30118	0.0664391	-0.206184	0.0542529	15.7895	0.25288	0.476567	0.0634794	-0.0338436	0.0407783	-0.0164446	0.143404	8.33333	0.119543	0.449164	0.0598387	-0.186389	0.0358526	-0.0104312	0.130109	23.5294	0.0951138	0.281669	-0.0232637	-0.0512889	0.0269748	-0.0761334	0.0296059	17.3913	0.388454	0.628819	0.0596775	-0.342856	0.064512	-0.0667636	0.186119	14.2857	0.354934	0.67461
ADRA2C	-0.0328224	-0.483312	0.0402202	-0.111653	0.0460078	10.5263	0.414462	0.631721	-0.12321	0.200748	0.0699673	-0.260343	0.0139237	0	0.078245	0.370737	-0.0252763	0.157485	0.0326554	-0.0892796	0.0387271	17.6471	0.438913	0.690273	-0.050715	0.124369	0.041118	-0.131305	0.0298748	0	0.217426	0.455394	-0.0440204	-0.0571278	0.0428154	-0.127937	0.0398963	14.2857	0.303882	0.627869
ADRB1	-0.0459315	-0.647849	0.0619647	-0.16738	0.0755171	26.3158	0.45854	0.665944	-0.058523	-0.834124	0.0479862	-0.152574	0.0355283	8.33333	0.222624	0.591318	0.0750043	-0.865114	0.0908364	-0.103032	0.25304	11.7647	0.40897	0.664555	-0.00197215	-0.777744	0.0221404	-0.0453665	0.0414222	4.34783	0.929022	0.966757	-0.0388426	-0.790294	0.0576701	-0.151874	0.0741888	0	0.50061	0.783899
ADRB2	0.46014	0.518266	0.111374	0.24185	0.67843	5.26316	3.60447e-05	0.001802	-0.0546967	0.717261	0.0418944	-0.136808	0.0274147	8.33333	0.191693	0.554805	0.0806523	0.865581	0.103813	-0.122817	0.284121	5.88235	0.437217	0.688877	-0.173752	0.954678	0.0615738	-0.294434	-0.0530693	4.34783	0.00477483	0.0360619	-0.125918	0.633205	0.04536	-0.214822	-0.0370141	0	0.0055037	0.0553213
ADRB3	-0.0774359	-0.670693	0.0407976	-0.157398	0.0025259	36.8421	0.0576894	0.215163	0.00568556	-0.338601	0.0285734	-0.0503173	0.0616884	0	0.842278	0.957336	0.0250201	-0.84481	0.0300822	-0.0339399	0.0839801	17.6471	0.405565	0.661847	0.0169343	-0.64765	0.0165816	-0.0155651	0.0494338	0	0.307126	0.554897	0.00842325	-1.01756	0.069039	-0.126891	0.143737	42.8571	0.902893	0.969614
ADRM1	0.191243	1.43004	0.0545857	0.0842568	0.298229	0	0.000459131	0.0112027	-0.104265	1.52807	0.0499325	-0.202131	-0.00639889	0	0.0367875	0.265711	0.107448	1.52262	0.0782375	-0.0458946	0.260791	11.7647	0.169641	0.406312	-0.0751965	1.7906	0.0281217	-0.130314	-0.0200791	0	0.00749584	0.0498987	0.12773	1.58699	0.0341235	0.060849	0.194611	0	0.000181719	0.00397515
ADSL	-0.137303	2.49906	0.0642495	-0.26323	-0.0113768	5.26316	0.0325951	0.157105	-0.146979	2.32083	0.045733	-0.236614	-0.0573442	0	0.00130966	0.0559162	-0.0737143	2.13479	0.0317036	-0.135852	-0.0115763	5.88235	0.0200663	0.0964012	-0.0874246	2.69323	0.0276377	-0.141594	-0.0332556	0	0.00156029	0.0162152	0.00841158	2.12982	0.0428073	-0.0754892	0.0923123	0	0.84422	0.950557
ADSS	0.0187722	-0.148046	0.0312326	-0.0424426	0.0799869	10.5263	0.54781	0.738194	0.0813215	-0.433972	0.040101	0.00272508	0.159918	0	0.0425685	0.281905	0.0909457	-0.256011	0.106882	-0.118539	0.30043	5.88235	0.394825	0.652278	0.0427559	-0.255242	0.022548	-0.00143724	0.0869491	0	0.0579306	0.198534	-0.0162682	-0.109236	0.0596289	-0.133139	0.100602	14.2857	0.784989	0.92689
ADSSL1	-0.0285348	2.74105	0.0412218	-0.109328	0.0522585	5.26316	0.488796	0.690925	-0.0501862	2.46181	0.0544534	-0.156913	0.0565404	33.3333	0.356718	0.714012	-0.0990182	1.81915	0.0272529	-0.152433	-0.0456035	23.5294	0.00027981	0.00357492	-0.10139	2.27057	0.0320745	-0.164255	-0.0385254	8.69565	0.00157181	0.0162948	-0.117581	2.54141	0.0552166	-0.225804	-0.00935869	14.2857	0.0332167	0.184003
ADTRP	0.104851	-0.959048	0.0632232	-0.0190641	0.228766	36.8421	0.0972314	0.284278	-0.00742195	-0.925366	0.0328779	-0.0718614	0.0570175	25	0.821401	0.953195	-0.012391	-1.12021	0.0362188	-0.0833785	0.0585966	17.6471	0.732265	0.875965	0.00921442	-0.876053	0.0197989	-0.0295907	0.0480196	13.0435	0.641645	0.811812	-0.0399433	-0.691764	0.084691	-0.205935	0.126048	42.8571	0.637186	0.862459
AEBP1	0.0355154	-0.0719678	0.0780361	-0.117433	0.188463	5.26316	0.649027	0.804165	0.177739	0.230496	0.0788316	0.0232324	0.332247	0	0.0241539	0.215615	0.0440216	0.4919	0.0846947	-0.121977	0.21002	5.88235	0.603225	0.803829	0.347156	0.341038	0.0630248	0.22363	0.470683	0	3.62419e-08	4.65735e-06	-0.00105425	0.203213	0.0899058	-0.177266	0.175158	0	0.990644	0.99728
AEBP2	0.0262531	0.105977	0.0614581	-0.0942026	0.146709	0	0.669255	0.818311	-0.128691	-0.151432	0.0549564	-0.236403	-0.0209783	25	0.0191967	0.196479	0.0859916	-0.0872805	0.0648646	-0.0411408	0.213124	17.6471	0.184936	0.427843	0.00731546	0.186868	0.0275437	-0.0466692	0.0613001	8.69565	0.790551	0.899043	0.0689416	0.136261	0.06873	-0.0657668	0.20365	14.2857	0.315823	0.640273
AEN	0.154951	-0.342295	0.0567911	0.0436427	0.26626	10.5263	0.00636344	0.062223	0.0507667	0.0835288	0.0409885	-0.0295692	0.131103	25	0.215508	0.584067	0.474519	0.257466	0.10685	0.265096	0.683942	23.5294	8.95544e-06	0.000209203	-0.0730616	0.224214	0.0313279	-0.134463	-0.01166	17.3913	0.0196925	0.0967841	0.274033	-0.245715	0.0711044	0.134671	0.413395	14.2857	0.000116222	0.00280094
AES	0.0297379	2.02317	0.0679095	-0.103362	0.162838	5.26316	0.661455	0.812538	-0.0823197	1.94528	0.0643742	-0.208491	0.0438513	8.33333	0.200978	0.565849	-0.0191719	1.97358	0.0393677	-0.0963312	0.0579874	5.88235	0.626262	0.817095	-0.0666834	2.07745	0.0465439	-0.157908	0.0245409	4.34783	0.151943	0.366423	-0.111024	2.02097	0.0391189	-0.187695	-0.0343519	0	0.00453822	0.0481807
AFAP1	0.21066	-0.475128	0.0755144	0.0626546	0.358666	10.5263	0.00527621	0.0551736	-0.0187739	-0.965876	0.029701	-0.0769868	0.0394389	8.33333	0.527322	0.827501	0.0964287	-0.720161	0.0566841	-0.0146701	0.207528	17.6471	0.0889132	0.270227	0.070911	-0.675157	0.0315787	0.00901783	0.132804	8.69565	0.0247341	0.113084	0.155708	-0.734786	0.153076	-0.144315	0.455731	14.2857	0.30906	0.633217
AFAP1-AS1	0.0506521	-0.785953	0.0592076	-0.0653926	0.166697	52.6316	0.392274	0.611252	-0.0238371	-0.755281	0.0450025	-0.11204	0.0643662	41.6667	0.596331	0.864977	0.00361643	-0.898434	0.0326213	-0.0603201	0.067553	29.4118	0.911727	0.963923	-0.0427167	-0.810237	0.0233099	-0.0884031	0.00296982	17.3913	0.0668684	0.21824	0.0154465	-0.76601	0.0802945	-0.141928	0.172821	42.8571	0.84745	0.951417
AFAP1L1	-0.0588223	0.384389	0.06617	-0.188513	0.0708685	5.26316	0.374026	0.593143	-0.232925	0.656581	0.15381	-0.534386	0.0685368	33.3333	0.129932	0.466506	-0.163669	0.702097	0.0576568	-0.276674	-0.0506635	23.5294	0.00453017	0.0313974	-0.09489	0.923687	0.0769423	-0.245694	0.0559141	17.3913	0.217478	0.455466	0.0409523	0.856554	0.0596346	-0.0759294	0.157834	14.2857	0.492259	0.777485
AFAP1L2	0.00538696	-0.425402	0.0731588	-0.138002	0.148776	10.5263	0.941302	0.97356	0.115191	-0.533962	0.0379552	0.0407999	0.189582	33.3333	0.00240605	0.0733956	-0.0106458	-0.0555079	0.0767597	-0.161092	0.139801	23.5294	0.889695	0.955043	0.170484	-0.253868	0.0424075	0.0873671	0.253601	17.3913	5.81623e-05	0.00140431	0.00203071	-0.414776	0.0941399	-0.18248	0.186541	14.2857	0.98279	0.995468
AFDN	0.00636693	0.347015	0.0731825	-0.137068	0.149802	5.26316	0.930671	0.969411	0.0559443	-0.273352	0.0210135	0.0147585	0.0971301	25	0.0077609	0.128781	0.0515121	-0.0790765	0.0317954	-0.0108057	0.11383	17.6471	0.105208	0.301166	-0.00536372	0.153768	0.0331801	-0.0703956	0.0596681	13.0435	0.871578	0.937261	0.0311818	0.424912	0.0387063	-0.0446811	0.107045	14.2857	0.420474	0.729159
AFDN-DT	-0.153623	-0.356519	0.147716	-0.443142	0.135896	42.1053	0.298347	0.522842	0.0289773	-0.795415	0.0455482	-0.0602956	0.11825	16.6667	0.524653	0.82573	0.0703627	-0.997281	0.055189	-0.0378058	0.178531	23.5294	0.20233	0.450964	0.104439	-0.853117	0.0329181	0.0399203	0.168957	13.0435	0.00151039	0.0158213	-0.144041	-0.740621	0.16577	-0.468943	0.180861	42.8571	0.384889	0.701299
AFF1	-0.0118028	1.16001	0.0558975	-0.12136	0.0977544	5.26316	0.83277	0.914887	-0.0837402	0.8555	0.0509483	-0.183597	0.0161166	0	0.100252	0.415077	-0.0966004	1.05714	0.027923	-0.151329	-0.0418722	17.6471	0.000541135	0.00597482	-0.0384771	1.33003	0.0275218	-0.0924187	0.0154646	8.69565	0.162095	0.381128	0.194061	1.60992	0.0438876	0.108043	0.280079	14.2857	9.78947e-06	0.00037145
AFF2	-0.0264726	-0.863359	0.0235689	-0.0726668	0.0197217	31.5789	0.261353	0.485494	0.0580394	-0.554858	0.0387712	-0.0179507	0.13403	0	0.1344	0.471537	-0.0719339	-0.906614	0.0613392	-0.192157	0.0482887	5.88235	0.240907	0.498137	-0.0130181	-0.762265	0.017716	-0.0477408	0.0217047	8.69565	0.46245	0.686924	-0.0534958	-0.707912	0.0950643	-0.239818	0.132827	42.8571	0.573617	0.829817
AFF3	-0.119366	-0.567918	0.0498456	-0.217062	-0.0216709	5.26316	0.0166329	0.109137	-0.0542553	-0.660673	0.039434	-0.131544	0.0230339	0	0.168867	0.522274	-0.0640385	-0.42845	0.0622229	-0.185993	0.0579161	11.7647	0.303395	0.563539	0.000557393	-0.422454	0.0212019	-0.0409975	0.0421123	8.69565	0.979026	0.990213	-0.064648	-0.615557	0.0668958	-0.195761	0.0664653	14.2857	0.333845	0.657037
AFF4	0.293434	0.972803	0.0754645	0.145526	0.441342	0	0.000100919	0.00384856	-0.0179592	-0.152354	0.0316662	-0.0800238	0.0441055	8.33333	0.570619	0.853238	0.216842	0.2867	0.045493	0.127677	0.306007	17.6471	1.87458e-06	5.61643e-05	-0.0259087	0.388821	0.0185948	-0.0623538	0.0105364	17.3913	0.16352	0.383039	0.175809	0.756883	0.0415033	0.0944642	0.257154	14.2857	2.27508e-05	0.000736973
AFG1L	0.068845	-0.43693	0.0477272	-0.0246985	0.162389	5.26316	0.14917	0.357151	0.0802203	-0.624609	0.0629392	-0.0431384	0.203579	33.3333	0.202463	0.567783	-0.0460406	-0.897344	0.0336628	-0.112018	0.0199373	23.5294	0.171406	0.40888	0.00784585	-0.628595	0.0206609	-0.0326488	0.0483405	17.3913	0.704136	0.851041	-0.165518	-0.345059	0.0696601	-0.302049	-0.0289868	14.2857	0.0174976	0.123379
AFG3L1P	-0.0225352	-0.116497	0.0360544	-0.0932006	0.0481302	26.3158	0.53195	0.72556	-0.00246921	-0.00648439	0.0266445	-0.0546914	0.049753	33.3333	0.926164	0.983689	-0.0687179	0.124694	0.0434503	-0.153879	0.0164431	29.4118	0.113757	0.315558	-0.0421606	0.137138	0.0228648	-0.0869748	0.00265355	17.3913	0.0651962	0.214435	0.155155	0.0368847	0.0500449	0.0570692	0.253241	14.2857	0.00193308	0.0252412
AFG3L2	-0.0640548	1.72651	0.0542901	-0.170462	0.0423519	5.26316	0.238056	0.462162	-0.0582863	1.27697	0.043364	-0.143278	0.0267056	0	0.178911	0.536726	0.0627324	1.23915	0.0256744	0.0124116	0.113053	17.6471	0.0145501	0.0759869	-0.0555614	1.56011	0.0244461	-0.103475	-0.0076479	0	0.0230376	0.107741	-0.12999	1.65462	0.0448704	-0.217934	-0.0420453	14.2857	0.00376748	0.0420965
AFM	0.091553	-1.0423	0.0412207	0.0107619	0.172344	36.8421	0.026348	0.139651	-0.0204262	-1.12898	0.0335781	-0.0862381	0.0453857	16.6667	0.542976	0.837111	0.00747456	-1.18554	0.0380243	-0.0670516	0.0820007	17.6471	0.844161	0.934538	0.00417341	-1.03424	0.0181237	-0.0313484	0.0396952	4.34783	0.817879	0.913473	-0.0405496	-0.824968	0.126656	-0.288791	0.207691	42.8571	0.74885	0.912116
AFMID	-0.0660151	-0.384157	0.0531576	-0.170202	0.0381719	5.26316	0.214283	0.435077	0.0486272	-0.330236	0.0345353	-0.0190607	0.116315	33.3333	0.159118	0.506927	-0.0324755	-0.531052	0.0361867	-0.1034	0.0384492	23.5294	0.369483	0.629157	-0.0176919	-0.206157	0.0250293	-0.0667484	0.0313646	17.3913	0.479661	0.7009	-0.0324139	-0.707045	0.0554204	-0.141036	0.0762081	14.2857	0.558633	0.820977
AFP	-0.0419902	-0.94008	0.0335903	-0.107826	0.0238457	36.8421	0.211275	0.431344	-0.016291	-1.24851	0.039932	-0.0945563	0.0619743	8.33333	0.683298	0.903278	-0.0243921	-1.05991	0.0398386	-0.102474	0.0536901	17.6471	0.540357	0.763026	-0.054151	-1.02471	0.0277484	-0.108537	0.000234928	0	0.0509979	0.183337	-0.0108671	-0.695371	0.091758	-0.19071	0.168975	28.5714	0.905725	0.970417
AFTPH	0.0982874	0.132724	0.0355666	0.0285781	0.167997	5.26316	0.00571895	0.0580217	-0.0447543	0.733444	0.0219096	-0.0876962	-0.00181228	25	0.0410841	0.278783	-0.0592768	1.01752	0.0293306	-0.116764	-0.00178993	23.5294	0.0432808	0.168481	-0.0174308	1.00829	0.021478	-0.059527	0.0246653	17.3913	0.41704	0.651474	0.0964585	0.838613	0.0359334	0.0260304	0.166887	14.2857	0.00726663	0.0673235
AGA	-0.112473	-0.0329415	0.0384066	-0.187749	-0.0371976	5.26316	0.00340617	0.0418099	-0.0277791	-0.137072	0.0388529	-0.103929	0.0483711	8.33333	0.474621	0.795054	-0.0786149	0.28484	0.0337305	-0.144725	-0.0125044	17.6471	0.0197703	0.0954099	-0.0296441	0.309415	0.0323207	-0.0929914	0.0337033	0	0.359045	0.604883	-0.0437647	0.0483629	0.0495863	-0.140952	0.0534227	14.2857	0.377455	0.69535
AGAP1	-0.063757	0.252841	0.0470743	-0.156021	0.0285069	0	0.175612	0.388307	-0.078819	0.256127	0.0298779	-0.137379	-0.0202594	25	0.00833875	0.133906	-0.0109749	0.25352	0.0504177	-0.109792	0.087842	11.7647	0.827679	0.926963	0.0450796	0.505923	0.0203169	0.00525914	0.0849	13.0435	0.026499	0.118664	0.0892245	0.533611	0.0366645	0.0173635	0.161086	14.2857	0.0149519	0.111065
AGAP1-IT1	NA	NA	NA	NA	NA	NA	NA	NA	NA	NA	NA	NA	NA	NA	NA	NA	NA	NA	NA	NA	NA	NA	NA	NA	NA	NA	NA	NA	NA	NA	NA	NA	0.150443	-0.840066	0.0743208	0.00477713	0.296109	64.2857	0.0429453	0.215133
AGAP11	0.0423492	0.231092	0.0513792	-0.0583522	0.143051	52.6316	0.409799	0.627218	-0.00253394	0.37804	0.0186846	-0.039155	0.0340872	33.3333	0.892124	0.976992	-0.156163	0.92853	0.0320248	-0.218931	-0.0933959	29.4118	1.08078e-06	3.56285e-05	0.00326956	0.541384	0.019207	-0.0343755	0.0409146	13.0435	0.864831	0.934105	-0.00565944	0.603368	0.0618654	-0.126913	0.115594	50	0.927111	0.978632
AGAP12P	-0.0396145	0.371935	0.0422522	-0.122427	0.0431983	63.1579	0.348464	0.568766	-0.0110554	0.879897	0.0262406	-0.0624859	0.0403752	33.3333	0.67353	0.899	-0.234248	1.13559	0.0524263	-0.337002	-0.131494	29.4118	7.89019e-06	0.000188138	-0.0183239	0.888274	0.0236374	-0.0646522	0.0280045	21.7391	0.438217	0.668241	0.0570479	1.18892	0.0557413	-0.052203	0.166299	50	0.3061	0.629776
AGAP2	-0.235817	-0.305417	0.0904803	-0.413155	-0.0584791	15.7895	0.00915309	0.0773054	0.0161167	-0.213027	0.0534789	-0.0887	0.120933	25	0.763136	0.932776	-0.0199752	-0.182377	0.0297275	-0.0782401	0.0382896	23.5294	0.501619	0.735504	0.0401703	-0.0104614	0.0384375	-0.0351658	0.115506	13.0435	0.295985	0.54358	-0.106299	-0.315647	0.0528418	-0.209867	-0.00273122	21.4286	0.0442568	0.219464
AGAP2-AS1	-0.0823049	-0.626619	0.0577138	-0.195422	0.030812	78.9474	0.153843	0.363128	0.0414204	-0.168483	0.0633162	-0.0826772	0.165518	50	0.512994	0.818391	0.00968731	-0.457548	0.0418056	-0.0722501	0.0916247	35.2941	0.816753	0.921121	0.0877181	-0.22684	0.0375914	0.0140403	0.161396	30.4348	0.019624	0.0965225	-0.0264144	-0.678172	0.101783	-0.225906	0.173077	21.4286	0.795237	0.92987
AGAP3	-0.0449702	0.258518	0.0340754	-0.111757	0.0218163	5.26316	0.186926	0.403139	-0.0411889	0.574261	0.0359345	-0.111619	0.0292413	33.3333	0.251702	0.620515	0.00833429	0.372854	0.0281112	-0.0467627	0.0634313	23.5294	0.766867	0.896182	0.0771904	0.546776	0.0264973	0.0252566	0.129124	17.3913	0.00357811	0.0293626	0.0223138	0.240827	0.0486816	-0.0731004	0.117728	14.2857	0.646693	0.866549
AGAP4	-0.0912832	-0.133261	0.0371086	-0.164015	-0.0185516	5.26316	0.0138979	0.0982461	0.00351856	0.66414	0.0318199	-0.0588474	0.0658845	25	0.911952	0.981754	-0.216206	0.661782	0.0462957	-0.306944	-0.125468	17.6471	3.01043e-06	8.38328e-05	-0.0170628	0.637456	0.0200134	-0.0562883	0.0221627	13.0435	0.393898	0.63338	0.0732233	0.365956	0.0416591	-0.00842709	0.154874	14.2857	0.0788024	0.310747
AGAP5	-0.134442	-0.309252	0.0417351	-0.216241	-0.0526426	42.1053	0.00127604	0.0221605	-0.00609489	0.868082	0.0263018	-0.0576455	0.0454557	33.3333	0.816749	0.95125	-0.240652	1.09705	0.0540434	-0.346575	-0.134729	29.4118	8.46988e-06	0.000200094	-0.00584151	0.745392	0.0232026	-0.0513178	0.0396348	13.0435	0.801226	0.905375	0.00154202	0.330243	0.0507978	-0.0980199	0.101104	21.4286	0.975783	0.992658
AGAP6	-0.0875971	0.0419785	0.0322863	-0.150877	-0.024317	26.3158	0.00666506	0.0640111	-0.0302453	0.354032	0.0225986	-0.0745377	0.0140471	33.3333	0.180775	0.539422	-0.0846196	0.32782	0.0355581	-0.154312	-0.0149269	29.4118	0.0173242	0.0865478	-0.057985	0.208939	0.0193083	-0.0958286	-0.0201413	13.0435	0.00267239	0.0239233	0.0883036	0.02293	0.0521039	-0.013818	0.190425	21.4286	0.0901206	0.335007
AGAP9	-0.152099	-0.104645	0.0504413	-0.250962	-0.0532362	15.7895	0.00256663	0.0351037	-0.0385005	0.330295	0.0221983	-0.0820085	0.00500736	25	0.0828489	0.380756	-0.139383	0.294432	0.0319276	-0.201959	-0.0768057	23.5294	1.26781e-05	0.000278895	-0.0279019	0.170512	0.0207894	-0.0686483	0.0128446	13.0435	0.179557	0.406724	0.105764	0.0167407	0.0528495	0.0021811	0.209347	14.2857	0.0453672	0.222966
AGBL1	0.0631669	0.450903	0.0913404	-0.115857	0.242191	31.5789	0.489217	0.691145	0.0394348	0.385528	0.0684632	-0.0947506	0.17362	41.6667	0.564615	0.850194	0.335665	0.981323	0.167575	0.00722383	0.664106	29.4118	0.0451696	0.173323	0.0755016	0.975855	0.0736235	-0.0687978	0.219801	30.4348	0.305123	0.552657	0.0308668	0.889474	0.0670188	-0.100488	0.162221	21.4286	0.645108	0.865721
AGBL2	-0.0537579	-0.863955	0.0312452	-0.114997	0.00748161	34.2105	0.0876101	0.266707	0.00353959	-1.15999	0.0249244	-0.0453114	0.0523906	25	0.88707	0.975181	0.0344339	-1.25848	0.030192	-0.0247413	0.0936092	23.5294	0.254079	0.510175	-0.00785957	-1.15032	0.0227883	-0.0525237	0.0368046	23.913	0.608571	0.772491	-0.162765	-0.998701	0.151075	-0.458867	0.133337	42.8571	0.281312	0.605524
AGBL3	0.00451794	-0.613711	0.0561508	-0.105536	0.114571	31.5789	0.935871	0.971769	0.0176313	-1.15106	0.0309522	-0.0430338	0.0782965	25	0.568928	0.852299	-0.163079	-0.950298	0.0562836	-0.273393	-0.0527648	23.5294	0.00376215	0.0272824	-0.033831	-0.87658	0.0250211	-0.0828714	0.0152094	21.7391	0.176343	0.402086	0.220982	-0.904353	0.0709714	0.0818806	0.360083	0	0.00184772	0.0243978
AGBL4	-0.0181122	-0.935196	0.0302288	-0.0773596	0.0411352	57.8947	0.549059	0.739495	-0.00139025	-0.97081	0.0375169	-0.0749221	0.0721416	41.6667	0.97044	0.993135	-0.0234779	-0.926502	0.0298616	-0.0820056	0.0350497	23.5294	0.431736	0.683794	-0.0411293	-0.904988	0.0209884	-0.0822658	7.25256e-06	26.087	0.0500404	0.180742	-0.0232504	-1.09649	0.0986211	-0.216544	0.170043	42.8571	0.813622	0.938382
AGBL4-IT1	NA	NA	NA	NA	NA	NA	NA	NA	NA	NA	NA	NA	NA	NA	NA	NA	NA	NA	NA	NA	NA	NA	NA	NA	NA	NA	NA	NA	NA	NA	NA	NA	NA	NA	NA	NA	NA	NA	NA	NA
AGBL5	0.0121416	-0.307829	0.0447976	-0.0756601	0.0999433	10.5263	0.786366	0.889227	0.0124048	-0.226673	0.0221672	-0.031042	0.0558517	25	0.575749	0.855078	-0.00411978	-0.228427	0.0380106	-0.0786191	0.0703796	23.5294	0.91369	0.965157	-0.00308389	-0.0421366	0.0217302	-0.0456744	0.0395066	17.3913	0.887146	0.945492	-0.00449757	-0.172021	0.043529	-0.0898129	0.0808178	14.2857	0.917706	0.975231
AGBL5-AS1	NA	NA	NA	NA	NA	NA	NA	NA	NA	NA	NA	NA	NA	NA	NA	NA	NA	NA	NA	NA	NA	NA	NA	NA	NA	NA	NA	NA	NA	NA	NA	NA	NA	NA	NA	NA	NA	NA	NA	NA
AGER	0.00145673	-0.456805	0.0276469	-0.0527301	0.0556436	33.0827	0.851889	0.915145	-0.00762726	-0.40916	0.0407396	-0.0874754	0.0722209	15.4762	0.9318	0.981242	-0.0151783	-0.21397	0.0310562	-0.0760475	0.0456908	17.6471	0.625028	0.816365	-0.00536118	-0.363919	0.0252489	-0.0548481	0.0441257	14.9068	0.709167	0.853416	0.00898249	-0.199514	0.0760059	-0.139986	0.157951	24.4898	0.904944	0.970379
AGFG1	0.0221177	0.613571	0.0352348	-0.0469413	0.0911767	5.26316	0.530186	0.724079	0.0264446	0.149956	0.030453	-0.0332421	0.0861313	8.33333	0.385188	0.736656	0.114725	0.0721092	0.0217668	0.0720628	0.157387	17.6471	1.3595e-07	5.95851e-06	0.0503751	0.35308	0.0193106	0.012527	0.0882232	8.69565	0.00908933	0.0571265	0.074857	0.836274	0.0420491	-0.00755765	0.157272	14.2857	0.0750383	0.302527
AGFG2	-0.0683665	-0.400841	0.0474349	-0.161337	0.0246041	5.26316	0.149508	0.357702	0.0206045	-0.312003	0.0144753	-0.00776659	0.0489756	16.6667	0.154613	0.500239	0.0303752	-0.476776	0.0221076	-0.012955	0.0737054	17.6471	0.169452	0.405943	-0.0100792	-0.189325	0.0159559	-0.0413522	0.0211938	13.0435	0.52759	0.735974	-0.0714675	-0.265183	0.036195	-0.142408	-0.000526685	14.2857	0.0483232	0.231307
AGGF1	-0.0018721	0.336092	0.0377028	-0.0757683	0.0720241	5.26316	0.960398	0.981594	-0.0892555	0.22892	0.034695	-0.157256	-0.0212546	8.33333	0.0100945	0.145817	-0.0882625	0.00429067	0.0377637	-0.162278	-0.014247	17.6471	0.0194272	0.0943277	-0.0321423	0.458626	0.0233533	-0.077914	0.0136293	8.69565	0.168713	0.39088	0.0490311	0.644353	0.0374331	-0.0243365	0.122399	14.2857	0.190253	0.501549
AGK	-0.00167502	-0.152728	0.0389986	-0.0781109	0.0747609	15.7895	0.951898	0.978267	0.112312	-0.0347613	0.0376638	0.0384918	0.186131	16.6667	0.0028642	0.0790255	-0.140331	0.0591448	0.059585	-0.257116	-0.0235467	17.6471	0.0185156	0.0908411	0.00692666	0.234663	0.0210671	-0.0343642	0.0482175	23.913	0.745083	0.873389	0.0333086	0.0690888	0.0505065	-0.0656824	0.132299	28.5714	0.496924	0.771872
AGL	-0.128907	2.40486	0.0450198	-0.217144	-0.0406701	5.26316	0.00419193	0.047768	-0.0964825	3.07562	0.0571197	-0.208435	0.01547	8.33333	0.0911948	0.39815	-0.117025	2.42291	0.0449141	-0.205055	-0.0289949	5.88235	0.00917332	0.0536684	-0.0113387	3.00821	0.0369523	-0.0837639	0.0610865	0	0.758959	0.881044	-0.110315	2.64274	0.0800139	-0.267139	0.0465095	0	0.167988	0.474279
AGMAT	-0.065138	0.9792	0.0627053	-0.188038	0.0577621	5.26316	0.2989	0.523167	-0.124531	0.821409	0.08229	-0.285816	0.0367544	25	0.130199	0.466506	-0.166846	0.633535	0.0416823	-0.248542	-0.08515	23.5294	6.25977e-05	0.0010529	-0.0256746	0.835957	0.0763639	-0.175345	0.123996	8.69565	0.736709	0.868558	0.10106	1.07024	0.0687377	-0.0336637	0.235783	14.2857	0.141502	0.432912
AGMO	-0.000770313	-0.878513	0.0437894	-0.086596	0.0850554	31.5789	0.985965	0.993491	0.0737969	-1.0769	0.0553763	-0.0347386	0.182332	66.6667	0.182649	0.541557	NA	NA	NA	NA	NA	NA	NA	NA	0.0548837	-0.62155	0.0325774	-0.00896672	0.118734	69.5652	0.0920426	0.267434	-0.0447476	-0.971367	0.0730124	-0.187849	0.0983541	50	0.539958	0.809652
AGO1	-0.0208885	0.22666	0.0328532	-0.0852795	0.0435025	5.26316	0.524898	0.719982	-0.0323379	0.229059	0.0370711	-0.104996	0.0403201	8.33333	0.383033	0.735299	-0.038343	0.192514	0.0208643	-0.0792363	0.00255027	23.5294	0.0661018	0.222945	0.0450367	0.53105	0.0217377	0.00243162	0.0876418	13.0435	0.0382817	0.152452	0.0566377	0.485745	0.0372487	-0.0163685	0.129644	14.2857	0.128379	0.410495
AGO2	0.116669	0.878565	0.0911127	-0.0619087	0.295246	0	0.200373	0.418466	-0.0355388	0.317146	0.0470302	-0.127716	0.0566386	16.6667	0.449854	0.780725	0.364232	0.744455	0.04108	0.283717	0.444748	11.7647	7.55443e-19	6.68567e-16	-0.101228	0.980272	0.0315609	-0.163086	-0.0393694	13.0435	0.00133953	0.0144613	-0.0683537	0.997199	0.0420188	-0.150709	0.0140018	14.2857	0.103793	0.364501
AGO3	0.0519141	0.0763916	0.0312907	-0.00941447	0.113243	5.26316	0.0970972	0.284278	0.0336714	-0.240773	0.0190585	-0.00368244	0.0710253	25	0.0772708	0.36885	-0.109484	0.0115042	0.0421502	-0.192096	-0.0268708	23.5294	0.00939142	0.0545561	0.0643619	0.16191	0.0287554	0.00800237	0.120721	17.3913	0.0252044	0.114556	0.103904	0.487268	0.0317557	0.0416641	0.166144	14.2857	0.00106796	0.0161004
AGO4	-0.0600905	0.315908	0.0349967	-0.128683	0.00850183	5.26316	0.0859733	0.267707	-0.0167219	0.0268036	0.0237864	-0.0633425	0.0298986	25	0.482054	0.80081	0.0520141	0.408428	0.027622	-0.00212399	0.106152	23.5294	0.059691	0.209051	0.0401739	0.601719	0.0200421	0.000892096	0.0794557	17.3913	0.0450192	0.169448	0.151406	0.632831	0.0572492	0.0391995	0.263612	14.2857	0.00817682	0.0733903
AGPAT1	-0.105	0.654191	0.0508928	-0.204748	-0.00525182	27.0677	0.0406838	0.173685	0.0306573	0.9895	0.0289373	-0.0260588	0.0873735	15.4762	0.291318	0.643799	-0.0319952	0.902497	0.0601745	-0.149935	0.0859447	11.7647	0.594929	0.797463	0.0138171	0.864301	0.030212	-0.0453973	0.0730315	14.9068	0.6509	0.817178	-0.0812882	1.17873	0.0434419	-0.166433	0.00385646	24.4898	0.0648316	0.271476
AGPAT2	0.116392	0.032292	0.070431	-0.0216497	0.254435	5.26316	0.0984174	0.285251	0.066108	0.690252	0.0684545	-0.0680604	0.200276	8.33333	0.334184	0.694828	0.131912	0.506874	0.0370064	0.0593808	0.204443	17.6471	0.000364447	0.00437907	-0.0155801	0.826821	0.0432635	-0.100375	0.0692147	0	0.718756	0.858587	-0.182294	0.359081	0.0744546	-0.328222	-0.0363654	14.2857	0.0143497	0.108558
AGPAT3	0.0570466	0.79741	0.0814598	-0.102612	0.216705	5.26316	0.483738	0.686957	-0.0994023	0.569973	0.0295171	-0.157255	-0.0415499	8.33333	0.000758193	0.043479	-0.0445062	0.870445	0.0516585	-0.145755	0.0567425	23.5294	0.388936	0.646573	-0.125198	0.933756	0.0324471	-0.188793	-0.0616027	8.69565	0.000114076	0.00235558	-0.216406	1.05957	0.0339953	-0.283035	-0.149776	14.2857	1.94325e-10	4.00755e-08
AGPAT4	0.0172475	-0.609943	0.0452841	-0.0715077	0.106003	10.5263	0.703297	0.840344	-0.0154648	-0.567435	0.0358622	-0.0857533	0.0548238	8.33333	0.666303	0.896257	-0.0943063	-0.232916	0.0530919	-0.198365	0.00975198	29.4118	0.0756863	0.24269	0.165406	-0.454192	0.0395577	0.0878743	0.242938	8.69565	2.8974e-05	0.000827577	-0.0435034	-0.651234	0.0723496	-0.185306	0.0982993	14.2857	0.547644	0.81467
AGPAT4-IT1	0.0550919	-0.72164	0.036248	-0.0159528	0.126137	36.8421	0.128546	0.330644	0.0511852	-0.388952	0.0519803	-0.0506944	0.153065	25	0.32477	0.686945	-0.0224417	-0.351615	0.0501355	-0.120706	0.0758221	29.4118	0.654427	0.834733	0.0946591	-0.3	0.0290876	0.0376485	0.15167	26.087	0.0011368	0.0128136	-0.0164253	-0.355203	0.0472536	-0.109041	0.07619	14.2857	0.728141	0.902939
AGPAT5	0.177014	0.202572	0.129733	-0.0772576	0.431286	21.0526	0.187905	0.401758	-0.0178338	0.314605	0.0531817	-0.122068	0.0864004	16.6667	0.737371	0.923272	-0.141427	0.706014	0.0584188	-0.255926	-0.026928	23.5294	0.0154817	0.0796407	0.112017	0.813658	0.0345209	0.0443577	0.179677	23.913	0.00117726	0.0131064	0.0544102	0.538597	0.0517954	-0.047107	0.155927	28.5714	0.303089	0.623345
AGPS	0.0745168	0.21716	0.0697222	-0.0621362	0.21117	0	0.285175	0.510611	-0.0287329	0.000100209	0.054012	-0.134594	0.0771286	8.33333	0.594744	0.864193	-0.0217658	0.418298	0.0413149	-0.102741	0.0592098	11.7647	0.598313	0.80065	-0.00346144	0.549684	0.0306158	-0.0634672	0.0565443	4.34783	0.909982	0.957287	0.00583929	0.497889	0.040685	-0.0739018	0.0855803	14.2857	0.885876	0.964303
AGR2	-0.0532474	-1.07111	0.0412538	-0.134103	0.0276086	52.6316	0.196799	0.414238	-0.110491	-1.2832	0.0835484	-0.274243	0.0532613	16.6667	0.18601	0.546469	-0.0154111	-1.24707	0.0258078	-0.0659935	0.0351713	17.6471	0.550409	0.769155	-0.142238	-1.15848	0.0398739	-0.220389	-0.0640864	4.34783	0.000360831	0.00543414	-0.0790809	-1.11276	0.0770407	-0.230078	0.0719161	42.8571	0.304664	0.628546
AGR3	-0.0464453	-1.02561	0.0267544	-0.098883	0.00599234	36.8421	0.082566	0.262169	-0.0113489	-1.32916	0.0367933	-0.0834625	0.0607646	33.3333	0.757739	0.93011	0.0012239	-1.49333	0.0246239	-0.047038	0.0494858	23.5294	0.960358	0.9847	-0.0216321	-1.2856	0.0163114	-0.0536019	0.0103377	17.3913	0.184775	0.412939	0.0553098	-1.52235	0.112756	-0.165687	0.276307	42.8571	0.62376	0.855069
AGRN	-0.154262	-0.295283	0.0723758	-0.296116	-0.0124075	5.26316	0.0330566	0.158452	0.115546	0.0737106	0.0337676	0.049363	0.181729	16.6667	0.000622062	0.0408831	-0.0198996	0.0942614	0.0279956	-0.0747699	0.0349707	17.6471	0.4772	0.720288	0.197417	0.264997	0.0389624	0.121052	0.273781	8.69565	4.04449e-07	3.02036e-05	-0.0151962	-0.0500999	0.0742489	-0.160721	0.130329	14.2857	0.837834	0.947804
AGRP	-0.000414303	-0.554757	0.0279404	-0.0551764	0.0543478	36.8421	0.988169	0.994305	-0.1494	-0.0101643	0.0902755	-0.326337	0.0275365	0	0.0979374	0.410962	-0.0495861	-0.420831	0.0317689	-0.111852	0.0126797	17.6471	0.118562	0.324774	-0.042282	-0.370931	0.0251546	-0.091584	0.00702012	0	0.0927853	0.268636	0.0814838	-0.701814	0.119793	-0.153307	0.316274	42.8571	0.496376	0.781292
AGT	0.128331	0.559206	0.0568892	0.0168298	0.239831	0	0.0240833	0.134488	-0.147682	0.806125	0.0502998	-0.246268	-0.0490959	0	0.00332442	0.0850526	-0.123605	1.23123	0.0922862	-0.304482	0.0572727	0	0.180452	0.421649	-0.194964	1.15764	0.0483317	-0.289693	-0.100236	0	5.4864e-05	0.00134848	-0.0233136	0.618209	0.0413336	-0.104326	0.0576987	0	0.572729	0.829155
AGTPBP1	0.000551453	0.684301	0.0545235	-0.106313	0.107416	5.26316	0.99193	0.996014	-0.0559405	0.286875	0.0551474	-0.164027	0.0521464	25	0.310401	0.676916	-0.0965853	0.717424	0.0539222	-0.202271	0.0091002	17.6471	0.0732614	0.237608	-0.0226498	0.928774	0.0386684	-0.0984386	0.0531389	4.34783	0.558047	0.75925	0.0726855	0.792856	0.0612886	-0.0474379	0.192809	0	0.23564	0.557009
AGTR1	-0.135959	-0.176864	0.0448558	-0.223875	-0.0480437	5.26316	0.00243717	0.0342092	0.098758	0.13705	0.0452147	0.0101388	0.187377	16.6667	0.0289475	0.234491	-0.154695	0.640282	0.101114	-0.352876	0.0434853	5.88235	0.126041	0.337782	0.0912296	0.545713	0.0416153	0.00966522	0.172794	4.34783	0.0283639	0.124404	0.0480532	0.117788	0.060536	-0.0705953	0.166702	0	0.427315	0.733813
AGTR2	0.0351222	-0.896802	0.0273004	-0.0183855	0.08863	36.8421	0.198265	0.415874	-0.0226979	-1.07596	0.0492792	-0.119283	0.0738877	8.33333	0.645088	0.887787	-0.0252328	-1.30114	0.0245903	-0.073429	0.0229634	17.6471	0.304832	0.565146	-0.00190158	-1.07823	0.0135665	-0.0284914	0.0246883	4.34783	0.888528	0.945761	-0.117717	-0.465016	0.0821186	-0.278667	0.0432323	28.5714	0.151714	0.449568
AGTRAP	0.0162012	-0.195896	0.0500066	-0.08181	0.114212	5.26316	0.745953	0.864539	-0.0475564	0.0598728	0.0356828	-0.117493	0.0223806	25	0.182612	0.541557	-0.0541167	0.123605	0.0473936	-0.147006	0.038773	23.5294	0.253514	0.510175	0.0758753	0.263423	0.0505512	-0.0232032	0.174954	8.69565	0.133366	0.338204	0.0276387	-0.00115018	0.0530579	-0.0763529	0.13163	14.2857	0.602425	0.845004
AGXT	-0.00824931	-0.717852	0.0319269	-0.0708248	0.0543262	36.8421	0.796113	0.895116	0.0229157	-0.506343	0.0338599	-0.0434485	0.0892798	0	0.498546	0.81047	-0.0243083	-0.739406	0.0232341	-0.0698462	0.0212296	17.6471	0.295453	0.554788	-0.0236623	-0.620577	0.0161308	-0.0552781	0.00795361	0	0.142404	0.352475	-0.0323547	-0.847955	0.0638714	-0.15754	0.092831	42.8571	0.612464	0.849662
AGXT2	-0.0401805	-0.750325	0.0467442	-0.131798	0.0514366	31.5789	0.39002	0.609045	0.0625514	-0.947701	0.0333432	-0.00280008	0.127903	33.3333	0.0606571	0.329127	0.0438668	-1.0498	0.0565895	-0.0670465	0.15478	17.6471	0.438236	0.689727	-0.0343432	-0.867215	0.0163946	-0.066476	-0.00221045	8.69565	0.0361895	0.146424	0.0295147	-0.590555	0.108115	-0.182387	0.241416	42.8571	0.784858	0.926782
AHCTF1	0.0550015	0.547948	0.0751554	-0.0923004	0.202303	5.26316	0.464268	0.670987	-0.0338935	0.265292	0.0540026	-0.139737	0.0719497	16.6667	0.530248	0.829079	-0.0373779	0.406044	0.0511556	-0.137641	0.0628852	17.6471	0.46498	0.710909	-0.0811762	0.615735	0.0318627	-0.143626	-0.0187265	13.0435	0.0108439	0.0643517	0.0611823	0.699607	0.0582976	-0.0530788	0.175443	14.2857	0.293956	0.61712
AHCTF1P1	NA	NA	NA	NA	NA	NA	NA	NA	NA	NA	NA	NA	NA	NA	NA	NA	NA	NA	NA	NA	NA	NA	NA	NA	NA	NA	NA	NA	NA	NA	NA	NA	0.0464249	-0.99539	0.0366698	-0.0254466	0.118296	71.4286	0.205504	0.522287
AHCY	0.132064	1.02562	0.0639883	0.0066492	0.257479	5.26316	0.0390294	0.172956	-0.0139249	1.08659	0.0380966	-0.0885929	0.0607431	16.6667	0.714726	0.916107	0.0125211	1.3231	0.0353206	-0.0567059	0.0817482	17.6471	0.722965	0.87111	0.0728362	1.3929	0.0494603	-0.0241042	0.169777	0	0.140854	0.350142	-0.0594344	1.05687	0.0321071	-0.122363	0.00349435	14.2857	0.0641509	0.276191
AHCYL1	-0.0474821	1.44267	0.0507167	-0.146885	0.0519208	0	0.349158	0.56932	-0.0285921	1.18688	0.0455404	-0.11785	0.0606655	8.33333	0.530109	0.829079	0.0402434	1.20468	0.0501067	-0.0579639	0.138451	11.7647	0.421886	0.675872	0.0196485	1.50699	0.0377684	-0.0543762	0.0936731	4.34783	0.602899	0.78957	0.281871	1.44617	0.038106	0.207184	0.356557	14.2857	1.39281e-13	7.37805e-11
AHCYL2	0.0708814	0.889742	0.0388033	-0.00517169	0.146934	5.26316	0.0677472	0.235759	0.0105484	0.766478	0.0269775	-0.0423265	0.0634233	16.6667	0.695792	0.908705	-0.00988861	0.637484	0.0319273	-0.0724649	0.0526877	17.6471	0.756772	0.890433	-0.0565426	0.9513	0.0313239	-0.117936	0.00485105	13.0435	0.0710596	0.226882	0.194751	1.09316	0.0410299	0.114334	0.275168	14.2857	2.0689e-06	9.94546e-05
AHDC1	0.139624	0.384279	0.0745081	-0.00640942	0.285657	0	0.0609386	0.222686	-0.131769	0.0919664	0.0602809	-0.249917	-0.0136205	16.6667	0.0288218	0.233681	0.0105488	0.0411349	0.0354341	-0.0589008	0.0799984	11.7647	0.765931	0.895463	-0.0213822	0.479785	0.0272736	-0.0748375	0.032073	13.0435	0.433046	0.664061	0.00659165	0.332546	0.0686476	-0.127955	0.141139	14.2857	0.923504	0.977602
AHI1	0.116819	-0.00816679	0.032279	0.0535533	0.180085	0	0.0002957	0.0084053	-0.000140882	-0.441923	0.0248453	-0.0488367	0.048555	25	0.995476	0.999277	-0.0969224	-0.0818118	0.03809	-0.171577	-0.0222673	17.6471	0.0109415	0.0613321	-0.00107372	-0.110893	0.0219858	-0.044165	0.0420176	8.69565	0.961049	0.981362	0.167023	-0.0508284	0.0535017	0.0621612	0.271884	14.2857	0.00179738	0.0238967
AHNAK	-0.00854772	1.85136	0.0355033	-0.078133	0.0610375	5.26316	0.809743	0.902809	-0.115796	1.07526	0.0475327	-0.208959	-0.022634	25	0.0148449	0.172713	0.0296875	1.08876	0.035775	-0.0404303	0.0998053	17.6471	0.40663	0.662491	-0.0215208	1.51746	0.032048	-0.0843337	0.0412921	13.0435	0.501891	0.716651	0.0975152	1.74721	0.0497078	8.98133e-05	0.194941	0	0.0497892	0.236149
AHNAK2	-0.174494	-0.599386	0.0853781	-0.341833	-0.00715639	15.7895	0.0409749	0.177538	-0.0451354	-0.423384	0.0436892	-0.130765	0.0404939	25	0.301556	0.669601	-0.0992439	-0.347678	0.0796957	-0.255445	0.0569569	23.5294	0.213027	0.464886	0.118533	-0.254983	0.0678736	-0.0144967	0.251563	13.0435	0.0807449	0.246168	0.0884934	-0.324297	0.104464	-0.116253	0.29324	14.2857	0.39693	0.712239
AHR	-0.0192495	0.354653	0.0590803	-0.135045	0.0965458	5.26316	0.744561	0.864033	0.0964065	-0.230514	0.0440658	0.0100392	0.182774	8.33333	0.0286852	0.233232	0.101443	0.00598695	0.0815182	-0.05833	0.261215	5.88235	0.213346	0.465194	0.178343	0.64844	0.0613088	0.0581799	0.298506	0	0.00362669	0.029636	0.101904	-0.0510237	0.0737278	-0.0425995	0.246408	0	0.16692	0.472838
AHRR	0.00301133	-0.622813	0.0595733	-0.11375	0.119773	31.5789	0.959685	0.981383	0.0580921	-0.648824	0.0324483	-0.00550539	0.12169	33.3333	0.0734061	0.360437	-0.00904083	-0.977612	0.174986	-0.352008	0.333926	23.5294	0.958795	0.983939	0.0445623	-0.757921	0.088571	-0.129034	0.218158	4.34783	0.614876	0.797531	-0.242508	-0.719684	0.128046	-0.493474	0.00845733	42.8571	0.0582363	0.259459
AHSA1	0.100999	1.43804	0.0424335	0.0178313	0.184168	5.26316	0.0173041	0.111549	-0.0206871	1.38882	0.0521598	-0.122918	0.0815443	0	0.691655	0.90714	0.0557984	1.74816	0.0532124	-0.048496	0.160093	17.6471	0.294363	0.553779	-0.0269633	1.75321	0.0291259	-0.0840491	0.0301224	0	0.354576	0.60023	-0.114443	1.23776	0.043596	-0.199889	-0.028996	0	0.00866309	0.0763346
AHSA2P	-0.139446	0.300809	0.0488958	-0.23528	-0.0436122	5.26316	0.00434582	0.0486241	0.0822422	0.0624519	0.0611991	-0.0377057	0.20219	25	0.178998	0.536726	-0.193512	0.429823	0.0427708	-0.277341	-0.109683	17.6471	6.05693e-06	0.000149699	0.0193727	0.590162	0.0365205	-0.0522062	0.0909515	13.0435	0.595793	0.785121	0.194887	0.493218	0.0552708	0.0865578	0.303215	14.2857	0.000421835	0.00788446
AHSG	-0.00273044	-0.859502	0.03128	-0.0640382	0.0585773	36.8421	0.930441	0.969411	-0.0154136	-0.581119	0.029899	-0.0740146	0.0431873	0	0.606187	0.869207	0.0860921	-0.845841	0.0785508	-0.0678648	0.240049	5.88235	0.273077	0.531691	-0.0335551	-0.666599	0.0158133	-0.0645486	-0.00256156	0	0.0338418	0.13985	-0.0969644	-0.582204	0.0820328	-0.257746	0.0638169	28.5714	0.237198	0.558151
AHSP	-0.13382	-0.793114	0.0430251	-0.218148	-0.0494926	36.8421	0.00186909	0.0286969	0.0658391	-0.42663	0.051587	-0.0352696	0.166948	16.6667	0.201859	0.567043	-0.0106273	-0.963763	0.0412306	-0.0914378	0.0701832	23.5294	0.796598	0.910921	-0.0698123	-0.589147	0.0427897	-0.153679	0.0140541	13.0435	0.102781	0.286722	0.149144	-0.534001	0.146157	-0.137317	0.435606	42.8571	0.307519	0.631395
AICDA	-0.120902	-0.813511	0.0454912	-0.210063	-0.0317409	36.8421	0.00786757	0.0701306	-0.00345601	-1.01331	0.0335486	-0.06921	0.062298	16.6667	0.917951	0.98217	-0.0229251	-1.2475	0.0287604	-0.0792945	0.0334443	23.5294	0.425389	0.678277	0.0224511	-0.956012	0.0162786	-0.00945441	0.0543566	8.69565	0.16784	0.389532	-0.153806	-1.05279	0.0788679	-0.308384	0.00077266	42.8571	0.0511562	0.240689
AIDA	-0.0684831	-0.0339447	0.0300822	-0.127443	-0.00952297	0	0.0228144	0.130409	0.0792987	0.476579	0.0537056	-0.0259623	0.18456	16.6667	0.139798	0.480019	0.025752	1.01204	0.0445614	-0.0615866	0.113091	17.6471	0.563331	0.776787	0.0854694	1.24654	0.0359509	0.015007	0.155932	17.3913	0.0174354	0.0885826	0.00583864	0.310598	0.0254591	-0.0440603	0.0557376	14.2857	0.818609	0.939648
AIF1	-0.125273	-0.291695	0.0786821	-0.279487	0.0289414	27.193	0.123082	0.31443	0.0835819	0.105295	0.0543266	-0.0228963	0.19006	15.2778	0.125357	0.457478	-0.11547	-0.0575207	0.0906095	-0.293062	0.0621213	0	0.202532	0.450964	0.145622	0.0499462	0.0656566	0.0169377	0.274307	14.4928	0.0282369	0.122095	0.108918	-0.17748	0.0532997	0.00445279	0.213384	23.8095	0.106411	0.239202
AIF1L	0.10077	0.469065	0.0565522	-0.0100703	0.21161	5.26316	0.0747667	0.249049	0.131376	0.258001	0.0426522	0.0477795	0.214973	33.3333	0.00206878	0.0683661	0.0925084	0.754921	0.054477	-0.0142646	0.199281	23.5294	0.0894856	0.271358	0.183566	0.632755	0.041707	0.101821	0.26531	17.3913	1.07598e-05	0.00038044	-0.0870974	0.258541	0.0597634	-0.204231	0.0300367	14.2857	0.145014	0.438366
AIFM1	0.00722243	1.22888	0.0291311	-0.0498734	0.0643182	5.26316	0.804189	0.899597	0.113462	1.14506	0.0423502	0.0304572	0.196467	8.33333	0.00738117	0.125325	-0.0204367	1.42102	0.0409116	-0.100622	0.0597485	17.6471	0.617403	0.811055	-0.00512302	1.47371	0.0274882	-0.0589989	0.0487528	13.0435	0.852153	0.928183	-0.11705	1.35833	0.0341979	-0.184076	-0.0500228	14.2857	0.000620004	0.0104819
AIFM2	-0.0267397	-0.367106	0.0376567	-0.100545	0.047066	5.26316	0.477646	0.681602	-0.0771049	-0.0147811	0.0402388	-0.155972	0.00176171	33.3333	0.0553418	0.316746	-0.0102906	0.0642825	0.0347926	-0.0784828	0.0579017	23.5294	0.767407	0.896392	-0.00877833	0.077649	0.0336999	-0.074829	0.0572723	17.3913	0.79449	0.901497	0.18255	-0.118996	0.0833282	0.0192296	0.34587	14.2857	0.0284711	0.16703
AIFM3	0.0384131	-0.725793	0.0257122	-0.0119818	0.088808	31.5789	0.135184	0.339906	0.0510314	-0.523898	0.0340482	-0.0157018	0.117765	33.3333	0.133925	0.470983	0.0447523	-0.834238	0.0290483	-0.0121813	0.101686	23.5294	0.12341	0.333528	-0.00302564	-0.569683	0.0280405	-0.057984	0.0519327	17.3913	0.914073	0.959322	-0.102872	-1.01685	0.0794341	-0.25856	0.0528161	14.2857	0.1953	0.508502
AIG1	0.185881	0.490205	0.0880585	0.0132891	0.358472	5.26316	0.034783	0.163426	0.0899976	0.155157	0.0498499	-0.00770646	0.187702	33.3333	0.0710167	0.354659	-0.0861518	0.203577	0.0458676	-0.176051	0.00374707	23.5294	0.0603441	0.210669	0.06029	0.403465	0.0315714	-0.00158882	0.122169	8.69565	0.0561797	0.194561	-0.36503	0.353765	0.0616315	-0.485826	-0.244235	14.2857	3.16518e-09	4.47699e-07
AIM2	-0.0423961	-0.969617	0.0235764	-0.0886049	0.0038127	31.5789	0.0721379	0.244522	0.045097	-0.900173	0.0391215	-0.0315796	0.121774	8.33333	0.249016	0.618101	0.0568032	-0.939114	0.0564466	-0.0538301	0.167436	17.6471	0.314263	0.575045	0.0315839	-0.888762	0.0289905	-0.0252364	0.0884042	0	0.275952	0.522873	0.118762	-0.827894	0.188485	-0.250662	0.488186	42.8571	0.528639	0.803969
AIMP1	-0.0141119	0.604816	0.0354135	-0.0835212	0.0552973	0	0.690269	0.831879	-0.0530823	0.889034	0.0327652	-0.117301	0.0111362	16.6667	0.105214	0.425178	-0.0325671	1.18049	0.0448646	-0.1205	0.0553659	11.7647	0.467901	0.713432	-0.0591791	1.28338	0.0389311	-0.135483	0.0171244	8.69565	0.128486	0.32986	-0.0066727	1.12704	0.043296	-0.0915312	0.0781858	14.2857	0.877517	0.962056
AIMP2	-0.0187368	2.01613	0.0372235	-0.0916935	0.0542199	5.26316	0.614712	0.782569	-0.0411747	1.97318	0.0398053	-0.119192	0.0368423	8.33333	0.300948	0.669189	-0.121813	2.01485	0.0369059	-0.194147	-0.0494788	17.6471	0.000964647	0.00935379	0.0127324	1.96098	0.0337538	-0.0534238	0.0788886	8.69565	0.706015	0.852376	-0.0732549	1.61822	0.0423034	-0.156168	0.00965826	14.2857	0.0833351	0.321994
AIP	-0.201814	0.315823	0.0725144	-0.343939	-0.0596881	5.26316	0.00538449	0.0558337	-0.0500331	0.711178	0.0327584	-0.114238	0.0141722	8.33333	0.126678	0.461407	-0.0319318	0.784511	0.0355189	-0.101548	0.037684	17.6471	0.368648	0.628341	0.0657566	0.788614	0.0243218	0.0180866	0.113427	0	0.00685924	0.0467843	-0.0511733	0.409078	0.0284108	-0.106857	0.00451086	0	0.0716727	0.295013
AIPL1	0.0279599	-0.616802	0.0362992	-0.0431853	0.0991051	36.8421	0.441144	0.652333	0.0191926	-0.577722	0.025075	-0.0299536	0.0683387	16.6667	0.44403	0.77771	0.0118577	-0.620989	0.0233979	-0.0340014	0.0577168	17.6471	0.612306	0.807984	-0.023219	-0.454976	0.0165567	-0.0556695	0.00923162	4.34783	0.160799	0.378925	-0.0749185	-0.490785	0.0879589	-0.247315	0.0974778	28.5714	0.394356	0.710025
AIRE	-0.0327533	-0.0486414	0.0351442	-0.101635	0.0361281	36.8421	0.351352	0.571687	0.0339414	-0.0731091	0.0445677	-0.0534096	0.121292	8.33333	0.446317	0.779025	0.0808375	-0.34231	0.0336582	0.0148687	0.146806	17.6471	0.0163183	0.0829981	-0.0420474	0.220153	0.0227835	-0.0867023	0.00260742	4.34783	0.0649618	0.213883	0.0439753	-0.127807	0.0782529	-0.109397	0.197348	28.5714	0.57414	0.830307
AJAP1	-0.0337314	-0.872584	0.0375542	-0.107336	0.0398733	10.5263	0.369075	0.588421	-0.0353734	-0.810267	0.0233264	-0.0810923	0.0103455	25	0.129405	0.465796	0.0530912	-0.935933	0.0341834	-0.0139071	0.120089	17.6471	0.120393	0.327834	-0.120018	-0.77729	0.0284132	-0.175707	-0.0643289	13.0435	2.39991e-05	0.000711431	0.0773938	-0.858261	0.0665029	-0.0529496	0.207737	14.2857	0.244519	0.564896
AJM1	-0.0770338	-0.66829	0.0489326	-0.17294	0.0188723	26.3158	0.115422	0.312342	0.0669778	-0.0746732	0.0364527	-0.0044682	0.138424	41.6667	0.0661525	0.342806	0.0229137	-0.345721	0.0416199	-0.0586599	0.104487	35.2941	0.581945	0.789526	-0.0347631	-0.107847	0.0309915	-0.0955053	0.0259791	17.3913	0.261991	0.50758	-0.154056	-0.312631	0.086721	-0.324026	0.0159141	21.4286	0.075658	0.303847
AJUBA	-0.12172	-0.827008	0.0407511	-0.201591	-0.0418491	10.5263	0.00281815	0.0374258	0.063572	-0.793843	0.0323739	0.000120274	0.127024	33.3333	0.0495673	0.300059	0.0726367	-0.964554	0.0411832	-0.00808082	0.153354	23.5294	0.0777745	0.247489	0.0839811	-0.761149	0.0244288	0.0361014	0.131861	17.3913	0.000586495	0.00787677	-0.0205936	-0.714812	0.0468569	-0.112431	0.0712443	14.2857	0.6603	0.872643
AK1	-0.0828374	2.25375	0.0443061	-0.169676	0.00400096	5.26316	0.0615309	0.223509	-0.130945	2.47739	0.0854376	-0.2984	0.0365091	8.33333	0.125363	0.459424	-0.0633002	2.31555	0.0393864	-0.140496	0.0138957	17.6471	0.10802	0.305648	0.0441927	2.56117	0.0483573	-0.0505859	0.138971	0	0.360781	0.606216	-0.0891556	1.71206	0.0418905	-0.171259	-0.00705171	0	0.0333122	0.184268
AK2	-0.0435005	1.36649	0.0480473	-0.137671	0.0506704	0	0.36527	0.585055	-0.0524497	0.668852	0.0372558	-0.12547	0.0205703	0	0.159182	0.506927	-0.118455	0.771599	0.0576679	-0.231482	-0.00542796	11.7647	0.0399671	0.159124	0.00155477	1.05344	0.0289697	-0.0552248	0.0583344	0	0.957199	0.979722	-0.0554193	1.13753	0.0419788	-0.137696	0.0268576	14.2857	0.186777	0.496699
AK3	-0.0750441	2.29125	0.0768018	-0.225573	0.0754846	5.26316	0.328513	0.550379	0.0819985	2.26061	0.0605871	-0.03675	0.200747	33.3333	0.175928	0.532633	0.00100917	1.98829	0.060129	-0.116842	0.11886	23.5294	0.986609	0.995391	-0.00905962	2.26976	0.0509948	-0.109008	0.0908883	8.69565	0.858992	0.931117	-0.151899	2.32026	0.0718199	-0.292663	-0.0111342	14.2857	0.0344305	0.188333
AK4	0.0579751	-0.541011	0.0446403	-0.0295182	0.145468	10.5263	0.194041	0.41183	0.0541697	-0.39686	0.0238252	0.00747312	0.100866	8.33333	0.0229884	0.212444	0.147149	-0.518117	0.095933	-0.0408767	0.335174	5.88235	0.125062	0.336025	0.0822672	-0.378767	0.0315939	0.0203443	0.14419	13.0435	0.00921716	0.0576192	-0.0252303	-0.462484	0.0532909	-0.129679	0.079218	14.2857	0.635896	0.861812
AK5	-0.0391789	-0.915821	0.0261911	-0.0905124	0.0121547	31.5789	0.134683	0.339264	-0.0199481	-0.688071	0.0382263	-0.0948703	0.054974	0	0.601779	0.866932	-0.145744	-0.815467	0.041591	-0.227261	-0.0642276	23.5294	0.000457928	0.0052632	0.0419494	-0.629791	0.0230415	-0.00321111	0.08711	4.34783	0.0686674	0.221704	0.0320539	-0.913988	0.0613048	-0.0881012	0.152209	14.2857	0.60107	0.844086
AK6	0.146981	0.661027	0.065182	0.0192269	0.274736	31.5789	0.0289338	0.129953	0.078584	1.14652	0.0305161	0.0187735	0.138395	16.6667	0.0100193	0.14567	0.0396675	1.36826	0.0321729	-0.0233903	0.102725	17.6471	0.217596	0.470238	-0.000318911	1.38297	0.0304453	-0.0599907	0.0593529	19.5652	0.881036	0.942294	-0.108715	0.927193	0.0458646	-0.198608	-0.0188225	28.5714	0.0183671	0.124726
AK7	-0.0947045	-0.910271	0.0341893	-0.161714	-0.0276948	31.5789	0.00560552	0.0574788	-0.0126153	-0.901469	0.0239864	-0.0596277	0.0343971	33.3333	0.598933	0.865656	-0.000643087	-1.06382	0.0238086	-0.0473072	0.046021	23.5294	0.978451	0.993082	0.0110718	-0.791047	0.0166429	-0.0215476	0.0436913	8.69565	0.505885	0.719913	-0.122931	-0.855946	0.0797139	-0.279168	0.0333051	42.8571	0.123036	0.400736
AK8	-0.0529974	-0.695777	0.0323258	-0.116355	0.0103601	36.8421	0.101114	0.289354	-0.00640902	-0.0925811	0.0322254	-0.0695697	0.0567516	33.3333	0.842356	0.957374	-0.0355757	-0.645833	0.0302845	-0.0949322	0.0237808	23.5294	0.240108	0.497427	0.000394799	-0.242624	0.0215211	-0.0417858	0.0425754	17.3913	0.985364	0.993551	-0.104345	-0.095709	0.0752135	-0.251761	0.0430707	42.8571	0.165345	0.47059
AK9	-0.0162771	-0.470288	0.0289745	-0.0730661	0.0405118	10.5263	0.574269	0.75743	-0.0317338	-0.769229	0.0216056	-0.0740801	0.0106125	33.3333	0.141894	0.483035	-0.367986	-0.311836	0.0753255	-0.515621	-0.220351	23.5294	1.03282e-06	3.43926e-05	0.00817647	-0.300777	0.0253741	-0.0415558	0.0579087	17.3913	0.747273	0.874715	-0.0432674	-0.526866	0.0661613	-0.172941	0.0864064	14.2857	0.513132	0.792879
AKAIN1	0.00180991	-0.886608	0.0373125	-0.0713212	0.074941	73.6842	0.961312	0.981829	-0.0204974	-1.01993	0.0410587	-0.100971	0.0599762	50	0.617624	0.875592	0.00316601	-1.13842	0.0462559	-0.087494	0.093826	41.1765	0.945431	0.978384	-0.00645568	-1.08819	0.0245278	-0.0545292	0.0416179	30.4348	0.792397	0.900296	-0.405035	-1.21283	0.191959	-0.781267	-0.0288019	57.1429	0.0348578	0.190016
AKAP1	0.141405	1.98372	0.0565439	0.0305808	0.252229	0	0.0123914	0.0920814	0.0386384	1.75807	0.0598328	-0.0786318	0.155909	0	0.518427	0.822052	-0.100573	1.15578	0.0634735	-0.224979	0.0238325	11.7647	0.113082	0.314214	-0.0434596	1.58572	0.0280849	-0.098505	0.0115858	0	0.121758	0.319058	-0.321685	1.65923	0.0580538	-0.435468	-0.207901	0	3.00498e-08	2.90977e-06
AKAP10	0.0122289	-0.187231	0.0955481	-0.175042	0.1995	0	0.89816	0.951276	-0.0319467	-0.211567	0.0877058	-0.203847	0.139953	8.33333	0.715672	0.916474	-0.0160057	0.153844	0.0533434	-0.120557	0.0885455	11.7647	0.764139	0.894938	-0.0118793	0.108828	0.0301362	-0.0709452	0.0471865	0	0.693443	0.844574	-0.00531602	0.200714	0.0413832	-0.0864257	0.0757936	0	0.897786	0.968093
AKAP11	-0.0416796	0.118598	0.0365888	-0.113392	0.0300332	0	0.254647	0.478369	-0.0157126	0.109193	0.0460593	-0.105987	0.0745619	16.6667	0.732999	0.92214	-0.0526429	0.274694	0.038339	-0.127786	0.0225002	11.7647	0.169724	0.40647	0.0552831	0.485252	0.0317935	-0.00703096	0.117597	4.34783	0.0820666	0.249011	0.148648	0.668129	0.0432043	0.0639687	0.233326	14.2857	0.000580484	0.00995705
AKAP12	0.667372	0.0447701	0.149507	0.374345	0.960399	0	8.05065e-06	0.000606401	-0.00445985	-0.216613	0.058519	-0.119155	0.110235	0	0.93925	0.986639	-0.0314005	-0.00214022	0.148037	-0.321547	0.258746	11.7647	0.832019	0.929492	0.0674764	0.0902399	0.0315562	0.00562737	0.129325	0	0.032493	0.136439	0.0351926	0.187694	0.0582769	-0.0790279	0.149413	0	0.545919	0.813622
AKAP13	0.152773	1.14197	0.0616765	0.0318896	0.273657	0	0.0132488	0.0955972	-0.0675945	0.545603	0.0450583	-0.155907	0.0207182	8.33333	0.133574	0.470881	-0.0272157	0.43958	0.0352465	-0.0962975	0.0418662	11.7647	0.440024	0.691406	0.0111998	0.930873	0.0226233	-0.0331411	0.0555407	0	0.620561	0.800312	0.0761747	1.10082	0.0496444	-0.0211265	0.173476	0	0.12493	0.403962
AKAP14	-0.0788828	-1.04118	0.0536412	-0.184018	0.0262521	36.8421	0.141409	0.347081	-0.0404122	-1.25143	0.0379509	-0.114795	0.0339703	33.3333	0.286943	0.655754	-0.029429	-1.26571	0.0310086	-0.0902047	0.0313466	23.5294	0.342589	0.6038	-0.0354822	-1.19704	0.0176541	-0.0700837	-0.000880744	17.3913	0.0444468	0.167984	0.0143047	-1.27048	0.105152	-0.19179	0.2204	42.8571	0.891791	0.965788
AKAP17A	0.149293	0.0543836	0.0768611	-0.00135175	0.299938	10.5263	0.0520915	0.203748	-0.00397906	0.192814	0.0251515	-0.053275	0.0453169	16.6667	0.874296	0.970512	0.049725	-0.0586836	0.0341095	-0.0171283	0.116578	5.88235	0.144894	0.367668	0.00786928	0.189815	0.0416162	-0.0736969	0.0894354	8.69565	0.850021	0.927278	0.0866127	0.219152	0.0387776	0.0106099	0.162615	14.2857	0.0255111	0.154909
AKAP2	-0.0368995	-0.326402	0.0468859	-0.128794	0.0549951	31.5789	0.431278	0.64464	0.193797	0.0753142	0.0671599	0.0621659	0.325428	16.6667	0.00390663	0.0922336	0.00491175	0.481073	0.0484461	-0.0900409	0.0998644	17.6471	0.919244	0.967558	0.201312	0.632929	0.0426087	0.117801	0.284824	0	2.30479e-06	0.000116	-0.0784262	-0.0262345	0.0322569	-0.141649	-0.0152038	14.2857	0.0150448	0.111662
AKAP3	-0.0234506	-0.820211	0.0401212	-0.102087	0.0551855	10.5263	0.558889	0.745618	0.0201387	-0.601036	0.0413673	-0.0609397	0.101217	8.33333	0.626381	0.879256	-0.0595523	-0.677677	0.0354828	-0.129097	0.00999265	17.6471	0.0932799	0.278479	-0.0297245	-0.487229	0.0248518	-0.0784332	0.0189842	0	0.23167	0.47093	-0.10426	-0.915737	0.0475189	-0.197395	-0.0111247	14.2857	0.02823	0.165976
AKAP4	-0.0395326	-0.853323	0.0241771	-0.0869188	0.00785359	36.8421	0.102022	0.291009	0.0257753	-0.750159	0.0487856	-0.0698427	0.121393	0	0.597264	0.864977	0.0197393	-1.05744	0.0280601	-0.0352575	0.0747361	17.6471	0.481767	0.721756	0.0155979	-0.722816	0.0220797	-0.0276775	0.0588732	0	0.479917	0.701028	-0.164069	-0.640411	0.118569	-0.39646	0.0683224	42.8571	0.166438	0.472077
AKAP5	-0.00924477	-0.524092	0.0395309	-0.0867238	0.0682343	10.5263	0.815092	0.905328	0.0256388	-0.641884	0.0367832	-0.0464549	0.0977324	8.33333	0.485787	0.802908	-0.0418453	-1.07702	0.0240946	-0.0890699	0.00537938	17.6471	0.0824395	0.256689	-0.0204832	-0.841132	0.0153482	-0.0505651	0.00959869	4.34783	0.182018	0.409868	-0.01094	-1.17751	0.0647682	-0.137883	0.116003	14.2857	0.865867	0.958425
AKAP6	0.0136069	0.832948	0.0792909	-0.1418	0.169014	0	0.863746	0.933332	-0.0754126	0.318882	0.0360599	-0.146089	-0.00473642	0	0.0365001	0.26423	0.0103858	0.393432	0.0872739	-0.160668	0.18144	0	0.905273	0.961595	-0.103719	0.815525	0.0308896	-0.164261	-0.0431763	0	0.00078587	0.00977645	-0.0369426	0.860774	0.0477263	-0.130484	0.0565992	0	0.4389	0.741946
AKAP7	-0.0024358	0.0586606	0.0470142	-0.0945819	0.0897103	5.26316	0.95868	0.981092	0.0563913	0.081298	0.0471927	-0.0361046	0.148887	0	0.23212	0.601146	0.00156996	0.16255	0.0389495	-0.0747696	0.0779095	23.5294	0.967848	0.987884	0.0453705	0.336998	0.0346035	-0.0224512	0.113192	4.34783	0.189806	0.419456	-0.0989585	0.225589	0.0641872	-0.224763	0.0268462	14.2857	0.123143	0.400956
AKAP8	0.00120913	0.549695	0.0248778	-0.0475504	0.0499687	5.26316	0.961236	0.981793	-0.0280072	0.684754	0.066315	-0.157982	0.101968	0	0.67278	0.89846	-0.0644839	0.853285	0.0265952	-0.11661	-0.0123582	17.6471	0.0153235	0.0790925	-0.104633	0.977765	0.0251851	-0.153995	-0.0552713	0	3.259e-05	0.000896389	0.028305	0.967247	0.0358729	-0.0420045	0.0986145	0	0.43009	0.735446
AKAP8L	0.1027	0.476764	0.0479501	0.00871952	0.19668	5.26316	0.0322088	0.155864	-0.0444865	0.329872	0.0562318	-0.154699	0.0657257	8.33333	0.428869	0.769034	0.0526434	0.11627	0.0225664	0.00841413	0.0968727	17.6471	0.0196573	0.0949841	-0.0162924	0.373932	0.0221025	-0.0596124	0.0270276	0	0.461043	0.6861	0.119548	0.530221	0.033878	0.0531478	0.185947	14.2857	0.000417504	0.00784837
AKAP9	-0.023851	0.965274	0.0596026	-0.14067	0.092968	5.26316	0.689034	0.830981	-0.0080846	0.409685	0.0316531	-0.0701236	0.0539544	8.33333	0.798404	0.945944	-0.12406	0.308138	0.061731	-0.245051	-0.00306991	23.5294	0.0444635	0.171432	0.0100646	0.626203	0.0297165	-0.0481787	0.0683079	0	0.734846	0.867538	0.217458	1.29931	0.0822984	0.0561565	0.37876	14.2857	0.0082341	0.0736682
AKIP1	-0.0222471	0.28252	0.0334799	-0.0878665	0.0433723	5.26316	0.506376	0.704376	-0.0400082	0.417976	0.0277161	-0.0943307	0.0143144	25	0.14888	0.491303	-0.00824487	0.687691	0.0494738	-0.105212	0.0887219	23.5294	0.867644	0.944484	-0.0633837	0.608274	0.0187797	-0.100191	-0.0265762	17.3913	0.000737827	0.00933941	0.0440012	0.436783	0.0272661	-0.00943941	0.0974418	14.2857	0.106578	0.369853
AKIRIN1	0.211317	0.347619	0.0357361	0.141276	0.281359	5.26316	3.35369e-09	1.97004e-06	-0.0433293	0.280684	0.0348978	-0.111728	0.0250691	16.6667	0.214382	0.582228	0.171065	0.613328	0.0385138	0.0955791	0.24655	23.5294	8.92707e-06	0.000208964	-0.0604394	0.600077	0.0316482	-0.122469	0.00159001	13.0435	0.0561688	0.194561	-0.129025	0.476334	0.0450697	-0.21736	-0.04069	14.2857	0.00419932	0.045507
AKIRIN2	0.287761	1.18421	0.0651014	0.160164	0.415357	5.26316	9.86135e-06	0.000697928	-0.081677	0.472973	0.063243	-0.205631	0.0422769	16.6667	0.196537	0.561859	0.440922	0.768834	0.0709654	0.301833	0.580012	17.6471	5.1917e-10	4.97754e-08	-0.0231634	0.934389	0.024296	-0.0707827	0.0244559	13.0435	0.340397	0.588184	0.0526928	0.820834	0.0453782	-0.0362467	0.141632	14.2857	0.245563	0.566004
AKNA	-0.0147463	-0.504738	0.033229	-0.0798739	0.0503812	10.5263	0.657202	0.809598	0.0256981	-0.424829	0.028778	-0.0307058	0.082102	25	0.37187	0.72596	-0.0206996	-0.340546	0.0370289	-0.0932749	0.0518756	23.5294	0.576153	0.785058	0.0316874	-0.235915	0.0268593	-0.0209558	0.0843306	4.34783	0.238097	0.478681	0.00303988	-0.707412	0.0564151	-0.107532	0.113611	14.2857	0.957027	0.987789
AKNAD1	-0.0537972	-0.845237	0.0277068	-0.108101	0.000507051	36.8421	0.0521779	0.203748	0.0323226	-1.06635	0.0346217	-0.0355346	0.10018	33.3333	0.350513	0.708864	0.0732609	-1.07695	0.0450365	-0.0150091	0.161531	23.5294	0.103801	0.298894	-0.00608058	-0.966058	0.0249115	-0.0549063	0.0427451	21.7391	0.807163	0.908438	0.0899287	-0.988674	0.0856395	-0.0779216	0.257779	42.8571	0.293679	0.616907
AKR1A1	-0.0538788	0.19543	0.0354346	-0.123329	0.0155717	5.26316	0.128381	0.330467	0.0127253	0.656268	0.0583046	-0.10155	0.127	8.33333	0.827231	0.95511	-0.0797363	1.04682	0.0406465	-0.159402	-7.05987e-05	5.88235	0.0497973	0.184753	0.108265	0.96776	0.0403916	0.0290994	0.187432	0	0.00735352	0.0492491	0.08782	0.535808	0.0475567	-0.00538945	0.181029	0	0.0647998	0.277834
AKR1B1	-0.0253403	2.41719	0.0470173	-0.117493	0.0668119	5.26316	0.589916	0.768032	0.0876588	2.32232	0.0568768	-0.0238177	0.199135	0	0.123267	0.456246	-0.0297791	2.55371	0.0230456	-0.0749476	0.0153894	17.6471	0.196293	0.443946	0.0821494	2.68014	0.03328	0.0169217	0.147377	0	0.0135708	0.0747352	-0.00025887	1.77623	0.0279267	-0.0549943	0.0544765	0	0.992604	0.997617
AKR1B10	-0.0190403	-0.382992	0.0621903	-0.140931	0.10285	10.5263	0.759481	0.872684	-0.00276508	-0.0589539	0.0564401	-0.113386	0.107855	16.6667	0.960926	0.990911	0.108242	0.6371	0.0899827	-0.0681206	0.284605	17.6471	0.229006	0.484679	-0.0254723	0.36447	0.0543279	-0.131953	0.0810083	0	0.639167	0.810436	0.00896543	-0.404008	0.0589963	-0.106665	0.124596	0	0.879214	0.962199
AKR1B15	0.0726812	-0.54401	0.114704	-0.152134	0.297496	42.1053	0.526313	0.720843	NA	NA	NA	NA	NA	NA	NA	NA	NA	NA	NA	NA	NA	NA	NA	NA	0.206215	0.438861	0.153939	-0.0955005	0.507931	73.913	0.18038	0.407577	0.0627715	-0.658163	0.118381	-0.169252	0.294795	64.2857	0.59594	0.840857
AKR1C1	0.123766	0.264423	0.094765	-0.0619696	0.309502	5.26316	0.191541	0.409012	0.0671003	0.717133	0.073003	-0.0759828	0.210183	8.33333	0.35802	0.714888	0.197502	0.69258	0.0683689	0.0635015	0.331503	17.6471	0.0038675	0.0278579	0.0877594	0.819476	0.0485697	-0.00743543	0.182954	0	0.0707816	0.226251	0.0206815	0.224153	0.121009	-0.216492	0.257855	14.2857	0.864295	0.957587
AKR1C2	-0.0172537	0.675319	0.136705	-0.28519	0.250682	21.0526	0.899565	0.951735	0.0570655	0.565344	0.0869015	-0.113258	0.227389	16.6667	0.511394	0.817895	0.235866	0.679448	0.0774871	0.0839945	0.387738	29.4118	0.00233499	0.0188058	0.119711	0.864475	0.0527906	0.0162432	0.223178	0	0.0233502	0.108719	0.210413	0.103238	0.0837588	0.0462492	0.374578	7.14286	0.0120003	0.095563
AKR1C3	0.0655899	0.516327	0.0906854	-0.11215	0.24333	5.26316	0.469515	0.674771	0.114851	0.739957	0.108194	-0.0972047	0.326906	8.33333	0.288449	0.65767	0.173455	1.35472	0.0923641	-0.00757488	0.354486	17.6471	0.0603876	0.210756	0.142476	1.16644	0.0834162	-0.0210169	0.305968	0	0.0876342	0.259413	0.210978	0.59616	0.123543	-0.0311616	0.453118	14.2857	0.0876862	0.331119
AKR1C4	0.166184	-0.528151	0.0857741	-0.00193026	0.334298	36.8421	0.0526891	0.2047	0.0174141	-1.0144	0.0277991	-0.0370712	0.0718995	16.6667	0.531035	0.829785	0.0760845	-1.21488	0.040528	-0.00334886	0.155518	17.6471	0.0604725	0.210893	-0.00991881	-0.92552	0.035854	-0.0801913	0.0603536	4.34783	0.782053	0.893875	0.0822521	-1.12891	0.126791	-0.166254	0.330759	28.5714	0.516519	0.794653
AKR1C8P	-0.0731518	-0.776123	0.0361552	-0.144015	-0.00228898	47.3684	0.0430449	0.182305	NA	NA	NA	NA	NA	NA	NA	NA	NA	NA	NA	NA	NA	NA	NA	NA	0.011623	-0.86159	0.0274135	-0.0421063	0.0653524	82.6087	0.671573	0.83185	NA	NA	NA	NA	NA	NA	NA	NA
AKR1D1	-0.00963964	-0.490328	0.0253954	-0.0594138	0.0401345	36.8421	0.704256	0.840892	0.0245191	-1.15255	0.0218201	-0.0182476	0.0672858	16.6667	0.261144	0.629441	0.018492	-1.43834	0.0347814	-0.0496782	0.0866623	17.6471	0.594958	0.797463	-0.0158225	-1.14661	0.0156432	-0.0464826	0.0148375	4.34783	0.311793	0.559607	-0.0800701	-1.13363	0.151432	-0.376871	0.216731	42.8571	0.596976	0.84126
AKR1E2	-0.113434	-0.725254	0.0553357	-0.22189	-0.004978	10.5263	0.0403718	0.175702	0.00411703	-0.433203	0.0249311	-0.0447471	0.0529812	33.3333	0.868837	0.967944	0.0461593	-0.574767	0.0300272	-0.012693	0.105012	29.4118	0.124233	0.334835	-0.012847	-0.341736	0.0214952	-0.0549768	0.0292829	17.3913	0.550063	0.75336	-0.119337	-0.539081	0.0500739	-0.21748	-0.0211936	14.2857	0.0171624	0.121695
AKR7A2	-0.120837	1.30245	0.0602682	-0.23896	-0.00271334	5.26316	0.0449646	0.186634	-0.00966064	1.32621	0.0408637	-0.089752	0.0704308	8.33333	0.813114	0.950183	-0.0105862	1.33705	0.036866	-0.0828422	0.0616698	17.6471	0.773995	0.899616	-0.0456136	1.51477	0.0260208	-0.0966134	0.00538614	0	0.0796071	0.244253	0.0545826	1.00098	0.0240833	0.00738007	0.101785	0	0.0234267	0.147714
AKR7A3	0.0118105	-0.224052	0.0329269	-0.0527249	0.076346	10.5263	0.719827	0.850211	0.0150233	0.437942	0.0268993	-0.0376984	0.067745	16.6667	0.576501	0.855671	0.0359969	0.0691241	0.033848	-0.030344	0.102338	17.6471	0.287561	0.54645	-0.0131267	-0.0122478	0.0239184	-0.0600059	0.0337526	4.34783	0.583136	0.775225	0.000469179	0.176693	0.0540164	-0.105401	0.106339	14.2857	0.99307	0.997823
AKR7L	-0.0456406	-0.285693	0.038389	-0.120882	0.0296005	36.8421	0.23448	0.458258	0.00726856	0.0340266	0.0395995	-0.0703451	0.0848822	66.6667	0.854365	0.962009	NA	NA	NA	NA	NA	NA	NA	NA	-0.0144099	-0.623476	0.0351558	-0.083314	0.0544943	69.5652	0.68189	0.837793	NA	NA	NA	NA	NA	NA	NA	NA
AKT1	-0.0733986	0.52558	0.0437153	-0.159079	0.0122818	5.26316	0.0931493	0.278263	0.160373	0.599298	0.0556325	0.0513355	0.269411	8.33333	0.00394252	0.092622	0.00836873	0.977768	0.0468672	-0.0834894	0.100227	17.6471	0.858281	0.939809	0.0915842	1.06103	0.0289078	0.0349259	0.148243	4.34783	0.00153415	0.0160093	-0.0906821	0.566951	0.0472233	-0.183238	0.00187389	0	0.0548222	0.250266
AKT1S1	0.000417552	0.64202	0.0459901	-0.0897213	0.0905564	5.26316	0.992756	0.996226	-0.0461127	0.709331	0.0295576	-0.104044	0.0118191	33.3333	0.118737	0.447285	-0.00774514	0.579747	0.0443667	-0.0947023	0.079212	23.5294	0.861417	0.941492	-0.0757253	0.813621	0.0468599	-0.167569	0.0161185	8.69565	0.106096	0.292605	0.0168125	0.871994	0.0480822	-0.0774268	0.111052	14.2857	0.726593	0.902283
AKT2	0.0211921	1.06083	0.0571694	-0.0908578	0.133242	0	0.710868	0.844666	-0.0375543	0.120205	0.0507902	-0.137101	0.0619927	0	0.459664	0.7856	-0.0803161	0.0823187	0.0316405	-0.14233	-0.0183019	11.7647	0.0111362	0.0621196	0.0086964	0.452807	0.0227203	-0.0358345	0.0532273	0	0.701898	0.849994	0.00392533	0.68194	0.0427808	-0.0799235	0.0877741	0	0.926893	0.978632
AKT3	0.00834843	-0.13508	0.0487653	-0.0872298	0.103927	15.7895	0.748008	0.862026	0.0115165	-0.471537	0.0328568	-0.0528817	0.0759147	16.6667	0.725959	0.91951	0.000683517	-0.122993	0.053207	-0.1036	0.104967	11.7647	0.98975	0.996283	0.10558	-0.169771	0.0303145	0.0461648	0.164996	10.8696	0.000678521	0.00824278	0.0706132	0.604032	0.0328311	0.00626546	0.134961	14.2857	0.0348592	0.186454
AKTIP	-0.0569052	1.49903	0.035388	-0.126264	0.0124539	0	0.107827	0.299692	-0.0848448	1.76355	0.0442685	-0.171609	0.0019198	8.33333	0.0552892	0.3167	-0.0955526	1.70812	0.0531453	-0.199715	0.00861024	17.6471	0.0721848	0.235099	-0.0266869	2.08187	0.0376198	-0.10042	0.0470466	13.0435	0.478086	0.700094	0.0182284	1.6447	0.0573517	-0.0941789	0.130636	14.2857	0.75061	0.913099
ALAD	0.00292237	0.331562	0.0393195	-0.0741424	0.0799872	5.26316	0.940753	0.973397	0.0321926	0.372773	0.0367992	-0.0399325	0.104318	0	0.381673	0.733963	-0.0387694	0.402816	0.0275848	-0.0928347	0.0152958	17.6471	0.159884	0.390959	-0.00322303	0.445502	0.0316571	-0.0652698	0.0588237	0	0.918907	0.961882	0.0205415	0.4099	0.0375878	-0.0531292	0.0942121	14.2857	0.584727	0.833906
ALAS1	-0.0542885	1.07186	0.0423407	-0.137275	0.0286978	5.26316	0.199779	0.417485	0.170048	1.3752	0.0725425	0.0278673	0.312229	0	0.0190723	0.196479	-0.138057	1.27469	0.0471292	-0.230429	-0.0456856	5.88235	0.00339691	0.0252301	-0.024006	1.53905	0.0460316	-0.114226	0.0662142	0	0.60201	0.788846	-0.379818	1.61965	0.0572822	-0.492089	-0.267547	14.2857	3.34233e-11	8.76665e-09
ALAS2	0.0297853	-0.423172	0.0713935	-0.110143	0.169714	31.5789	0.676533	0.822757	0.0634882	-0.122886	0.0914718	-0.115793	0.24277	8.33333	0.487636	0.804102	0.00706576	-0.709114	0.045241	-0.081605	0.0957365	17.6471	0.875891	0.94887	-0.0503903	-0.455047	0.0590906	-0.166206	0.0654251	0	0.393791	0.633261	0.0696644	-0.485579	0.113508	-0.152807	0.292136	14.2857	0.539387	0.809335
ALB	-0.0613493	-0.912739	0.0565458	-0.172177	0.0494784	36.8421	0.277944	0.503186	-0.0127998	-1.2446	0.0244704	-0.0607609	0.0351612	16.6667	0.600922	0.866278	-0.0242963	-1.26334	0.0157239	-0.0551146	0.00652191	17.6471	0.122301	0.331635	-0.0337798	-1.11574	0.0136177	-0.0604701	-0.00708946	4.34783	0.0131173	0.0733387	0.0324488	-0.974245	0.0648102	-0.0945767	0.159474	28.5714	0.6166	0.852205
ALCAM	-0.0318728	-0.727597	0.0525298	-0.134829	0.0710837	10.5263	0.544012	0.735233	0.0323471	-0.899074	0.0351452	-0.0365362	0.10123	8.33333	0.357372	0.714301	0.0259181	-0.629875	0.0711505	-0.113534	0.165371	5.88235	0.715655	0.868677	0.0475238	-0.600897	0.0355662	-0.0221846	0.117232	0	0.181482	0.409154	-0.113488	-0.52077	0.0639405	-0.238809	0.0118327	0	0.0759134	0.304329
ALDH16A1	-0.108091	-0.268971	0.0434624	-0.193275	-0.022906	5.26316	0.0128827	0.094242	0.0482362	-0.0926137	0.0332827	-0.0169968	0.113469	25	0.147258	0.488986	-0.00850505	-0.0932725	0.0280244	-0.0634319	0.0464218	23.5294	0.761519	0.893597	0.0412885	-0.000264318	0.0232262	-0.0042341	0.0868111	17.3913	0.0754588	0.235918	0.101044	-0.379655	0.0845912	-0.0647516	0.26684	14.2857	0.232283	0.553675
ALDH18A1	0.113057	-0.3442	0.047954	0.0190693	0.207045	10.5263	0.0183924	0.115316	0.0789322	-0.405995	0.0305139	0.0191261	0.138738	16.6667	0.0096882	0.144012	0.0450763	0.0473257	0.0715546	-0.0951682	0.185321	23.5294	0.528723	0.7556	0.153404	-0.0506196	0.0417697	0.0715372	0.235272	17.3913	0.000240077	0.0040277	0.0118457	-0.187649	0.0641212	-0.11383	0.137521	0	0.853434	0.953679
ALDH1A1	-0.033433	1.25377	0.0618103	-0.154579	0.0877129	5.26316	0.588578	0.767514	0.0397159	1.26964	0.059519	-0.0769391	0.156371	8.33333	0.504592	0.814147	-0.0113519	1.62234	0.050088	-0.109523	0.0868189	17.6471	0.820705	0.923317	-0.139115	1.57612	0.0439989	-0.225351	-0.0528785	0	0.00156809	0.0162829	-0.129739	1.30259	0.0705335	-0.267982	0.00850411	14.2857	0.065857	0.280586
ALDH1A2	-0.0289111	-0.16174	0.0694668	-0.165064	0.107241	0	0.677274	0.823105	0.0719377	-0.00388895	0.071053	-0.0673237	0.211199	8.33333	0.311323	0.677772	0.0155432	0.313858	0.0612782	-0.10456	0.135646	11.7647	0.799767	0.912819	0.109304	0.440339	0.0363149	0.0381282	0.18048	0	0.00261335	0.0235695	-0.095618	0.00387431	0.0385414	-0.171158	-0.0200782	0	0.0131046	0.101617
ALDH1A3	0.27732	-0.241034	0.092838	0.0953603	0.459279	10.5263	0.00281608	0.0374258	0.100888	-0.201644	0.060898	-0.0184699	0.220246	16.6667	0.0975859	0.409987	0.110616	-0.00469708	0.0782722	-0.0427949	0.264026	17.6471	0.157591	0.387536	0.0401096	0.00519835	0.0483217	-0.0545991	0.134818	4.34783	0.406508	0.643278	-0.0582373	-0.340851	0.0752356	-0.205696	0.0892217	0	0.438892	0.741946
ALDH1B1	0.161992	0.927873	0.0750232	0.0149489	0.309034	0	0.0308331	0.151828	0.115757	0.481212	0.0556398	0.00670545	0.224809	16.6667	0.0374816	0.267202	0.088882	0.882709	0.0526976	-0.0144034	0.192167	11.7647	0.0916723	0.275556	0.261874	0.874783	0.0666114	0.131318	0.39243	4.34783	8.44644e-05	0.00188563	0.0220068	0.874012	0.0683189	-0.111896	0.155909	14.2857	0.747363	0.911875
ALDH1L1	0.0315601	1.13144	0.064296	-0.0944578	0.157578	5.26316	0.623528	0.788286	-0.0549098	0.927292	0.0558252	-0.164325	0.0545055	16.6667	0.32531	0.686945	0.0579964	0.758794	0.0429083	-0.0261022	0.142095	17.6471	0.176491	0.416135	-0.0406434	1.1049	0.0374884	-0.114119	0.0328325	13.0435	0.278294	0.525313	0.11199	0.979865	0.0430628	0.0275887	0.196392	0	0.00930538	0.079833
ALDH1L1-AS1	NA	NA	NA	NA	NA	NA	NA	NA	NA	NA	NA	NA	NA	NA	NA	NA	NA	NA	NA	NA	NA	NA	NA	NA	NA	NA	NA	NA	NA	NA	NA	NA	NA	NA	NA	NA	NA	NA	NA	NA
ALDH1L1-AS2	NA	NA	NA	NA	NA	NA	NA	NA	0.0235325	-0.30908	0.0626174	-0.0991954	0.14626	50	0.707055	0.912739	-0.0400281	0.123741	0.0794046	-0.195658	0.115602	35.2941	0.614189	0.809104	-0.0454028	0.313855	0.0482567	-0.139984	0.0491786	34.7826	0.346777	0.593619	-0.0968597	-0.287907	0.0650573	-0.22437	0.0306502	21.4286	0.13653	0.424795
ALDH1L2	-0.0472751	-0.596024	0.0478135	-0.140988	0.0464376	10.5263	0.32279	0.545472	-0.0167933	-0.773057	0.0455133	-0.105998	0.0724112	25	0.712147	0.915205	-0.0959219	-0.651363	0.0512819	-0.196433	0.00458881	23.5294	0.0614169	0.212629	0.121705	-0.553909	0.0356066	0.0519173	0.191493	17.3913	0.000630727	0.00831574	-0.0973024	-0.636533	0.06757	-0.229737	0.0351324	14.2857	0.149861	0.446254
ALDH2	-0.0563902	1.86294	0.0368216	-0.128559	0.0157788	5.26316	0.12566	0.326257	0.0433852	2.18138	0.0751503	-0.103907	0.190677	8.33333	0.563728	0.849842	-0.0713854	2.33877	0.0490491	-0.16752	0.024749	17.6471	0.145562	0.368842	-0.0829026	2.30746	0.0565391	-0.193717	0.0279119	0	0.14257	0.352642	0.233955	1.87934	0.0457516	0.144283	0.323626	0	3.1611e-07	2.12804e-05
ALDH3A1	-0.0483237	-0.614256	0.045236	-0.136985	0.0403372	36.8421	0.285404	0.510867	0.00352903	-0.255774	0.0385831	-0.0720925	0.0791506	8.33333	0.927123	0.98378	0.0833742	-0.424356	0.0654293	-0.0448649	0.211613	17.6471	0.20257	0.451005	-0.0442339	-0.312362	0.0414694	-0.125512	0.0370445	0	0.286123	0.533064	0.0156105	-0.564552	0.134407	-0.247822	0.279043	42.8571	0.907539	0.971243
ALDH3A2	-0.0161477	0.91145	0.0351459	-0.0850325	0.0527371	5.26316	0.645913	0.801914	0.0320382	1.1019	0.0596813	-0.0849351	0.149011	0	0.591392	0.863151	-0.00723904	1.07925	0.0320203	-0.0699977	0.0555196	17.6471	0.821142	0.923425	0.0219332	1.3102	0.035012	-0.046689	0.0905555	0	0.531021	0.738027	0.021689	1.29361	0.0414983	-0.0596463	0.103024	14.2857	0.601219	0.844154
ALDH3B1	-0.092108	-0.630709	0.0360832	-0.16283	-0.0213863	10.5263	0.0106905	0.0841521	0.00448924	0.212765	0.0438539	-0.0814629	0.0904413	8.33333	0.918464	0.98217	-0.00567308	-0.170591	0.0302646	-0.0649907	0.0536445	17.6471	0.851309	0.937348	0.0289806	-0.0683052	0.0196361	-0.00950531	0.0674666	0	0.139973	0.348693	-0.00786746	-0.316678	0.0513642	-0.10854	0.0928046	14.2857	0.878264	0.962199
ALDH3B2	0.0168881	-0.719177	0.0312497	-0.0443602	0.0781364	36.8421	0.588905	0.767629	0.0303214	-0.669908	0.0257132	-0.0200755	0.0807183	8.33333	0.238313	0.607613	-0.00363927	-0.842704	0.0253259	-0.0532771	0.0459985	17.6471	0.885739	0.953157	0.00430397	-0.899067	0.0262704	-0.047185	0.055793	0	0.869862	0.936555	-0.114764	-0.871201	0.108286	-0.327	0.0974715	42.8571	0.289222	0.612737
ALDH4A1	-0.0771329	0.669406	0.0584328	-0.191659	0.0373932	0	0.186826	0.402975	-0.0529378	0.967831	0.0551179	-0.160967	0.0550914	8.33333	0.336831	0.697078	-0.0710131	0.897871	0.0535093	-0.175889	0.0338632	11.7647	0.18447	0.427161	-0.050414	1.09938	0.049879	-0.148175	0.0473469	0	0.312147	0.559733	-0.109297	0.795057	0.0616239	-0.230077	0.0114841	14.2857	0.0761284	0.30483
ALDH5A1	0.135958	1.16809	0.13806	-0.134634	0.40655	5.26316	0.324733	0.547259	0.0108485	0.964385	0.0499686	-0.0870882	0.108785	8.33333	0.828126	0.95511	-0.165721	0.944808	0.0506092	-0.264913	-0.0665289	5.88235	0.0010584	0.0101004	-0.0899905	1.40542	0.0521175	-0.192139	0.012158	0	0.0842244	0.252916	-0.12038	1.28103	0.0596246	-0.237242	-0.00351803	14.2857	0.0434907	0.21706
ALDH6A1	0.0195275	0.60286	0.0671358	-0.112056	0.151111	5.26316	0.771154	0.879001	0.011074	0.539387	0.0715429	-0.129148	0.151296	0	0.876988	0.971151	-0.0398436	0.220725	0.0791523	-0.194979	0.115292	5.88235	0.614698	0.809148	-0.157609	0.817028	0.0494796	-0.254587	-0.0606307	0	0.00144589	0.0153412	-0.179156	0.821976	0.0649616	-0.306478	-0.0518335	14.2857	0.00581787	0.0577148
ALDH7A1	0.0335658	0.18392	0.0792925	-0.121845	0.188976	5.26316	0.672065	0.820125	0.118089	-0.00160845	0.0732305	-0.0254398	0.261618	8.33333	0.106838	0.428234	-0.0421577	0.306742	0.037964	-0.116566	0.0322504	17.6471	0.266799	0.524032	0.0688193	0.398649	0.0403442	-0.0102538	0.147892	0	0.088044	0.260214	-0.018637	0.150258	0.044803	-0.106449	0.0691751	14.2857	0.677426	0.880821
ALDH8A1	-0.208064	-0.867976	0.0428426	-0.292034	-0.124094	10.5263	1.19488e-06	0.00014855	-0.0510943	-0.933866	0.0304322	-0.11074	0.0085517	16.6667	0.0931607	0.401276	-0.755065	-0.416012	0.171213	-1.09064	-0.419494	23.5294	1.03322e-05	0.000236326	-0.101104	-0.536684	0.0524565	-0.203916	0.00170943	8.69565	0.0539327	0.189739	0.017312	-0.625107	0.0583863	-0.097123	0.131747	14.2857	0.766842	0.919448
ALDH9A1	-0.0446667	1.89524	0.0414514	-0.12591	0.0365765	5.26316	0.281226	0.506669	-0.060239	1.78185	0.0450738	-0.148582	0.028104	8.33333	0.181401	0.540132	-0.0791476	1.75913	0.0318126	-0.141499	-0.016796	17.6471	0.0128489	0.0693571	-0.0732196	2.16428	0.0249356	-0.122092	-0.0243468	0	0.00332099	0.0278207	0.149684	1.58678	0.0303455	0.0902082	0.20916	0	8.11137e-07	4.53699e-05
ALDOA	0.264235	3.61089	0.0629203	0.140913	0.387557	21.0526	0.000147421	0.00431157	-0.0107015	3.34069	0.0609542	-0.130169	0.108767	4.16667	0.857874	0.958607	-0.00790801	3.09544	0.0204117	-0.0479142	0.0320982	17.6471	0.698441	0.860017	0.00873923	3.52689	0.0257108	-0.041653	0.0591315	8.69565	0.32448	0.5306	-0.0184825	3.1166	0.0387241	-0.0943804	0.0574153	14.2857	0.64784	0.856577
ALDOB	0.18731	-0.675542	0.111306	-0.0308457	0.405465	36.8421	0.0924063	0.277059	0.0088102	-0.675254	0.0273038	-0.0447043	0.0623247	8.33333	0.746943	0.925543	0.00327203	-0.95767	0.0202455	-0.0364084	0.0429525	17.6471	0.871607	0.946737	-0.00312995	-0.750366	0.0181471	-0.0386976	0.0324377	0	0.863063	0.933498	-0.0277022	-0.854428	0.0438965	-0.113738	0.0583333	42.8571	0.527988	0.803431
ALDOC	-0.0438408	-0.588121	0.0264224	-0.0956277	0.00794616	10.5263	0.0970698	0.284278	0.0221572	-0.00981236	0.0381624	-0.0526397	0.0969541	16.6667	0.561508	0.848126	-0.0603728	0.0706318	0.0424411	-0.143556	0.0228103	17.6471	0.154879	0.383567	-0.0269447	0.156905	0.0325013	-0.0906461	0.0367568	4.34783	0.407086	0.64378	-0.0382375	-0.374117	0.0828062	-0.200535	0.12406	0	0.644245	0.865382
ALG1	-0.0730007	-0.335304	0.0308329	-0.133432	-0.0125693	10.5263	0.0179028	0.113631	-0.0442087	-0.438073	0.026555	-0.0962557	0.00783818	25	0.0959533	0.405751	-0.0481164	-0.489725	0.0388043	-0.124171	0.0279387	23.5294	0.214985	0.467252	-0.0428414	-0.368663	0.0173833	-0.076912	-0.00877082	8.69565	0.0137197	0.0752769	-0.0578207	-0.639134	0.0763983	-0.207559	0.0919173	14.2857	0.449151	0.747854
ALG10	-0.0791417	-0.610484	0.0282548	-0.13452	-0.0237633	10.5263	0.00509448	0.0540634	0.0104208	-0.639289	0.0218301	-0.0323654	0.053207	33.3333	0.633105	0.88287	-0.211121	-0.440379	0.0497239	-0.308578	-0.113664	23.5294	2.17759e-05	0.000436432	-0.0048711	-0.432143	0.0180097	-0.0401695	0.0304273	8.69565	0.786798	0.896668	0.0504132	-0.537171	0.0496906	-0.0469786	0.147805	14.2857	0.310324	0.634496
ALG10B	-0.117869	-0.432368	0.0256358	-0.168114	-0.0676237	10.5263	4.26935e-06	0.000390338	0.0133795	-0.602641	0.0280146	-0.0415281	0.068287	33.3333	0.632942	0.882853	-0.231821	-0.276686	0.0580706	-0.345637	-0.118005	23.5294	6.55034e-05	0.0010922	0.00917481	-0.301659	0.0232816	-0.0364564	0.054806	17.3913	0.693522	0.844574	0.126084	-0.34922	0.0564224	0.0154984	0.23667	14.2857	0.0254403	0.154654
ALG11	-0.013197	-0.329179	0.0360434	-0.0838407	0.0574467	5.26316	0.714259	0.847025	-0.0416886	0.341113	0.0287926	-0.0981211	0.0147439	25	0.147647	0.489791	-0.103966	0.418568	0.0528927	-0.207634	-0.000298439	11.7647	0.0493441	0.183485	-0.0127032	0.684292	0.0236477	-0.0590518	0.0336455	17.3913	0.591141	0.780811	0.00414431	0.487406	0.0376177	-0.0695851	0.0778737	14.2857	0.912275	0.973028
ALG12	-0.0718877	-0.0318416	0.0345644	-0.139633	-0.00414268	10.5263	0.0375422	0.16938	0.0476903	0.0851601	0.0231914	0.00223602	0.0931446	25	0.0397459	0.274546	0.0239912	0.113883	0.030434	-0.0356584	0.0836408	23.5294	0.43052	0.682578	0.000822953	0.0407658	0.0258651	-0.0498717	0.0515176	8.69565	0.974618	0.98836	0.0677892	-0.083383	0.0713785	-0.07211	0.207688	14.2857	0.342257	0.66446
ALG13	0.0805057	-0.233972	0.0867736	-0.0895675	0.250579	0	0.353529	0.573797	0.0411177	-0.223305	0.0424148	-0.0420138	0.124249	16.6667	0.332337	0.693267	-0.0118953	-0.182685	0.0738172	-0.156574	0.132784	11.7647	0.871978	0.946796	0.0514044	0.0261875	0.0217378	0.00879908	0.0940098	13.0435	0.0180424	0.0908799	0.0226314	0.0752688	0.030669	-0.0374788	0.0827416	14.2857	0.460561	0.755575
ALG14	0.0427423	-0.38669	0.0363839	-0.0285689	0.114054	10.5263	0.240091	0.464434	-0.0167077	-0.21115	0.0367483	-0.0887331	0.0553176	33.3333	0.649358	0.888708	-0.118529	0.115031	0.0439084	-0.204588	-0.0324706	23.5294	0.00694497	0.0433778	-0.0597243	-0.0662547	0.0404675	-0.139039	0.0195905	17.3913	0.139981	0.348693	0.0795772	-0.234813	0.0627885	-0.043486	0.20264	14.2857	0.205018	0.521688
ALG1L	-0.0252803	-0.466656	0.0576234	-0.13822	0.0876594	10.5263	0.660868	0.8121	0.064336	0.0326356	0.073912	-0.0805289	0.209201	66.6667	0.38406	0.73595	NA	NA	NA	NA	NA	NA	NA	NA	-0.0630516	-0.212329	0.0559648	-0.172741	0.0466373	69.5652	0.259899	0.504841	-0.0976633	-0.545334	0.0412119	-0.178437	-0.0168894	50	0.0177985	0.124336
ALG1L2	-0.110155	-0.686361	0.041543	-0.191577	-0.0287317	73.6842	0.00801168	0.0709308	NA	NA	NA	NA	NA	NA	NA	NA	NA	NA	NA	NA	NA	NA	NA	NA	0.0133104	-0.532463	0.0318948	-0.0492023	0.0758231	82.6087	0.676443	0.834747	NA	NA	NA	NA	NA	NA	NA	NA
ALG1L9P	NA	NA	NA	NA	NA	NA	NA	NA	NA	NA	NA	NA	NA	NA	NA	NA	NA	NA	NA	NA	NA	NA	NA	NA	NA	NA	NA	NA	NA	NA	NA	NA	NA	NA	NA	NA	NA	NA	NA	NA
ALG2	0.350729	-0.11545	0.0914907	0.171411	0.530048	5.26316	0.000126334	0.00449335	-0.0212406	-0.0833642	0.0303119	-0.0806508	0.0381696	33.3333	0.483469	0.801932	0.254104	0.480994	0.0439371	0.167988	0.340219	23.5294	7.3229e-09	4.66759e-07	-0.0198272	0.339075	0.0246153	-0.0680723	0.0284179	8.69565	0.420541	0.653916	0.00698459	0.156701	0.0422727	-0.0758684	0.0898376	14.2857	0.868766	0.959359
ALG3	-0.110324	0.437737	0.0600473	-0.228014	0.00736687	5.26316	0.0661686	0.232889	-0.042222	0.722686	0.0389095	-0.118483	0.0340392	8.33333	0.277862	0.646823	0.00892813	0.839197	0.0364689	-0.0625496	0.0804058	23.5294	0.8066	0.916174	-0.00689148	0.716108	0.0224314	-0.0508561	0.0370732	0	0.758672	0.880751	-0.0672001	0.441421	0.0379573	-0.141595	0.00719478	14.2857	0.0766581	0.305953
ALG5	-0.0483049	0.172126	0.0400243	-0.126751	0.0301413	5.26316	0.227475	0.450444	-0.0668047	0.172008	0.0283338	-0.122338	-0.0112714	8.33333	0.018385	0.193502	-0.105271	0.416532	0.0297743	-0.163628	-0.0469147	23.5294	0.000406786	0.00478535	-0.0368727	0.296047	0.0247615	-0.0854043	0.011659	8.69565	0.136458	0.342953	0.0686412	-0.0701745	0.0528986	-0.0350381	0.17232	14.2857	0.194425	0.507321
ALG6	0.0979761	-0.280474	0.0538222	-0.00751339	0.203466	10.5263	0.0687031	0.237472	0.0963263	0.0227797	0.0369154	0.0239733	0.168679	16.6667	0.00907076	0.139262	-0.338421	0.414381	0.0523926	-0.441109	-0.235733	23.5294	1.05169e-10	1.20997e-08	0.0178446	0.372485	0.042676	-0.0657987	0.101488	8.69565	0.675843	0.834417	0.0205432	0.244438	0.0403153	-0.0584733	0.0995598	14.2857	0.610357	0.848555
ALG8	0.0202867	-0.0307833	0.0388979	-0.0559517	0.0965252	10.5263	0.601992	0.775707	0.139838	0.108985	0.0782343	-0.0134983	0.293175	16.6667	0.0738685	0.361505	-0.121036	0.377714	0.0404189	-0.200256	-0.0418167	17.6471	0.00274852	0.0212941	0.078275	0.295168	0.0358158	0.00807742	0.148473	0	0.0288529	0.125959	0.0337751	0.253209	0.0390506	-0.0427627	0.110313	14.2857	0.387091	0.703793
ALG9	0.0746228	0.10244	0.0423437	-0.00836933	0.157615	10.5263	0.0780166	0.254626	-0.111861	0.0280398	0.047069	-0.204115	-0.0196079	16.6667	0.0174758	0.189409	-0.112008	0.627917	0.048337	-0.206747	-0.0172696	23.5294	0.0204908	0.0979216	-0.0304487	0.498419	0.0232749	-0.0760666	0.0151693	17.3913	0.190799	0.420975	0.0753454	0.150407	0.0430455	-0.0090222	0.159713	14.2857	0.080055	0.314264
ALK	-0.0372138	-0.700146	0.0300573	-0.096125	0.0216974	36.8421	0.215681	0.436695	-0.00703373	-0.561872	0.0388386	-0.083156	0.0690885	25	0.856288	0.96297	0.0495946	-0.727626	0.0303714	-0.00993223	0.109121	17.6471	0.102482	0.296186	-0.000303658	-0.645137	0.0261419	-0.0515409	0.0509335	4.34783	0.990732	0.996308	0.238109	-0.642965	0.11467	0.0133602	0.462857	42.8571	0.0378501	0.199485
ALKAL1	-0.0615171	-0.913084	0.0448168	-0.149357	0.0263223	36.8421	0.169866	0.382203	-0.0415329	-1.09222	0.0850469	-0.208222	0.125156	66.6667	0.6253	0.878761	NA	NA	NA	NA	NA	NA	NA	NA	0.0160655	-0.812457	0.0215797	-0.0262301	0.058361	73.913	0.456593	0.682436	NA	NA	NA	NA	NA	NA	NA	NA
ALKAL2	-0.011497	-0.46867	0.0412166	-0.0922801	0.069286	36.8421	0.78029	0.884612	-0.00422524	-0.721658	0.0294	-0.0618482	0.0533978	33.3333	0.885725	0.974664	-0.042581	-0.807646	0.0458804	-0.132505	0.0473429	23.5294	0.353362	0.61481	0.0141434	-0.815305	0.0455874	-0.0752063	0.103493	17.3913	0.756372	0.879089	-0.196576	-1.01191	0.122747	-0.437156	0.0440044	42.8571	0.109273	0.375423
ALKBH1	0.0928118	-0.0513461	0.0274455	0.0390197	0.146604	5.26316	0.000720431	0.0151548	0.0442986	0.260797	0.0277841	-0.0101572	0.0987544	0	0.110849	0.433649	0.0397119	0.206917	0.0553987	-0.0688676	0.148291	5.88235	0.473474	0.717555	0.0190384	0.389575	0.0238849	-0.0277751	0.0658519	8.69565	0.425399	0.657444	-0.0167394	0.297231	0.0315432	-0.0785629	0.0450842	14.2857	0.59564	0.840838
ALKBH2	0.0722932	-0.255264	0.0384323	-0.00303266	0.147619	5.26316	0.0599645	0.220356	0.0173127	0.117666	0.0286971	-0.0389326	0.073558	33.3333	0.546315	0.839442	0.00856794	0.181383	0.0464392	-0.0824512	0.0995871	23.5294	0.853623	0.938056	0.0238506	0.142033	0.0298823	-0.0347177	0.0824189	17.3913	0.424783	0.656801	0.0372222	0.0472696	0.0443322	-0.0496674	0.124112	14.2857	0.401122	0.714543
ALKBH3	-0.00263094	0.61359	0.0351618	-0.0715467	0.0662848	5.26316	0.940355	0.973274	-0.0682584	0.852911	0.039316	-0.145316	0.00879964	33.3333	0.082538	0.380219	-0.076045	1.39266	0.0364816	-0.147548	-0.00454241	23.5294	0.0371169	0.151019	-0.0159128	1.26338	0.0239582	-0.06287	0.0310443	17.3913	0.506567	0.720585	-0.0400237	0.791597	0.0317635	-0.102279	0.0222317	14.2857	0.207651	0.52528
ALKBH3-AS1	NA	NA	NA	NA	NA	NA	NA	NA	-0.0232047	-0.987271	0.0200419	-0.0624861	0.0160768	58.3333	0.246944	0.615767	0.00981762	-1.16383	0.0337791	-0.0563882	0.0760234	41.1765	0.771325	0.898643	-0.0568061	-0.90784	0.0217937	-0.099521	-0.0140912	34.7826	0.00914628	0.0573137	-0.14105	-0.759916	0.124546	-0.385156	0.103056	57.1429	0.25742	0.579087
ALKBH4	-0.0366276	-0.427859	0.0380559	-0.111216	0.0379606	10.5263	0.335815	0.556463	0.0508815	-0.00104467	0.0428591	-0.0331207	0.134884	16.6667	0.235156	0.604271	-0.0607717	-0.0247452	0.0603478	-0.179051	0.0575078	23.5294	0.313923	0.574743	-0.0369539	0.0806651	0.0295695	-0.0949091	0.0210014	17.3913	0.211399	0.447698	0.0056674	0.0363798	0.0384498	-0.0696928	0.0810277	14.2857	0.882818	0.963256
ALKBH5	-0.0874071	2.58651	0.0275721	-0.141448	-0.0333667	5.26316	0.00152374	0.024726	-0.0267134	1.66257	0.0615151	-0.147281	0.0938539	25	0.664101	0.894859	0.00146741	1.19108	0.0234484	-0.0444906	0.0474254	23.5294	0.950101	0.980195	-0.0615128	1.67713	0.0207111	-0.102106	-0.0209198	17.3913	0.00297764	0.025798	0.0290637	1.57444	0.0336843	-0.0369563	0.0950836	14.2857	0.388233	0.704901
ALKBH6	-0.0842492	-0.304075	0.0364746	-0.155738	-0.0127603	10.5263	0.0208991	0.123983	-0.00591611	0.125706	0.031664	-0.0679764	0.0561442	33.3333	0.851786	0.961022	-0.109491	0.0222297	0.0403961	-0.188666	-0.0303165	23.5294	0.00671928	0.0423127	-0.0267184	0.0865887	0.0337658	-0.0928982	0.0394614	17.3913	0.428777	0.660396	0.0366507	-0.115305	0.0387365	-0.0392715	0.112573	14.2857	0.34407	0.665717
ALKBH7	-0.0247628	1.14372	0.0704682	-0.162878	0.113352	5.26316	0.725286	0.851931	-0.0199152	0.842039	0.0317288	-0.0821024	0.0422721	33.3333	0.530221	0.829079	-0.00802591	1.02012	0.0299959	-0.0668169	0.0507651	23.5294	0.789033	0.907746	-0.0920246	1.02618	0.035876	-0.16234	-0.0217089	17.3913	0.0103154	0.0623725	-0.143464	0.798822	0.0408757	-0.223579	-0.0633488	14.2857	0.000448521	0.00823182
ALKBH8	-0.0502925	-0.15679	0.037129	-0.123064	0.0224791	5.26316	0.175566	0.388262	-0.0217569	-0.281872	0.0566192	-0.132729	0.0892148	25	0.700781	0.910532	-0.0295257	-0.0856902	0.0393054	-0.106563	0.0475116	23.5294	0.452541	0.701942	-0.00334609	0.146382	0.0297383	-0.061632	0.0549398	17.3913	0.910413	0.957405	-0.123387	-0.0119496	0.0591226	-0.239266	-0.00750925	14.2857	0.0368904	0.196372
ALLC	-0.0455967	-0.93638	0.0194129	-0.0836452	-0.00754817	36.8421	0.0188347	0.116861	0.0384968	-0.742394	0.0311832	-0.0226212	0.0996148	16.6667	0.217004	0.58615	-0.0561315	-1.05356	0.0569627	-0.167776	0.0555133	23.5294	0.324423	0.58604	-0.0323993	-0.857571	0.0339614	-0.0989623	0.0341638	13.0435	0.340081	0.58784	0.103974	-0.827257	0.141108	-0.172593	0.380542	42.8571	0.46122	0.756179
ALMS1	0.0378733	-0.212399	0.0322289	-0.0252941	0.101041	10.5263	0.239941	0.464253	0.0131249	-0.329911	0.0417356	-0.0686755	0.0949252	16.6667	0.753159	0.928001	-0.107965	-0.130939	0.0331041	-0.172848	-0.0430821	17.6471	0.00110874	0.0104945	0.0281223	0.0795162	0.020083	-0.0112397	0.0674843	4.34783	0.161423	0.380041	0.0954338	0.535493	0.0334763	0.0298215	0.161046	14.2857	0.00436107	0.0466979
ALMS1-IT1	NA	NA	NA	NA	NA	NA	NA	NA	-0.0628515	-1.08487	0.0296022	-0.120871	-0.00483223	66.6667	0.0337369	0.253319	0.454371	-0.699596	0.125024	0.209328	0.699414	41.1765	0.000278772	0.00356882	-0.114295	-0.908665	0.0405378	-0.193747	-0.0348419	34.7826	0.0048105	0.036288	0.00560041	-0.652844	0.0899726	-0.170743	0.181944	28.5714	0.950367	0.985285
ALMS1P1	-0.00564015	-0.664759	0.0298482	-0.0641415	0.0528612	36.8421	0.850123	0.924742	0.0287299	-0.686758	0.0219248	-0.014242	0.0717018	33.3333	0.190067	0.552355	-0.0277155	-0.803924	0.0396093	-0.105348	0.0499174	29.4118	0.484101	0.722244	0.0128779	-0.75966	0.0235422	-0.0332639	0.0590198	17.3913	0.584368	0.776214	-0.0537513	-0.326021	0.0810579	-0.212622	0.105119	42.8571	0.507252	0.788852
ALOX12	-0.0607331	-0.741625	0.032136	-0.123718	0.0022523	36.8421	0.0587743	0.21774	0.0279514	-0.68906	0.0322585	-0.035274	0.0911769	8.33333	0.386225	0.737782	-0.0405232	-0.937568	0.038768	-0.116507	0.0354606	17.6471	0.295895	0.555301	0.00979833	-0.732672	0.0218712	-0.0330683	0.052665	0	0.654151	0.819867	0.063994	-0.870068	0.156799	-0.243326	0.371314	42.8571	0.683179	0.884072
ALOX12-AS1	NA	NA	NA	NA	NA	NA	NA	NA	0.049312	-0.115373	0.0325295	-0.0144447	0.113069	58.3333	0.129541	0.465948	-0.0257861	-0.0557163	0.0355531	-0.095469	0.0438968	41.1765	0.468278	0.713769	0.00906401	-0.0267207	0.032085	-0.0538214	0.0719494	34.7826	0.77756	0.891518	-0.0638154	-0.432197	0.0776788	-0.216063	0.0884322	28.5714	0.411345	0.722783
ALOX12B	0.0276088	-0.6081	0.0367778	-0.0444743	0.0996919	36.8421	0.452838	0.661671	-0.0343283	-0.610304	0.0310597	-0.0952042	0.0265476	16.6667	0.269058	0.63723	0.068335	-0.157555	0.0291942	0.0111155	0.125554	17.6471	0.0192473	0.0935927	-0.0455299	-0.483604	0.0220042	-0.0886574	-0.00240246	4.34783	0.0385324	0.153138	0.0751896	-0.97476	0.0827515	-0.0870003	0.23738	42.8571	0.363551	0.681967
ALOX12P2	-0.0180557	-0.759269	0.0337681	-0.08424	0.0481286	52.6316	0.592859	0.769932	0.0677704	-0.532138	0.0319549	0.00513999	0.130401	16.6667	0.0339373	0.254009	0.051588	-0.565814	0.0435025	-0.0336753	0.136851	23.5294	0.235676	0.492159	-0.0289522	-0.437501	0.0285136	-0.0848378	0.0269334	13.0435	0.309923	0.557602	-0.0227671	-0.846474	0.0728807	-0.165611	0.120076	42.8571	0.754745	0.914228
ALOX15	0.00687599	-0.762019	0.0264721	-0.0450084	0.0587604	36.8421	0.795061	0.894453	0.045337	-0.596397	0.0268592	-0.00730599	0.0979801	8.33333	0.0914202	0.398762	-0.00526064	-0.99127	0.0304848	-0.0650097	0.0544884	17.6471	0.862992	0.942228	0.0145966	-0.77652	0.0250472	-0.034495	0.0636881	4.34783	0.560053	0.760642	-0.183481	-0.972168	0.112145	-0.403281	0.0363193	42.8571	0.101818	0.360418
ALOX15B	-0.0132423	-0.570525	0.029151	-0.0703772	0.0438927	31.5789	0.649638	0.804399	0.0605879	-0.238573	0.0547782	-0.0467754	0.167951	0	0.268701	0.636702	-0.0828449	-0.557738	0.0572057	-0.194966	0.0292762	17.6471	0.147563	0.37141	0.146839	-0.444442	0.0369968	0.0743263	0.219351	0	7.21877e-05	0.00166288	0.118091	-0.153634	0.0779012	-0.034593	0.270774	42.8571	0.129544	0.412732
ALOX5	-0.0426463	-0.534168	0.0628374	-0.165805	0.0805128	23.6842	0.574596	0.69693	0.0792626	-0.415359	0.0540219	-0.0266184	0.185144	4.16667	0.147322	0.48478	-0.0176866	-0.673796	0.0448741	-0.105638	0.0702649	17.6471	0.693479	0.857071	0.0390699	-0.494183	0.0383614	-0.036117	0.114257	8.69565	0.322228	0.55654	-0.015764	-0.437785	0.0770537	-0.166787	0.135258	28.5714	0.640228	0.851592
ALOX5AP	-0.075188	-0.321138	0.0843301	-0.240472	0.0900961	10.5263	0.372612	0.591933	0.0314667	-0.0575708	0.048018	-0.0626468	0.12558	8.33333	0.512268	0.818069	-0.176896	0.157403	0.0648129	-0.303927	-0.0498652	17.6471	0.00634621	0.0405739	0.0188372	0.185938	0.0465478	-0.0723948	0.110069	0	0.685708	0.84012	-0.00566024	-0.188064	0.0806525	-0.163736	0.152416	14.2857	0.94405	0.982745
ALOXE3	-0.0227726	-0.656433	0.0487325	-0.118287	0.0727413	36.8421	0.640286	0.798552	-0.0312303	-0.598438	0.0320139	-0.0939764	0.0315158	16.6667	0.329301	0.690929	0.00279265	-0.965296	0.0288863	-0.0538234	0.0594087	23.5294	0.922983	0.969366	-0.0301436	-0.844514	0.016447	-0.0623792	0.00209203	8.69565	0.0668374	0.218217	0.0086445	-0.553049	0.0711332	-0.130774	0.148063	42.8571	0.903275	0.969632
ALPG	-0.0380884	-0.274456	0.0553768	-0.146625	0.0704481	36.8421	0.491576	0.692978	-0.00956322	-0.0225633	0.0230292	-0.0546997	0.0355733	25	0.677949	0.901341	0.0371423	-0.341839	0.0276305	-0.0170125	0.091297	17.6471	0.178868	0.41946	-0.0409211	-0.328189	0.0182082	-0.0766085	-0.00523364	4.34783	0.0246147	0.112766	-0.0151044	-0.0352624	0.0507682	-0.114608	0.0843995	42.8571	0.766072	0.919067
ALPI	-0.0710572	-0.330245	0.0407868	-0.150998	0.00888351	36.8421	0.0814803	0.260234	-0.0120928	-0.459689	0.0268382	-0.0646947	0.0405091	8.33333	0.652291	0.888959	0.0467804	-0.391293	0.0306929	-0.0133766	0.106938	17.6471	0.127473	0.340076	-0.030129	-0.396606	0.0182981	-0.0659927	0.00573461	0	0.0996475	0.280701	0.0517436	-0.859318	0.0946885	-0.133842	0.23733	42.8571	0.584749	0.833906
ALPK1	-0.040619	-0.39764	0.0583601	-0.155003	0.0737647	15.7895	0.486425	0.688736	-0.0186655	-0.206718	0.0423563	-0.101682	0.0643512	16.6667	0.659446	0.892782	-0.122007	-0.0407526	0.0293274	-0.179487	-0.0645262	29.4118	3.18015e-05	0.000592032	0.0290865	-0.131673	0.0255921	-0.0210731	0.0792461	17.3913	0.255729	0.500274	0.0751528	-0.234766	0.043244	-0.00960387	0.159909	14.2857	0.0822322	0.319837
ALPK2	-0.11914	1.38654	0.0736332	-0.263458	0.0251783	0	0.105658	0.296111	-0.00413599	1.17736	0.0627021	-0.12703	0.118758	33.3333	0.947408	0.988555	0.321798	0.947346	0.076916	0.171046	0.472551	17.6471	2.8672e-05	0.000543446	-0.3355	1.51716	0.163627	-0.656203	-0.014796	17.3913	0.0403265	0.157207	0.0289404	1.48778	0.065635	-0.0997019	0.157583	14.2857	0.659264	0.87243
ALPK3	0.224457	1.61828	0.0781303	0.0713246	0.37759	5.26316	0.00406778	0.0467844	-0.214573	1.50437	0.0806685	-0.372681	-0.0564661	25	0.00781543	0.12916	0.55147	1.73923	0.0821705	0.390419	0.712521	17.6471	1.92914e-11	2.80946e-09	-0.22183	2.1635	0.0396243	-0.299492	-0.144168	13.0435	2.16429e-08	3.02714e-06	-0.441122	2.10564	0.0668203	-0.572087	-0.310157	14.2857	4.06686e-11	1.01732e-08
ALPL	0.0354841	-0.645459	0.0546677	-0.0716626	0.142631	10.5263	0.516282	0.712537	0.0598352	-0.459602	0.0333263	-0.00548323	0.125154	0	0.0725848	0.358462	0.0498511	-0.588462	0.0326185	-0.01408	0.113782	17.6471	0.126437	0.338449	0.0611134	-0.594935	0.024042	0.013992	0.108235	0	0.0110237	0.0651439	-0.00611684	-0.540602	0.0602658	-0.124236	0.112002	0	0.919155	0.975708
ALPP	-0.075991	0.553593	0.0523173	-0.178531	0.0265491	36.8421	0.146362	0.353523	-0.0117487	0.0889859	0.028568	-0.067741	0.0442435	16.6667	0.680886	0.901942	-0.0184931	-0.27792	0.0354533	-0.0879802	0.0509941	23.5294	0.601936	0.803117	-0.0807418	-0.192652	0.0266865	-0.133046	-0.0284372	8.69565	0.00248169	0.0227056	-0.101684	-0.484795	0.0534892	-0.20652	0.00315321	42.8571	0.0573002	0.257019
ALS2	-0.0234261	0.514092	0.0463406	-0.114252	0.0673998	0	0.613194	0.781385	0.00710645	0.130908	0.0279774	-0.0477282	0.061941	25	0.79949	0.946043	0.0302658	0.317428	0.053892	-0.0753605	0.135892	17.6471	0.574388	0.783896	-0.0194404	0.661409	0.0200096	-0.0586586	0.0197778	8.69565	0.331273	0.578992	0.0952213	0.525951	0.0560322	-0.0145997	0.205042	14.2857	0.089243	0.33412
ALS2CL	-0.150145	-0.120138	0.0574215	-0.262689	-0.0376009	0	0.00892832	0.076176	0.0674364	0.365767	0.0325934	0.00355453	0.131318	25	0.0385441	0.270761	-0.0615697	0.250906	0.0441151	-0.148034	0.0248943	17.6471	0.162817	0.395525	0.0102817	0.467365	0.0327957	-0.0539966	0.0745601	17.3913	0.753894	0.8777	0.0396602	0.41821	0.0490708	-0.0565168	0.135837	14.2857	0.418962	0.728404
ALS2CR12	-0.0390772	-0.654217	0.0369786	-0.111554	0.0333995	5.26316	0.290625	0.515494	0.0149013	-0.769932	0.0408207	-0.0651059	0.0949084	33.3333	0.71508	0.916241	-0.213519	-0.512542	0.0810166	-0.372309	-0.0547292	17.6471	0.00840148	0.0502647	0.0176287	-0.656764	0.0227615	-0.026983	0.0622404	13.0435	0.438637	0.668667	-0.120025	-0.895116	0.0680569	-0.253414	0.0133643	14.2857	0.0778003	0.308335
ALX1	-0.0861116	-0.912798	0.0476308	-0.179466	0.00724301	36.8421	0.0706224	0.24165	-0.0335476	-0.86914	0.0579785	-0.147183	0.0800882	16.6667	0.562845	0.84894	-0.00257726	-0.915139	0.047255	-0.0951954	0.0900409	17.6471	0.956505	0.982553	0.0297036	-0.80649	0.0271558	-0.0235208	0.0829281	13.0435	0.274033	0.520861	-0.0656223	-1.12012	0.0968912	-0.255526	0.124281	42.8571	0.49823	0.782494
ALX3	-0.0163191	-0.52902	0.0275903	-0.0703951	0.0377568	42.1053	0.554197	0.742624	0.00345108	-0.302086	0.0228616	-0.0413568	0.0482589	16.6667	0.880011	0.972467	0.0382085	-0.438461	0.0294984	-0.0196072	0.0960242	17.6471	0.195225	0.442531	-0.0156225	-0.333123	0.0235357	-0.0617517	0.0305067	8.69565	0.506832	0.720641	0.209871	-0.533772	0.13047	-0.0458454	0.465587	42.8571	0.107709	0.372108
ALX4	0.000419224	-0.654535	0.0677219	-0.132313	0.133152	10.5263	0.995061	0.997198	-0.0431246	-0.414017	0.0382102	-0.118015	0.0317661	8.33333	0.259061	0.627393	0.0310376	-0.420376	0.0453005	-0.0577497	0.119825	23.5294	0.493249	0.729081	-0.0174539	-0.342367	0.0374707	-0.0908952	0.0559874	8.69565	0.641358	0.811678	0.081261	-0.792411	0.0666865	-0.0494421	0.211964	14.2857	0.223014	0.541535
ALYREF	0.315249	0.397744	0.125587	0.0691039	0.561395	5.26316	0.0120659	0.09084	-0.123468	0.709601	0.077205	-0.274787	0.0278507	33.3333	0.10977	0.432373	0.203598	0.605539	0.0618224	0.0824279	0.324767	23.5294	0.000990312	0.00956235	-0.0339243	0.841355	0.043669	-0.119514	0.0516653	17.3913	0.437246	0.667269	-0.12301	0.509483	0.0451655	-0.211533	-0.0344872	14.2857	0.00645866	0.0618969
AMACR	-0.061521	-0.269513	0.0615352	-0.182128	0.0590858	10.5263	0.317422	0.539676	0.0156111	0.466222	0.0584264	-0.0989024	0.130125	0	0.78932	0.944416	-0.12356	0.0265126	0.0431661	-0.208164	-0.0389562	17.6471	0.004204	0.0296639	0.0789136	0.131996	0.0390651	0.00234739	0.15548	0	0.0433779	0.165161	-0.0281857	0.0642459	0.0453103	-0.116992	0.060621	0	0.533904	0.80666
AMBN	-0.135349	-0.841773	0.0547443	-0.242646	-0.0280525	36.8421	0.0134213	0.0964992	0.0482816	-0.854252	0.0377341	-0.025676	0.122239	16.6667	0.200714	0.565849	-0.0245226	-0.925483	0.0399528	-0.102829	0.0537835	23.5294	0.539356	0.762774	-0.0230429	-0.848201	0.0299554	-0.0817544	0.0356685	8.69565	0.441749	0.67143	-0.0742445	-0.699721	0.103929	-0.277942	0.129454	42.8571	0.474996	0.766456
AMBP	0.0156136	-0.658938	0.049055	-0.0805324	0.11176	36.8421	0.750266	0.86719	-0.125106	-0.763721	0.0467915	-0.216815	-0.033396	8.33333	0.00750232	0.126641	0.00625888	-0.703054	0.0228374	-0.0385017	0.0510194	17.6471	0.784037	0.905165	-0.0373112	-0.684805	0.0296113	-0.0953483	0.0207259	0	0.207658	0.442737	0.091058	-0.91873	0.0849916	-0.0755224	0.257638	42.8571	0.284	0.608802
AMBRA1	-0.00764134	0.0678482	0.0451363	-0.0961068	0.0808241	5.26316	0.865565	0.934101	0.0110911	-0.0667312	0.0251915	-0.0382833	0.0604655	16.6667	0.659739	0.892782	0.0458245	-0.283437	0.0247632	-0.00271047	0.0943595	23.5294	0.0642403	0.219234	-0.0126703	-0.0514447	0.0158875	-0.0438092	0.0184686	17.3913	0.425158	0.657141	0.0104504	-0.0209348	0.0401365	-0.0682156	0.0891164	14.2857	0.794577	0.929607
AMD1	0.357692	0.788251	0.0922805	0.176826	0.538559	0	0.000106126	0.00400908	0.0443053	0.465069	0.0629098	-0.0789956	0.167606	8.33333	0.481266	0.800086	0.639979	1.09958	0.0811187	0.480989	0.798968	11.7647	3.03612e-15	1.2045e-12	-0.0976955	1.02788	0.0362899	-0.168822	-0.0265685	0	0.00710077	0.0479293	-0.14783	0.815324	0.0462188	-0.238417	-0.0572427	0	0.00138155	0.0195721
AMDHD1	-0.0686253	-0.827564	0.0496383	-0.165915	0.0286639	5.26316	0.166816	0.379126	0.00230028	-0.802642	0.0452919	-0.0864703	0.0910709	33.3333	0.959495	0.990718	-0.111592	-0.573251	0.0938276	-0.295491	0.0723062	17.6471	0.234308	0.490843	-0.0423278	-0.6483	0.0504826	-0.141272	0.0566162	17.3913	0.40177	0.639414	0.147116	-1.03517	0.0969307	-0.0428647	0.337097	14.2857	0.129079	0.411766
AMDHD2	0.159407	-0.377548	0.0562541	0.0491512	0.269663	10.5263	0.00460127	0.0503099	-0.0348091	0.0779229	0.0514366	-0.135623	0.0660048	16.6667	0.498572	0.81047	0.0385396	-0.274326	0.0266274	-0.0136491	0.0907283	23.5294	0.147794	0.371787	-0.0120576	0.0421137	0.0225861	-0.0563256	0.0322104	17.3913	0.593445	0.782892	0.0821328	-0.306428	0.0450772	-0.00621699	0.170483	14.2857	0.0684481	0.28683
AMELX	-0.0475212	-0.828029	0.0395318	-0.125002	0.0299596	36.8421	0.229324	0.452581	0.0335709	-1.12393	0.0280847	-0.021474	0.0886159	16.6667	0.231951	0.601077	0.0694615	-1.08512	0.0341682	0.00249318	0.13643	17.6471	0.0420594	0.164674	-0.0118808	-0.984883	0.0199042	-0.0508922	0.0271306	4.34783	0.550573	0.753674	-0.0155896	-0.553891	0.0809051	-0.174161	0.142981	42.8571	0.847202	0.951417
AMELY	-0.0211421	-0.818835	0.0289736	-0.0779293	0.0356451	36.8421	0.465572	0.671629	0.0557008	-0.795234	0.0316307	-0.00629425	0.117696	16.6667	0.0782431	0.370737	0.0143697	-0.859198	0.0630332	-0.109173	0.137913	5.88235	0.81967	0.922911	0.0114547	-0.683409	0.0167497	-0.0213742	0.0442836	4.34783	0.494055	0.71033	-0.0459567	-0.594694	0.131433	-0.303561	0.211648	42.8571	0.726596	0.902283
AMER1	0.0131851	0.000963231	0.050411	-0.0856186	0.111989	5.26316	0.793666	0.89374	0.0332152	-0.286865	0.0383759	-0.0420002	0.108431	33.3333	0.386752	0.738018	-0.139138	-0.00975527	0.0726409	-0.281512	0.00323533	23.5294	0.0554383	0.199162	-0.0252455	-0.0519379	0.0413302	-0.106251	0.0557602	17.3913	0.541316	0.745898	-0.00780533	0.0602904	0.0654114	-0.136009	0.120399	14.2857	0.905017	0.970081
AMER2	0.0628582	-0.497278	0.0334031	-0.00261058	0.128327	31.5789	0.0598618	0.220122	-0.0141253	-0.843471	0.031084	-0.0750489	0.0467983	33.3333	0.649524	0.888708	0.0482315	-0.973909	0.0289709	-0.0085503	0.105013	17.6471	0.0959468	0.28337	-0.00972512	-0.974869	0.0193836	-0.0477163	0.028266	17.3913	0.615865	0.798241	-0.0481325	-1.01102	0.0796538	-0.204251	0.107986	42.8571	0.545663	0.813511
AMER3	-0.0225937	-0.59973	0.0333615	-0.087981	0.0427937	36.8421	0.498255	0.697996	0.00044469	-0.541299	0.025471	-0.0494775	0.0503669	33.3333	0.986071	0.996392	0.0427194	-0.623606	0.0256915	-0.00763499	0.0930739	23.5294	0.0963556	0.284198	-0.0236488	-0.660996	0.0173864	-0.0577255	0.0104279	17.3913	0.17377	0.398068	-0.025438	-0.728771	0.0692898	-0.161243	0.110368	42.8571	0.713526	0.897276
AMFR	0.00546774	1.31258	0.0538489	-0.100074	0.11101	5.26316	0.919123	0.962674	-0.207156	1.03094	0.0871751	-0.378016	-0.0362961	8.33333	0.0174862	0.189409	0.0883555	0.528698	0.0695908	-0.0480399	0.224751	17.6471	0.204212	0.453562	-0.067546	1.23066	0.0672969	-0.199446	0.0643536	0	0.315523	0.563186	0.0396163	1.40402	0.0646639	-0.0871226	0.166355	0	0.540108	0.809699
AMH	-0.0131856	-0.644051	0.0409396	-0.0934258	0.0670546	10.5263	0.747397	0.865572	0.021093	-0.18556	0.0537103	-0.0841773	0.126363	0	0.694528	0.90841	0.0328623	-0.142713	0.0363012	-0.0382867	0.104011	17.6471	0.365324	0.625394	-0.0554852	-0.347028	0.0288473	-0.112025	0.00105442	0	0.0544283	0.19091	-0.172306	-0.66123	0.107728	-0.383449	0.0388371	14.2857	0.10972	0.376166
AMHR2	-0.187313	0.013295	0.0637309	-0.312223	-0.0624022	10.5263	0.00329151	0.0410295	0.0363052	0.35567	0.066406	-0.0938482	0.166459	0	0.584574	0.859243	-0.00278186	0.360939	0.0555894	-0.111735	0.106171	17.6471	0.960088	0.984585	-0.0500702	0.238698	0.0354714	-0.119593	0.0194524	0	0.158077	0.37484	-0.057892	-0.41235	0.0618886	-0.179191	0.0634075	14.2857	0.349571	0.670734
AMIGO1	-0.136715	0.335689	0.064645	-0.263417	-0.0100129	5.26316	0.0344423	0.162657	-0.0781645	0.511715	0.0364454	-0.149596	-0.00673283	25	0.0319767	0.246105	-0.233845	0.895606	0.066562	-0.364304	-0.103386	23.5294	0.000442763	0.00511959	-0.122734	0.895101	0.0405026	-0.202118	-0.0433506	21.7391	0.00244326	0.0224568	-0.186007	0.638113	0.0433542	-0.27098	-0.101035	14.2857	1.7834e-05	0.000609106
AMIGO2	-0.00873129	-0.845753	0.0456969	-0.0982957	0.0808331	10.5263	0.848471	0.923686	-0.0227596	-0.888189	0.0471338	-0.11514	0.069621	25	0.629187	0.880922	0.13471	-0.486788	0.0651552	0.00700866	0.262412	17.6471	0.038684	0.155344	0.161573	-0.491721	0.0727392	0.0190069	0.304139	4.34783	0.0263329	0.118137	-0.0796867	-0.601427	0.0486003	-0.174942	0.0155682	14.2857	0.101081	0.358472
AMIGO3	0.0197522	-0.374208	0.0285795	-0.0362627	0.075767	36.8421	0.489483	0.691273	0.045256	-0.0145576	0.0238979	-0.00158295	0.0920949	16.6667	0.0582614	0.32307	0.011303	-0.15802	0.0325239	-0.0524427	0.0750487	23.5294	0.728194	0.873014	-0.0237309	-0.0140772	0.0173332	-0.0577034	0.0102416	8.69565	0.170969	0.394015	-0.0279135	-0.330382	0.0595281	-0.144586	0.0887594	42.8571	0.639132	0.862951
AMMECR1	0.00485125	-0.469545	0.0330035	-0.0598345	0.069537	5.26316	0.883138	0.943117	-0.0178779	-0.741077	0.0180509	-0.0532571	0.0175012	16.6667	0.321971	0.684414	-0.127413	-0.301333	0.0493747	-0.224185	-0.0306401	11.7647	0.00986493	0.0567055	-0.00114527	-0.362022	0.0238329	-0.0478569	0.0455664	4.34783	0.961673	0.981479	-0.030628	-0.475308	0.0538104	-0.136094	0.0748384	14.2857	0.569232	0.827531
AMMECR1L	0.0241507	0.0303032	0.0555306	-0.0846872	0.132989	5.26316	0.663629	0.814285	-0.0865475	0.32545	0.0469974	-0.178661	0.00556584	25	0.0655431	0.341477	0.270973	0.765846	0.0465783	0.179681	0.362264	23.5294	5.97062e-09	3.8809e-07	0.0226354	0.712185	0.0313388	-0.0387875	0.0840583	17.3913	0.470122	0.693728	-0.0543134	0.480889	0.04208	-0.136789	0.028162	14.2857	0.196802	0.51053
AMN	0.000913396	0.00140748	0.0600327	-0.116749	0.118575	57.8947	0.987861	0.994207	-0.0224909	0.0745871	0.0271561	-0.0757159	0.030734	25	0.407552	0.754134	0.0112333	-0.27077	0.0286739	-0.0449664	0.0674331	23.5294	0.695234	0.858134	-0.0140654	-0.220668	0.0258842	-0.0647974	0.0366667	17.3913	0.586856	0.777805	0.0647811	-0.0634069	0.071658	-0.075666	0.205228	42.8571	0.365978	0.684154
AMN1	-0.0350099	0.136394	0.0422399	-0.117799	0.0477787	0	0.407197	0.625081	0.0095986	0.439822	0.0281783	-0.0456298	0.064827	33.3333	0.733376	0.92214	-0.147791	0.541401	0.0560878	-0.257721	-0.0378613	23.5294	0.00841374	0.0503242	0.0403672	0.712811	0.0322906	-0.0229213	0.103656	17.3913	0.211255	0.447538	-0.0537578	0.272145	0.0521431	-0.155956	0.0484408	14.2857	0.302556	0.626494
AMOT	0.201392	1.68865	0.0827068	0.0392892	0.363494	5.26316	0.0148916	0.101954	0.0739008	0.58195	0.0690225	-0.0613809	0.209182	16.6667	0.284315	0.653386	0.194318	0.536329	0.0564503	0.0836778	0.304959	17.6471	0.000576807	0.00629893	0.0452739	0.926068	0.035604	-0.0245087	0.115056	4.34783	0.203517	0.437577	-0.315304	1.01106	0.0890272	-0.489794	-0.140814	14.2857	0.000397614	0.00752236
AMOTL1	-0.0553898	1.31626	0.0705222	-0.193611	0.0828312	26.3158	0.432206	0.645578	-0.0739436	0.636427	0.0785693	-0.227937	0.0800493	33.3333	0.34664	0.704634	0.105799	0.779473	0.0995843	-0.089383	0.30098	23.5294	0.288053	0.546692	-0.0357416	1.14365	0.0422669	-0.118583	0.0470999	17.3913	0.397766	0.636405	-0.126973	1.3854	0.0399624	-0.205298	-0.0486484	14.2857	0.00148643	0.0206677
AMOTL2	0.00575376	0.106691	0.0934727	-0.177449	0.188957	5.26316	0.950917	0.977489	-0.0161369	0.362388	0.051746	-0.117557	0.0852835	8.33333	0.755157	0.928913	0.0510911	0.534628	0.0777685	-0.101332	0.203515	17.6471	0.511204	0.743446	-0.0137832	0.413132	0.0501854	-0.112145	0.0845783	4.34783	0.783588	0.894862	0.343174	0.787011	0.0747659	0.196635	0.489712	14.2857	4.43305e-06	0.000192545
AMPD1	-0.173565	3.43995	0.0579585	-0.287162	-0.0599683	5.26316	0.00274769	0.036935	-0.0668171	3.50745	0.0599812	-0.184378	0.0507439	0	0.265293	0.633555	-0.1177	2.9	0.0448001	-0.205506	-0.0298933	5.88235	0.00860846	0.0511297	-0.0572012	3.52203	0.0395361	-0.134691	0.0202882	0	0.147951	0.360569	0.116209	3.03912	0.0446544	0.0286877	0.20373	0	0.00925734	0.0795472
AMPD2	-0.0306564	-0.635508	0.0445933	-0.118058	0.0567449	10.5263	0.491789	0.693196	0.0593202	-0.284823	0.042422	-0.0238255	0.142466	8.33333	0.162013	0.511226	-0.0837791	-0.0979681	0.0516761	-0.185062	0.0175043	17.6471	0.104968	0.300749	0.122458	-0.0720729	0.0381495	0.0476862	0.19723	0	0.0013276	0.0143733	-0.057135	-0.223897	0.0665686	-0.187607	0.0733371	14.2857	0.390734	0.707185
AMPD3	0.314223	0.00479042	0.112773	0.0931908	0.535255	5.26316	0.00533106	0.0555086	-3.37879e-05	0.26908	0.0931332	-0.182572	0.182504	8.33333	0.999711	0.999986	0.90096	0.29193	0.197601	0.513669	1.28825	17.6471	5.12768e-06	0.000130229	-0.0322246	0.466364	0.087432	-0.203588	0.139139	0	0.71245	0.855169	0.330964	0.316871	0.101531	0.131967	0.529962	0	0.00111518	0.0166451
AMPH	-0.048761	-0.688264	0.0394011	-0.125986	0.0284636	10.5263	0.21588	0.436874	-0.0638932	-0.258674	0.0340662	-0.130662	0.00287547	8.33333	0.0607163	0.329295	0.0379219	-0.353211	0.0492171	-0.0585419	0.134386	17.6471	0.441002	0.692279	0.0139558	-0.255154	0.0340375	-0.0527565	0.0806681	0	0.681796	0.837759	0.034622	-0.303007	0.049425	-0.0622492	0.131493	0	0.483618	0.772398
AMT	-0.219582	0.191983	0.0554398	-0.328242	-0.110922	5.26316	7.47213e-05	0.00309652	0.0282636	0.63564	0.0545905	-0.0787319	0.135259	0	0.604642	0.868616	-0.333706	0.64886	0.0643021	-0.459736	-0.207677	17.6471	2.10669e-07	8.70288e-06	-0.0135462	0.654164	0.0389965	-0.089978	0.0628856	0	0.728314	0.864069	0.0873322	0.877317	0.0633008	-0.036735	0.211399	42.8571	0.167698	0.473855
AMTN	-0.0797879	-0.871305	0.0395476	-0.1573	-0.00227596	47.3684	0.0436419	0.18374	NA	NA	NA	NA	NA	NA	NA	NA	NA	NA	NA	NA	NA	NA	NA	NA	-0.0348932	-0.877526	0.0141089	-0.0625462	-0.00724016	69.5652	0.0133937	0.0742754	NA	NA	NA	NA	NA	NA	NA	NA
AMY1A	0.0318184	0.525703	0.0650123	-0.0956033	0.15924	42.1053	0.624543	0.789022	-0.140593	0.507745	0.0701066	-0.278	-0.00318706	25	0.0449177	0.287929	-0.277971	0.845006	0.104768	-0.483314	-0.0726291	11.7647	0.00797329	0.0482423	-0.0328328	0.883417	0.0490372	-0.128944	0.0632783	0	0.503145	0.717532	0.205292	0.93563	0.0708164	0.0664943	0.344089	50	0.00374437	0.0419742
AMY1B	-0.0274942	0.642573	0.0806073	-0.185482	0.130493	31.5789	0.733038	0.856971	-0.153837	0.590172	0.0646235	-0.280496	-0.0271769	16.6667	0.0172889	0.188812	-0.295929	1.01337	0.10397	-0.499706	-0.0921522	5.88235	0.00442302	0.030766	-0.063785	0.895342	0.0548396	-0.171269	0.0436986	8.69565	0.244781	0.48709	0.18991	0.988703	0.0682297	0.0561825	0.323638	42.8571	0.00537932	0.0544576
AMY1C	0.00819535	0.685328	0.0964786	-0.180899	0.19729	42.1053	0.932305	0.970107	-0.152167	0.615518	0.0657508	-0.281036	-0.0232975	16.6667	0.0206516	0.202619	-0.300055	1.09827	0.101227	-0.498456	-0.101654	5.88235	0.00303482	0.0230431	-0.0191111	0.929234	0.0519771	-0.120984	0.0827622	8.69565	0.71311	0.85548	0.18991	0.988703	0.0682297	0.0561825	0.323638	42.8571	0.00537932	0.0544576
AMY2A	-0.0560947	0.477182	0.046003	-0.146259	0.0340695	42.1053	0.222704	0.444153	-0.146406	0.468718	0.0548739	-0.253957	-0.0388552	16.6667	0.00762936	0.127734	-0.274198	0.845531	0.106547	-0.483027	-0.0653694	11.7647	0.0100679	0.0575796	-0.0718324	0.94058	0.0493173	-0.168492	0.0248277	0	0.145245	0.357061	0.197968	0.857781	0.0743373	0.0522701	0.343667	50	0.00774218	0.0704489
AMY2B	-0.0742409	0.573629	0.0551644	-0.182361	0.0338793	15.7895	0.178363	0.391792	-0.104448	0.490187	0.0469905	-0.196547	-0.0123479	25	0.0262334	0.225777	-0.231529	0.595294	0.0987647	-0.425104	-0.0379538	11.7647	0.0190655	0.0930624	-0.0930469	0.991699	0.0422992	-0.175952	-0.0101421	4.34783	0.0278257	0.122823	0.189223	0.893975	0.0662691	0.059338	0.319108	21.4286	0.00429862	0.0463229
AMZ1	-0.0947295	-0.624282	0.0484741	-0.189737	0.000277929	31.5789	0.050674	0.200723	-0.0150179	-0.128914	0.0274792	-0.0688761	0.0388402	33.3333	0.584708	0.859243	-0.072221	-0.22125	0.0344124	-0.139668	-0.00477387	17.6471	0.0358443	0.147492	-0.0314212	-0.132703	0.0203085	-0.0712251	0.00838265	21.7391	0.121816	0.319122	0.00170785	-0.177905	0.0609524	-0.117757	0.121172	42.8571	0.977647	0.993247
AMZ2	0.0866306	1.40676	0.0411088	0.00605882	0.167202	5.26316	0.0350873	0.163776	-0.00307491	1.66854	0.0295061	-0.0609058	0.0547559	16.6667	0.917001	0.982168	-0.10454	1.87962	0.0387662	-0.180521	-0.02856	23.5294	0.00700332	0.043612	-0.0300083	1.98005	0.0240828	-0.0772096	0.0171931	17.3913	0.212747	0.449572	0.00856969	1.53251	0.0286351	-0.047554	0.0646934	14.2857	0.764732	0.918221
AMZ2P1	-0.0910958	0.16272	0.0444037	-0.178125	-0.00406618	26.3158	0.0402147	0.175449	-0.0188476	0.478937	0.037976	-0.0932791	0.0555839	33.3333	0.61968	0.876741	-0.10194	1.04175	0.0402902	-0.180907	-0.0229727	29.4118	0.0114015	0.0632776	-0.0642315	0.891205	0.0386842	-0.140051	0.0115882	17.3913	0.0968328	0.275626	-0.0618715	0.341862	0.0485089	-0.156947	0.0332042	14.2857	0.202144	0.518528
ANAPC1	0.0418102	0.393453	0.0536661	-0.0633734	0.146994	0	0.435932	0.648092	0.0269657	0.621865	0.0574414	-0.0856175	0.139549	16.6667	0.63875	0.884729	-0.00781198	1.00394	0.0558108	-0.117199	0.101575	17.6471	0.888682	0.95444	-0.0361747	1.05205	0.041593	-0.117695	0.0453461	8.69565	0.384448	0.626299	-0.0813361	0.745218	0.0396301	-0.15901	-0.00366259	14.2857	0.0401324	0.206096
ANAPC10	-0.0012489	0.039101	0.0330897	-0.0661034	0.0636056	10.5263	0.969893	0.98669	0.0590783	-0.220493	0.0315514	-0.00276135	0.120918	0	0.0611451	0.330023	-0.0345839	0.322834	0.0318212	-0.0969523	0.0277845	17.6471	0.277117	0.535645	-0.0123389	0.235515	0.0302955	-0.0717169	0.0470392	8.69565	0.683799	0.83905	0.0377769	0.0513469	0.0411414	-0.0428588	0.118413	14.2857	0.358503	0.678006
ANAPC11	-0.129912	1.26245	0.0534838	-0.234738	-0.025086	5.26316	0.0151404	0.102978	-0.00840057	1.1063	0.0220529	-0.0516234	0.0348223	33.3333	0.703256	0.911424	0.0239295	1.02969	0.0291837	-0.0332695	0.0811284	23.5294	0.412238	0.667155	0.0280705	1.36701	0.0375081	-0.045444	0.101585	8.69565	0.454228	0.680469	-0.0284014	1.00258	0.0573873	-0.140878	0.0840756	14.2857	0.620666	0.853812
ANAPC13	0.0157903	1.14802	0.0567113	-0.0953618	0.126942	0	0.78068	0.884926	0.0163501	0.842687	0.0331782	-0.0486779	0.0813782	16.6667	0.622155	0.877846	-0.104305	0.563476	0.0387412	-0.180236	-0.0283735	11.7647	0.00709508	0.0440523	-0.00146368	0.711695	0.0213489	-0.0433067	0.0403793	8.69565	0.94534	0.975035	0.0111666	0.474343	0.06635	-0.118877	0.14121	14.2857	0.866349	0.958489
ANAPC15	0.0735965	0.599896	0.0865991	-0.0961346	0.243328	0	0.395407	0.613826	-0.140993	1.09271	0.0517033	-0.24233	-0.0396566	16.6667	0.00639193	0.117665	-0.0584029	1.31132	0.0719254	-0.199374	0.0825683	11.7647	0.416796	0.671696	-0.0408984	1.2838	0.0292244	-0.0981772	0.0163803	13.0435	0.161674	0.380461	-0.0682444	0.680927	0.0509189	-0.168044	0.0315549	14.2857	0.180162	0.488516
ANAPC16	-0.112903	1.71312	0.0449418	-0.200987	-0.0248183	5.26316	0.0119983	0.0904469	-0.181258	1.78173	0.0456497	-0.27073	-0.0917865	25	7.16818e-05	0.0146794	-0.0740831	1.72915	0.0231606	-0.119477	-0.0286891	23.5294	0.00138064	0.0125122	-0.152585	2.21984	0.0299732	-0.211331	-0.0938388	17.3913	3.56699e-07	2.72815e-05	0.0522811	2.06675	0.0369208	-0.0200824	0.124645	14.2857	0.156766	0.456869
ANAPC1P1	-7.83749e-05	0.0854262	0.0493184	-0.0967406	0.0965839	73.6842	0.998732	0.999285	NA	NA	NA	NA	NA	NA	NA	NA	NA	NA	NA	NA	NA	NA	NA	NA	0.00431768	0.0553204	0.0335339	-0.0614075	0.0700429	73.913	0.897551	0.950728	NA	NA	NA	NA	NA	NA	NA	NA
ANAPC2	-0.0584124	-0.317404	0.0451081	-0.146823	0.0299978	5.26316	0.19534	0.413014	-0.00825682	0.19168	0.0294157	-0.0659106	0.0493969	16.6667	0.778945	0.940159	-0.00456699	-0.0382951	0.0318342	-0.0669608	0.0578269	23.5294	0.885925	0.953194	-0.0392757	0.392506	0.0272246	-0.0926349	0.0140834	8.69565	0.149117	0.36207	0.100674	0.405809	0.0404842	0.0213261	0.180021	14.2857	0.012892	0.100542
ANAPC4	-0.230285	0.287155	0.0628015	-0.353373	-0.107196	5.26316	0.000245542	0.00727552	-0.0264682	0.669732	0.0338914	-0.0928941	0.0399577	25	0.43482	0.772885	-0.245387	1.20476	0.047388	-0.338266	-0.152509	23.5294	2.23957e-07	9.15322e-06	0.0890801	1.04113	0.0289472	0.0323447	0.145815	8.69565	0.00208861	0.0200894	0.115881	0.692649	0.0450849	0.0275166	0.204246	14.2857	0.0101612	0.0850159
ANAPC5	-0.0437945	1.77515	0.0238652	-0.0905695	0.00298055	5.26316	0.0664949	0.233442	-0.0274177	1.30389	0.0425156	-0.110747	0.0559114	0	0.519001	0.822562	-0.0340234	1.18516	0.0234242	-0.0799339	0.0118872	17.6471	0.146366	0.369772	-0.0232667	1.65824	0.0184435	-0.0594153	0.0128819	0	0.207124	0.442097	-0.0251534	1.63118	0.0344859	-0.0927445	0.0424377	14.2857	0.465768	0.759716
ANAPC7	0.124843	0.242051	0.0963243	-0.0639496	0.313635	5.26316	0.194953	0.412685	0.0492202	0.141202	0.0435993	-0.0362328	0.134673	25	0.258931	0.627324	0.0113214	0.565608	0.0324671	-0.052313	0.0749557	23.5294	0.727313	0.872502	0.0200787	0.628046	0.0267844	-0.0324177	0.0725752	8.69565	0.45347	0.680016	0.000601888	0.581759	0.0343318	-0.0666872	0.067891	14.2857	0.986013	0.995967
ANG	-0.091379	-0.465237	0.0423573	-0.174398	-0.00836026	10.5263	0.0309793	0.152316	-0.0750222	-0.10166	0.0342922	-0.142234	-0.00781066	16.6667	0.0286892	0.233232	-0.0314056	0.431241	0.0474716	-0.124448	0.0616372	17.6471	0.50825	0.741541	0.0290559	0.17361	0.033284	-0.0361797	0.0942914	0	0.382681	0.625137	0.162284	-0.241043	0.0561981	0.0521382	0.272431	14.2857	0.00388043	0.0430528
ANGEL1	-0.060521	0.0446781	0.0300896	-0.119495	-0.00154646	5.26316	0.0442875	0.185197	0.0108949	0.213608	0.0161312	-0.0207216	0.0425114	25	0.499426	0.811407	-0.0665677	0.241094	0.027465	-0.120398	-0.0127373	17.6471	0.0153621	0.0792028	0.0336619	0.350117	0.022987	-0.0113918	0.0787157	13.0435	0.143088	0.353476	0.0500856	0.213088	0.0388639	-0.0260863	0.126257	14.2857	0.197488	0.511538
ANGEL2	-0.126541	0.303493	0.0314034	-0.188091	-0.0649914	0	5.58893e-05	0.00251567	-0.0834381	-0.0621887	0.0309007	-0.144002	-0.0228737	16.6667	0.00692984	0.12225	-0.0691966	0.305317	0.052252	-0.171609	0.0332153	11.7647	0.185408	0.428336	-0.0146368	0.38261	0.0261022	-0.0657961	0.0365226	13.0435	0.574969	0.77044	0.120551	0.444797	0.0410105	0.040172	0.20093	14.2857	0.00328724	0.0380497
ANGPT1	0.0477927	0.620839	0.116469	-0.180483	0.276068	5.26316	0.681552	0.825836	0.0621715	0.631655	0.0454973	-0.0270016	0.151345	16.6667	0.171786	0.526635	-0.278504	0.0954331	0.0746207	-0.424758	-0.13225	5.88235	0.000189768	0.00259143	0.022622	0.640529	0.0456712	-0.0668918	0.112136	0	0.620371	0.800295	0.115906	0.705801	0.076948	-0.0349098	0.266721	0	0.131994	0.416778
ANGPT2	0.28076	-0.150426	0.102084	0.0806784	0.480842	5.26316	0.00595454	0.0594367	0.0610776	-0.418242	0.0540398	-0.0448385	0.166994	8.33333	0.258378	0.626805	-0.0786857	-0.0428807	0.093235	-0.261423	0.104052	11.7647	0.398697	0.655711	0.0686005	-0.109131	0.0335405	0.00286222	0.134339	0	0.0408253	0.158444	0.0416608	-0.366989	0.062021	-0.0798981	0.16322	0	0.501761	0.784649
ANGPT4	0.0552279	-0.691483	0.0348702	-0.0131165	0.123572	36.8421	0.113236	0.308632	-0.0733965	-0.321107	0.0367757	-0.145475	-0.00131751	16.6667	0.0459568	0.290251	0.0217366	-0.850653	0.0395215	-0.0557241	0.0991973	23.5294	0.582323	0.789783	-0.0431966	-0.599846	0.0310045	-0.103964	0.0175711	8.69565	0.163548	0.38305	0.0412876	-0.829652	0.0832857	-0.121949	0.204525	28.5714	0.620082	0.853699
ANGPTL1	-0.037348	0.221879	0.0470265	-0.129518	0.0548222	5.26316	0.427085	0.642322	0.022496	0.31954	0.088072	-0.150122	0.195114	25	0.798393	0.945944	-0.00594397	0.731083	0.0675577	-0.138355	0.126467	23.5294	0.92989	0.972654	0.0564824	0.872409	0.0524666	-0.0463503	0.159315	8.69565	0.281686	0.528879	-0.118687	0.579599	0.0702966	-0.256466	0.0190914	0	0.0913381	0.338211
ANGPTL2	0.475234	1.28638	0.128672	0.223042	0.727425	5.26316	0.00022129	0.00673531	0.0338225	0.774532	0.0949651	-0.152306	0.219951	16.6667	0.721723	0.918124	0.5743	1.21917	0.114163	0.350543	0.798056	17.6471	4.89195e-07	1.80391e-05	0.292882	1.29935	0.0574224	0.180336	0.405427	4.34783	3.38795e-07	2.62291e-05	0.319268	0.871187	0.0733892	0.175428	0.463109	0	1.35924e-05	0.00049161
ANGPTL3	-0.0421765	-1.02005	0.0509161	-0.14197	0.0576174	36.8421	0.407472	0.625144	0.0398407	-1.32168	0.0390362	-0.0366688	0.11635	8.33333	0.307439	0.674142	0.0229982	-1.31671	0.0220831	-0.0202838	0.0662803	23.5294	0.297671	0.557089	-0.00735529	-1.18185	0.0126723	-0.0321926	0.0174821	8.69565	0.561631	0.761619	0.162247	-0.373265	0.0984213	-0.0306554	0.355149	28.5714	0.0992516	0.354962
ANGPTL4	0.72595	-0.264973	0.276313	0.184387	1.26751	10.5263	0.00860716	0.074163	-0.0914259	-0.106222	0.057256	-0.203646	0.0207937	8.33333	0.110312	0.432918	0.515368	-0.0526807	0.150239	0.220904	0.809831	23.5294	0.000602877	0.00652502	0.0246576	-0.00351278	0.0721494	-0.116753	0.166068	4.34783	0.732533	0.866324	-0.221705	-0.390419	0.0988568	-0.415461	-0.0279496	0	0.0249167	0.152503
ANGPTL5	-0.00608756	-0.948495	0.0280607	-0.0610855	0.0489104	31.5789	0.828253	0.912869	-0.0154485	-1.36908	0.0559405	-0.12509	0.0941928	66.6667	0.782426	0.941173	NA	NA	NA	NA	NA	NA	NA	NA	0.00480973	-0.763461	0.0312373	-0.0564143	0.0660337	60.8696	0.87763	0.940417	-0.090276	-1.21481	0.0717071	-0.230819	0.0502673	50	0.208046	0.525386
ANGPTL6	-0.0428994	-0.553979	0.0420749	-0.125365	0.0395658	36.8421	0.307919	0.531111	-0.0351539	-0.353877	0.0389299	-0.111455	0.0411474	33.3333	0.366524	0.722152	0.0468243	-0.26421	0.0362611	-0.0242461	0.117895	23.5294	0.196596	0.444282	0.0055431	-0.428864	0.025086	-0.0436245	0.0547107	8.69565	0.82512	0.915045	0.141665	-0.741294	0.128046	-0.109302	0.392631	42.8571	0.268573	0.591391
ANGPTL7	-0.221024	-0.661561	0.0989539	-0.41497	-0.0270781	31.5789	0.0255089	0.138632	-0.102243	-0.572308	0.0725472	-0.244433	0.039947	8.33333	0.158738	0.506566	-0.0501455	-0.612486	0.0730908	-0.193401	0.0931098	17.6471	0.492668	0.728705	-0.0793221	-0.553334	0.051811	-0.18087	0.0222256	8.69565	0.125772	0.325467	0.123256	-0.817758	0.12675	-0.12517	0.371681	28.5714	0.330836	0.654284
ANGPTL8	-0.0985773	-0.419308	0.0548079	-0.205999	0.00884424	36.8421	0.0720826	0.244517	0.00991425	-0.465389	0.0539762	-0.0958772	0.115706	16.6667	0.854266	0.96198	0.0143923	-0.518588	0.0369343	-0.0579975	0.0867822	23.5294	0.696778	0.85921	-0.0360524	-0.55067	0.0295328	-0.0939357	0.0218309	17.3913	0.222178	0.460509	-0.0710632	-0.99755	0.0653821	-0.19921	0.0570834	42.8571	0.277086	0.600652
ANHX	-0.109953	-0.64539	0.0594853	-0.226543	0.00663565	73.6842	0.0645426	0.229583	0.0925113	-0.206328	0.0482004	-0.00195971	0.186982	41.6667	0.0549456	0.316096	0.00403507	-0.709613	0.0315548	-0.0578112	0.0658813	35.2941	0.898248	0.95777	-0.075588	-0.319069	0.0213567	-0.117446	-0.0337297	30.4348	0.000401167	0.00587388	-0.0792202	-0.469642	0.118804	-0.312072	0.153632	50	0.504891	0.786402
ANK1	0.0618778	1.67802	0.0386401	-0.0138555	0.137611	5.26316	0.109291	0.30215	0.191561	1.87654	0.103118	-0.0105468	0.393668	16.6667	0.0632137	0.335345	-0.101471	1.73553	0.0290496	-0.158407	-0.044535	17.6471	0.000477566	0.00544	0.0152677	2.07352	0.0494378	-0.0816286	0.112164	0	0.757453	0.879993	-0.273568	1.93625	0.0496346	-0.37085	-0.176286	0	3.55489e-08	3.38165e-06
ANK2	-0.0458963	1.15838	0.0309409	-0.106539	0.0147467	5.26316	0.13798	0.34196	0.150711	0.623892	0.0481064	0.0564247	0.244998	0	0.00173101	0.0628487	-0.220097	0.419597	0.0592986	-0.33632	-0.103874	17.6471	0.000205894	0.00275283	0.0590094	0.770443	0.0379229	-0.0153181	0.133337	0	0.119699	0.31602	-0.0103753	1.20542	0.0386743	-0.0861755	0.0654249	0	0.788488	0.92756
ANK3	-0.0353182	0.733265	0.0579691	-0.148936	0.0782991	5.26316	0.542352	0.733997	-0.159413	0.683122	0.0528444	-0.262986	-0.0558402	0	0.00255581	0.0754928	-0.297799	0.847035	0.0681898	-0.431449	-0.16415	17.6471	1.2584e-05	0.000277355	-0.00642839	1.13188	0.0478053	-0.100125	0.0872683	0	0.893031	0.948398	0.123679	1.14291	0.0483613	0.0288923	0.218465	0	0.010546	0.0874499
ANKAR	-0.090464	-0.358056	0.0385476	-0.166016	-0.0149122	15.7895	0.0189346	0.116875	-0.0495837	-0.653826	0.023638	-0.0959134	-0.00325402	33.3333	0.0359383	0.262245	-0.136598	-1.04284	0.0426159	-0.220124	-0.0530727	29.4118	0.00134905	0.0122622	-0.0362679	-0.695279	0.0194265	-0.0743432	0.00180729	17.3913	0.0619111	0.2075	-0.0675544	-0.263382	0.0768374	-0.218153	0.0830442	14.2857	0.3793	0.696477
ANKDD1A	0.112931	-0.587018	0.0477642	0.0193149	0.206547	10.5263	0.018062	0.114148	-0.00341081	-0.515736	0.0300833	-0.062373	0.0555514	33.3333	0.90973	0.981438	-0.0228772	-0.331035	0.0393959	-0.100092	0.0543373	23.5294	0.561442	0.775251	0.0828653	-0.430753	0.0254091	0.0330643	0.132666	17.3913	0.00110925	0.0125626	0.0239537	-0.668991	0.0629406	-0.0994076	0.147315	14.2857	0.703518	0.893297
ANKDD1B	0.0310797	-0.971181	0.0348993	-0.0373216	0.0994811	73.6842	0.373168	0.592495	NA	NA	NA	NA	NA	NA	NA	NA	NA	NA	NA	NA	NA	NA	NA	NA	0.0332172	-0.684836	0.0520629	-0.0688243	0.135259	78.2609	0.523461	0.733651	-0.0618537	-1.14461	0.032009	-0.12459	0.000882738	57.1429	0.0533119	0.246158
ANKEF1	0.0653444	-0.907252	0.0423969	-0.017752	0.148441	10.5263	0.123255	0.323372	0.0487659	-0.911345	0.0375577	-0.0248459	0.122378	16.6667	0.194141	0.558505	0.0581776	-1.00847	0.0360149	-0.0124104	0.128766	23.5294	0.10623	0.303081	-0.0294437	-0.757491	0.0245096	-0.0774816	0.0185941	17.3913	0.229629	0.469287	0.0888806	-0.704936	0.0681796	-0.044749	0.22251	14.2857	0.192362	0.50456
ANKFN1	-0.0290319	-0.994554	0.0279758	-0.0838635	0.0257998	36.8421	0.299387	0.523525	-0.0188897	-1.00323	0.0234815	-0.0649125	0.0271332	33.3333	0.421137	0.764951	0.00439994	-0.998353	0.0253082	-0.0452032	0.0540031	23.5294	0.86198	0.941704	-0.00412336	-0.824633	0.0142596	-0.0320716	0.0238249	17.3913	0.772456	0.888725	-0.0593101	-0.958977	0.0632945	-0.183365	0.0647448	42.8571	0.348733	0.669798
ANKFY1	-0.211371	0.125526	0.0606766	-0.330295	-0.0924474	0	0.000494768	0.0118037	0.0419412	0.194127	0.0339151	-0.0245311	0.108414	25	0.216216	0.584833	-0.333371	0.0137148	0.0658105	-0.462357	-0.204384	17.6471	4.07084e-07	1.53557e-05	-0.0133069	0.410277	0.0209585	-0.0543847	0.027771	8.69565	0.525483	0.73468	0.210618	0.700737	0.044595	0.123213	0.298022	14.2857	2.32504e-06	0.000110006
ANKH	-0.00538337	1.09541	0.0537785	-0.110787	0.100021	0	0.920263	0.963223	0.00934945	0.499576	0.0477274	-0.0841945	0.102893	8.33333	0.844694	0.958372	0.0649517	0.723422	0.0910067	-0.113418	0.243321	17.6471	0.475411	0.71907	-0.0356011	1.1118	0.0337711	-0.101791	0.0305891	8.69565	0.291797	0.539476	-0.116889	1.02226	0.03686	-0.189134	-0.0446451	0	0.00151825	0.0209592
ANKHD1	0.043795	0.192093	0.0207549	0.00311624	0.0844738	10.5263	0.0348489	0.163573	-0.0552549	0.640233	0.0258828	-0.105984	-0.00452557	25	0.0327763	0.249794	-0.0328528	0.796278	0.0268081	-0.0853958	0.0196901	17.6471	0.220394	0.473553	-0.0782301	0.948373	0.0173849	-0.112304	-0.0441563	13.0435	6.79914e-06	0.000265219	0.0659323	0.589079	0.0359614	-0.00455066	0.136415	14.2857	0.06674	0.283106
ANKHD1-EIF4EBP3	-0.0233845	0.0392969	0.0391548	-0.100127	0.0533575	10.5263	0.550353	0.740601	-0.0560265	0.79646	0.027893	-0.110696	-0.00135717	25	0.0445774	0.286968	-0.073287	0.81128	0.0322042	-0.136406	-0.0101679	17.6471	0.0228642	0.106069	-0.0724402	1.01302	0.0179345	-0.107591	-0.0372891	13.0435	5.36468e-05	0.00132371	0.0427737	0.575434	0.0262397	-0.00865516	0.0942025	14.2857	0.103077	0.363353
ANKIB1	-0.0459493	0.45798	0.0259794	-0.0968681	0.00496938	21.0526	0.0769469	0.252835	-0.0145091	0.427238	0.0288513	-0.0710566	0.0420385	41.6667	0.615041	0.874568	-0.0213208	0.234764	0.0408564	-0.101398	0.0587563	29.4118	0.601777	0.802951	0.0432184	0.707692	0.0233663	-0.0025788	0.0890155	17.3913	0.0643712	0.212828	-0.0200817	0.480749	0.0447874	-0.107863	0.0677001	0	0.653881	0.870162
ANKK1	-0.0324523	-0.283309	0.0433661	-0.117448	0.0525437	15.7895	0.454259	0.662704	-0.0404957	0.637184	0.0426131	-0.124016	0.0430244	66.6667	0.341954	0.700706	NA	NA	NA	NA	NA	NA	NA	NA	-0.043943	-0.539799	0.0251716	-0.0932785	0.0053924	60.8696	0.0808564	0.246419	0.0324849	-0.210141	0.0438054	-0.0533722	0.118342	50	0.458347	0.754393
ANKLE1	0.0712165	-0.861214	0.0261687	0.0199268	0.122506	15.7895	0.00649987	0.0629554	-0.00627593	-0.711737	0.0315667	-0.0681456	0.0555937	33.3333	0.842408	0.957374	-0.0561427	-0.987405	0.035785	-0.12628	0.0139945	23.5294	0.116673	0.320709	-0.0475556	-0.749651	0.0294003	-0.105179	0.0100678	17.3913	0.105765	0.292086	-0.0190653	-1.18272	0.166222	-0.344853	0.306723	42.8571	0.908685	0.971469
ANKLE2	0.076281	0.615872	0.0330057	0.011591	0.140971	21.0526	0.0208249	0.123754	-0.0666671	0.0285546	0.0198401	-0.105553	-0.0277812	33.3333	0.000778807	0.0439078	0.0544148	0.377052	0.0320998	-0.00849969	0.117329	23.5294	0.0900423	0.272564	-0.0466995	0.558493	0.017959	-0.0818985	-0.0115005	17.3913	0.00931321	0.0579987	0.0875848	0.505066	0.0399898	0.00920629	0.165963	14.2857	0.0285112	0.167208
ANKMY1	-0.113959	-0.594365	0.0317174	-0.176124	-0.0517944	10.5263	0.000326942	0.00902665	-0.00771435	-0.555248	0.0158399	-0.03876	0.0233313	16.6667	0.626245	0.8792	-0.0156217	-0.435548	0.0296728	-0.0737793	0.0425359	23.5294	0.598565	0.800895	-0.0736212	-0.323731	0.0188565	-0.110579	-0.0366632	8.69565	9.45031e-05	0.00205713	0.0546494	-0.56585	0.0467761	-0.03703	0.146329	14.2857	0.242678	0.562666
ANKMY2	-0.0216192	0.508411	0.043886	-0.107634	0.0643958	5.26316	0.62228	0.787415	-0.0788406	1.33434	0.0620011	-0.200361	0.0426793	25	0.203515	0.569711	-0.153128	1.2328	0.0411911	-0.233861	-0.0723951	17.6471	0.0002012	0.00270105	-0.0540257	1.41904	0.0304184	-0.113645	0.00559331	4.34783	0.075719	0.236538	-0.00844653	1.0323	0.0330002	-0.0731258	0.0562327	14.2857	0.797987	0.931392
ANKRA2	0.00944801	-0.421515	0.0766692	-0.140821	0.159717	5.26316	0.901924	0.953523	-0.00229004	-0.228344	0.0395163	-0.0797405	0.0751604	16.6667	0.953787	0.989975	-0.0762577	0.0386198	0.0649675	-0.203592	0.0510763	23.5294	0.240483	0.497841	0.0493727	0.279477	0.0295141	-0.00847392	0.107219	8.69565	0.0943569	0.271386	0.108658	0.0716439	0.0546877	0.00147245	0.215844	14.2857	0.0469347	0.227601
ANKRD1	0.935558	1.35082	0.292248	0.362762	1.50835	5.26316	0.00136835	0.0231144	0.130246	-0.725776	0.168123	-0.199269	0.459762	0	0.438512	0.773688	2.81455	0.892627	0.371666	2.0861	3.543	0	3.65261e-14	1.03761e-11	0.137876	0.810512	0.157843	-0.171491	0.447242	0	0.382391	0.624959	0.408214	0.59796	0.256473	-0.0944649	0.910892	0	0.111465	0.378881
ANKRD10	0.114617	1.14565	0.0603381	-0.00364386	0.232877	5.26316	0.0574891	0.214745	0.0586816	0.62134	0.052657	-0.0445242	0.161887	16.6667	0.265102	0.633321	0.0322575	1.0261	0.0353621	-0.037051	0.101566	23.5294	0.361661	0.621816	0.037506	1.20655	0.0255276	-0.0125271	0.0875391	8.69565	0.141769	0.351521	0.189969	0.980705	0.0476111	0.0966527	0.283285	0	6.60713e-05	0.00177082
ANKRD11	-0.00534277	0.2753	0.0412523	-0.0861958	0.0755103	0	0.896951	0.950424	-0.0416817	0.101349	0.0246412	-0.0899777	0.00661421	16.6667	0.090733	0.3968	-0.0957167	0.290989	0.0507611	-0.195207	0.00377322	17.6471	0.0593447	0.208269	-0.0398618	0.697964	0.01959	-0.0782574	-0.00146609	8.69565	0.0418707	0.161057	0.0150736	0.426707	0.0374406	-0.0583086	0.0884557	0	0.687242	0.88585
ANKRD12	0.00715958	0.937998	0.0703714	-0.130766	0.145085	5.26316	0.918963	0.962655	-0.0340736	0.220021	0.0710245	-0.173279	0.105132	16.6667	0.631409	0.882027	-0.107076	0.447784	0.0864113	-0.276439	0.0622869	17.6471	0.215292	0.467433	-0.0587118	0.729869	0.0445632	-0.146054	0.0286305	4.34783	0.187673	0.416955	0.270065	0.950419	0.053473	0.16526	0.37487	0	4.40692e-07	2.77523e-05
ANKRD13A	0.0629866	0.0836347	0.0427247	-0.0207521	0.146725	5.26316	0.140415	0.345636	0.0433028	0.267589	0.0187506	0.00655237	0.0800532	33.3333	0.0209207	0.204718	0.0339485	0.637221	0.0946295	-0.151522	0.219419	23.5294	0.719781	0.87111	-0.00847984	0.74589	0.035499	-0.0780565	0.0610968	17.3913	0.811202	0.910672	0.0132572	0.307385	0.051114	-0.0869243	0.113439	14.2857	0.795353	0.929902
ANKRD13B	-0.0466822	-0.42425	0.0282079	-0.101969	0.0086043	10.5263	0.0979382	0.284632	0.0547186	-0.0178281	0.0362009	-0.0162338	0.125671	33.3333	0.130654	0.466506	0.0885567	0.631996	0.0415618	0.00709705	0.170016	23.5294	0.033112	0.139288	0.099228	0.267878	0.0254212	0.0494032	0.149053	17.3913	9.48707e-05	0.00206336	0.0564979	-0.0588307	0.0671194	-0.0750537	0.188049	14.2857	0.399927	0.713728
ANKRD13C	0.0178392	0.21123	0.0571294	-0.0941323	0.129811	0	0.754843	0.86995	-0.0461686	-0.0689053	0.0260256	-0.0971777	0.00484059	33.3333	0.0760681	0.366105	-0.0744639	0.140205	0.0628039	-0.197557	0.0486294	17.6471	0.235757	0.492159	-0.0603055	0.321962	0.0336127	-0.126185	0.00557405	17.3913	0.0727921	0.230482	-0.0323256	0.302349	0.0348826	-0.100694	0.0360431	14.2857	0.354085	0.673804
ANKRD13D	-0.103105	-0.58254	0.0567479	-0.214329	0.00811855	5.26316	0.0692324	0.238562	0.0164135	-0.0454991	0.029941	-0.0422697	0.0750967	25	0.583558	0.858738	0.153286	-0.388913	0.0421823	0.0706107	0.235962	17.6471	0.000279163	0.00357061	0.0012913	-0.141453	0.0219601	-0.0417498	0.0443324	17.3913	0.95311	0.977743	-0.0803432	-0.240517	0.0465047	-0.171491	0.0108043	14.2857	0.0840532	0.323866
ANKRD16	-0.0111259	-0.44783	0.0266643	-0.0633869	0.0411352	10.5263	0.67649	0.822757	0.0361215	-0.255964	0.0259906	-0.0148192	0.0870622	25	0.164593	0.516216	0.0510182	-0.341635	0.0340841	-0.0157854	0.117822	23.5294	0.134437	0.351202	-0.0161563	-0.185956	0.0225278	-0.06031	0.0279974	21.7391	0.473268	0.696504	-0.0114222	-0.303312	0.0391972	-0.0882472	0.0654029	14.2857	0.770743	0.920774
ANKRD17	0.158566	0.653371	0.0447489	0.0708602	0.246273	0	0.000394895	0.0102303	-0.0167175	0.872978	0.0426403	-0.100291	0.066856	16.6667	0.695015	0.908479	0.0567013	0.771974	0.0516847	-0.0445987	0.158001	11.7647	0.272614	0.53134	-0.0181423	1.2119	0.0218621	-0.0609911	0.0247065	4.34783	0.406622	0.643377	0.0388536	1.40424	0.0290242	-0.0180327	0.09574	14.2857	0.18068	0.488957
ANKRD18A	0.0272986	-0.975991	0.0360892	-0.0434349	0.0980322	52.6316	0.449397	0.659133	0.0386062	-1.13491	0.0392213	-0.038266	0.115478	41.6667	0.324959	0.686945	-0.0433434	-1.13943	0.0295198	-0.101201	0.0145144	23.5294	0.142028	0.363279	-0.00786433	-1.11255	0.0168056	-0.0408028	0.0250741	21.7391	0.639815	0.810593	-0.161593	-0.973885	0.113241	-0.383541	0.0603552	42.8571	0.153585	0.452332
ANKRD18B	-0.110842	-0.941955	0.0435017	-0.196103	-0.0255799	52.6316	0.0108347	0.0850311	0.0641417	-1.0059	0.0507501	-0.0353267	0.16361	41.6667	0.206275	0.572365	-0.0656703	-0.915443	0.0416314	-0.147266	0.0159257	29.4118	0.114698	0.317288	-0.0483134	-0.823463	0.0299191	-0.106954	0.010327	26.087	0.106354	0.292945	0.0481304	-0.807221	0.133789	-0.214092	0.310353	42.8571	0.719036	0.899036
ANKRD18DP	0.00517731	-0.969782	0.0424977	-0.0781166	0.0884712	36.8421	0.903037	0.954116	0.0211551	-1.29503	0.0659025	-0.108012	0.150322	66.6667	0.748206	0.926004	NA	NA	NA	NA	NA	NA	NA	NA	-0.0113059	-0.91103	0.0184049	-0.0473788	0.024767	69.5652	0.539026	0.744421	NA	NA	NA	NA	NA	NA	NA	NA
ANKRD19P	-0.065767	-0.617532	0.0416242	-0.147349	0.015815	36.8421	0.114103	0.310263	0.00247488	-0.760642	0.049579	-0.0946982	0.0996479	33.3333	0.960188	0.990718	-0.0812607	0.943236	0.0533929	-0.185909	0.0233874	29.4118	0.128024	0.340798	-0.0433403	0.0954741	0.0249123	-0.0921675	0.00548689	17.3913	0.0819089	0.248634	0.0921887	-1.27039	0.100673	-0.105126	0.289503	42.8571	0.35981	0.679241
ANKRD2	-0.0854123	1.85143	0.184174	-0.446388	0.275563	5.26316	0.642821	0.799742	0.149067	2.09331	0.163307	-0.171008	0.469143	8.33333	0.361345	0.717873	0.240797	2.18508	0.163991	-0.0806192	0.562214	23.5294	0.142007	0.363267	-0.146564	2.43223	0.159934	-0.460029	0.166901	8.69565	0.359456	0.605181	-0.57065	2.10002	0.206923	-0.976211	-0.165089	14.2857	0.00581934	0.0577148
ANKRD20A1	-0.0450886	-0.635268	0.0516319	-0.146285	0.056108	47.3684	0.382515	0.601976	0.0436957	-0.763386	0.0261274	-0.0075132	0.0949045	41.6667	0.0944446	0.402847	-0.0845373	-0.77238	0.0508342	-0.184171	0.0150959	35.2941	0.0963124	0.284122	0.061202	-0.681263	0.0334248	-0.00430934	0.126713	26.087	0.067095	0.218635	0.0497469	-0.727371	0.112719	-0.171178	0.270672	50	0.658971	0.872256
ANKRD20A11P	-0.187025	-0.243232	0.0375074	-0.260538	-0.113512	47.3684	6.15319e-07	9.44976e-05	0.0580732	0.0472727	0.0540638	-0.0478899	0.164036	33.3333	0.282751	0.651693	-0.221439	0.581611	0.069284	-0.357233	-0.0856446	29.4118	0.00139297	0.0125794	0.0662967	0.32764	0.0420942	-0.0162064	0.1488	17.3913	0.115265	0.307845	-0.122536	0.189796	0.0988297	-0.316239	0.0711666	42.8571	0.215023	0.533347
ANKRD20A2	-0.0576945	-0.690411	0.0392293	-0.134583	0.0191936	36.8421	0.141373	0.347041	0.0563901	-0.748465	0.0296003	-0.00162541	0.114406	33.3333	0.0567733	0.320155	-0.114192	-0.745921	0.0589003	-0.229635	0.00125017	23.5294	0.0525331	0.191567	0.0650159	-0.680865	0.0283188	0.0095121	0.12052	17.3913	0.021684	0.103693	0.0211214	-0.720038	0.100691	-0.176229	0.218472	42.8571	0.833851	0.946752
ANKRD20A21P	NA	NA	NA	NA	NA	NA	NA	NA	NA	NA	NA	NA	NA	NA	NA	NA	NA	NA	NA	NA	NA	NA	NA	NA	NA	NA	NA	NA	NA	NA	NA	NA	-0.111752	-0.99621	0.0563334	-0.222164	-0.00134063	71.4286	0.0472824	0.228675
ANKRD20A3	-0.0324855	-0.6803	0.0401152	-0.11111	0.0461389	47.3684	0.418053	0.635217	0.046531	-0.801905	0.0245307	-0.00154835	0.0946103	41.6667	0.0578484	0.322223	-0.0921573	-0.766432	0.0457422	-0.18181	-0.0025042	29.4118	0.0439351	0.170078	0.0582565	-0.68652	0.0335425	-0.00748567	0.123999	26.087	0.0824235	0.249728	0.0497469	-0.727371	0.112719	-0.171178	0.270672	50	0.658971	0.872256
ANKRD20A4	-0.0242597	-0.652859	0.0556132	-0.133259	0.0847401	57.8947	0.662675	0.813398	0.041162	-0.754171	0.0272226	-0.0121933	0.0945174	41.6667	0.130521	0.466506	-0.0845373	-0.77238	0.0508342	-0.184171	0.0150959	35.2941	0.0963124	0.284122	0.0608743	-0.67255	0.0285093	0.00499713	0.116751	17.3913	0.032741	0.137072	0.048227	-0.808754	0.114368	-0.175931	0.272385	50	0.673258	0.87811
ANKRD22	-0.0952427	-0.993612	0.0575376	-0.208014	0.017529	36.8421	0.0978615	0.284515	0.00859939	-0.947895	0.0327473	-0.0555841	0.0727829	33.3333	0.79286	0.945269	-0.0615515	-1.23018	0.028451	-0.117314	-0.00578864	23.5294	0.0305086	0.131175	-0.00528826	-0.853618	0.0224756	-0.0493396	0.038763	17.3913	0.813984	0.911887	0.151052	-0.840265	0.0980469	-0.0411159	0.343221	42.8571	0.123411	0.401307
ANKRD23	0.00739525	2.02467	0.0462813	-0.0833144	0.0981049	5.26316	0.873047	0.938211	-0.184806	2.96915	0.0874895	-0.356282	-0.0133292	33.3333	0.0346593	0.257164	0.0832814	2.11674	0.033799	0.0170366	0.149526	23.5294	0.0137388	0.0729819	-0.141267	2.84795	0.0414862	-0.222579	-0.059956	8.69565	0.000661231	0.0086154	0.041043	2.09051	0.0455662	-0.0482651	0.130351	14.2857	0.36773	0.685663
ANKRD24	0.00279468	-0.721594	0.055054	-0.105109	0.110698	15.7895	0.959515	0.981315	-0.0416806	-0.299305	0.0254011	-0.0914658	0.00810467	33.3333	0.100819	0.416465	0.00030126	-0.294296	0.0302641	-0.0590153	0.0596178	29.4118	0.992058	0.996874	-0.0648677	-0.287035	0.0223066	-0.108588	-0.0211475	17.3913	0.00363744	0.0296954	0.0524014	-0.740311	0.056473	-0.0582837	0.163086	14.2857	0.353459	0.672989
ANKRD26	0.028077	0.146065	0.0626851	-0.0947835	0.150938	5.26316	0.654221	0.80745	0.0453687	0.0215949	0.0311465	-0.0156774	0.106415	25	0.145221	0.487341	-0.122955	-0.114781	0.0758662	-0.27165	0.0257401	17.6471	0.105086	0.300967	0.0218778	0.345625	0.0345484	-0.0458359	0.0895915	4.34783	0.52657	0.735309	-0.0279717	0.376953	0.0629434	-0.151339	0.0953952	0	0.656758	0.872233
ANKRD27	0.0153318	-0.107528	0.0388917	-0.0608945	0.0915582	5.26316	0.69342	0.833714	-0.283022	0.351109	0.094335	-0.467916	-0.0981291	25	0.00269817	0.0770844	-0.118091	0.797078	0.0465885	-0.209402	-0.0267789	23.5294	0.0112524	0.0626209	0.0437521	0.994195	0.0361736	-0.0271469	0.114651	8.69565	0.226469	0.465328	0.214041	0.650695	0.038242	0.139088	0.288994	14.2857	2.1809e-08	2.20671e-06
ANKRD28	0.139938	0.677064	0.074397	-0.00587728	0.285754	0	0.0599767	0.220356	-0.0317896	0.780021	0.0322507	-0.0949998	0.0314205	25	0.324278	0.686428	0.265397	0.608896	0.0740618	0.120238	0.410555	11.7647	0.000339088	0.00413921	-0.0199353	1.12445	0.0264813	-0.0718378	0.0319672	13.0435	0.451567	0.67849	-0.069221	1.1815	0.0569897	-0.180919	0.0424768	14.2857	0.22451	0.54354
ANKRD29	-0.212318	-0.431152	0.0690099	-0.347575	-0.077061	5.26316	0.00209355	0.0310166	0.24405	-0.350521	0.0668201	0.113085	0.375015	33.3333	0.000259855	0.0273058	-0.258383	-0.13453	0.0965539	-0.447625	-0.0691406	17.6471	0.00744963	0.0457842	0.327464	-0.0502197	0.0554294	0.218825	0.436104	17.3913	3.46763e-09	6.5472e-07	0.0898995	-0.278428	0.0530432	-0.0140634	0.193862	14.2857	0.090107	0.335007
ANKRD30A	0.0432025	-1.08418	0.044914	-0.0448274	0.131232	36.8421	0.336104	0.556629	0.020341	-1.21303	0.0330172	-0.0443715	0.0850535	33.3333	0.537846	0.83376	0.0477664	-1.35871	0.0270281	-0.00520762	0.10074	23.5294	0.0771798	0.246131	-0.030522	-1.19549	0.0166035	-0.0630641	0.00202022	17.3913	0.0660198	0.216481	-0.434892	-1.44326	0.172998	-0.773962	-0.0958213	42.8571	0.0119421	0.095255
ANKRD30B	-0.065097	-1.01941	0.0407479	-0.144961	0.0147674	47.3684	0.110142	0.303401	-0.0110778	-1.3687	0.0155527	-0.0415606	0.019405	41.6667	0.476295	0.796504	0.020747	-1.38024	0.0350646	-0.0479783	0.0894722	35.2941	0.554066	0.770149	-0.0286107	-1.22828	0.0174645	-0.0628405	0.00561921	17.3913	0.101377	0.283838	-0.193304	-1.41024	0.16501	-0.516717	0.130109	50	0.24141	0.561217
ANKRD30BL	-0.0784936	-0.860677	0.0268379	-0.131095	-0.0258922	47.3684	0.0034476	0.0420754	-0.0262497	-1.04755	0.0240767	-0.0734391	0.0209398	41.6667	0.275602	0.644368	-0.00819809	-1.24776	0.0367597	-0.0802458	0.0638496	35.2941	0.823521	0.924262	0.0124739	-0.95456	0.0192997	-0.0253528	0.0503006	17.3913	0.518068	0.730013	0.150249	-0.769109	0.143982	-0.131951	0.432448	50	0.296706	0.619723
ANKRD31	-0.0948	-1.0857	0.0588352	-0.210115	0.0205149	36.8421	0.107119	0.298538	0.0159317	-1.16667	0.0398605	-0.0621934	0.0940568	33.3333	0.689388	0.906294	0.0277775	-1.47723	0.0387804	-0.0482306	0.103786	29.4118	0.47382	0.71789	-0.0257917	-1.12411	0.0208798	-0.0667154	0.015132	17.3913	0.216739	0.454445	0.0244182	-1.63186	0.100961	-0.173461	0.222297	42.8571	0.80889	0.936256
ANKRD33	-0.18979	-0.0338643	0.0542542	-0.296126	-0.083454	36.8421	0.000468466	0.0113714	0.0136347	-0.410307	0.0457437	-0.0760213	0.103291	33.3333	0.765651	0.934429	0.00339654	-0.739583	0.0336891	-0.0626328	0.0694259	23.5294	0.919693	0.967788	0.00536166	-0.705548	0.0243003	-0.042266	0.0529893	17.3913	0.825371	0.915045	0.160495	-0.594953	0.133336	-0.100839	0.421829	42.8571	0.22871	0.549333
ANKRD33B	0.032922	-0.0867242	0.178882	-0.317681	0.383525	31.5789	0.85398	0.927589	-0.0739404	0.0106971	0.067872	-0.206967	0.0590862	33.3333	0.275973	0.64469	0.402718	0.0774009	0.202319	0.0061794	0.799257	23.5294	0.0465351	0.176579	-0.117239	0.231569	0.0851862	-0.284201	0.0497228	17.3913	0.168738	0.390902	0.0486734	0.260602	0.112881	-0.17257	0.269917	14.2857	0.666329	0.875623
ANKRD34A	0.1	-0.591635	0.0740068	-0.0450504	0.245051	21.0526	0.176622	0.389679	0.0323157	-0.377263	0.0427372	-0.0514476	0.116079	33.3333	0.449559	0.780716	-0.00990366	-0.250537	0.0418856	-0.0919979	0.0721906	29.4118	0.813087	0.919858	0.0236938	-0.313704	0.0302508	-0.0355967	0.0829844	30.4348	0.433483	0.664289	-0.128365	-0.784269	0.0775275	-0.280316	0.0235862	14.2857	0.0977758	0.351732
ANKRD34B	0.00330287	-1.1082	0.0375812	-0.070355	0.0769607	36.8421	0.929967	0.969065	-0.0254857	-1.35012	0.0834622	-0.189069	0.138097	66.6667	0.760095	0.931211	NA	NA	NA	NA	NA	NA	NA	NA	0.0262775	-0.92149	0.0235463	-0.0198724	0.0724275	69.5652	0.264426	0.510112	NA	NA	NA	NA	NA	NA	NA	NA
ANKRD34C	-0.0856014	-0.76754	0.0684503	-0.219762	0.0485587	52.6316	0.211094	0.431048	-0.00564412	-0.587153	0.0317883	-0.0679481	0.0566598	25	0.859074	0.964225	0.0567033	-1.39812	0.0488093	-0.0389612	0.152368	29.4118	0.245345	0.503108	0.00777666	-1.17206	0.0190002	-0.0294631	0.0450164	13.0435	0.682324	0.838164	-0.0744196	-0.909067	0.163354	-0.394588	0.245749	50	0.648698	0.867488
ANKRD34C-AS1	NA	NA	NA	NA	NA	NA	NA	NA	NA	NA	NA	NA	NA	NA	NA	NA	NA	NA	NA	NA	NA	NA	NA	NA	-0.00624478	-0.451242	0.0378745	-0.0804774	0.0679878	82.6087	0.869038	0.936194	NA	NA	NA	NA	NA	NA	NA	NA
ANKRD35	-0.0837006	0.0117759	0.0624972	-0.206193	0.0387916	5.26316	0.180483	0.394456	-0.171576	0.516892	0.0681992	-0.305244	-0.0379076	33.3333	0.0118762	0.156373	-0.126352	0.517805	0.0447099	-0.213982	-0.0387223	23.5294	0.0047127	0.0323217	-0.127756	0.48522	0.0382342	-0.202694	-0.0528184	13.0435	0.000833545	0.0102189	0.0771921	0.252252	0.0537244	-0.0281058	0.18249	14.2857	0.15077	0.447851
ANKRD36	-0.0291612	-0.277289	0.0331894	-0.0942113	0.0358889	10.5263	0.379602	0.598946	-0.0202136	-0.656411	0.0301685	-0.0793429	0.0389156	25	0.502843	0.813328	-0.182694	-0.348427	0.0678082	-0.315596	-0.0497928	11.7647	0.00705404	0.0438448	0.0709738	-0.436168	0.0315599	0.0091175	0.13283	13.0435	0.0245215	0.11242	0.19025	-0.252937	0.0889464	0.015918	0.364582	14.2857	0.0324417	0.181609
ANKRD36B	-0.0190073	-0.369831	0.0462803	-0.109715	0.0717003	10.5263	0.681293	0.82581	0.0426811	-0.398026	0.0410084	-0.0376939	0.123056	25	0.297974	0.666814	-0.248677	0.283401	0.0861649	-0.417557	-0.0797965	11.7647	0.00390105	0.028031	0.156824	0.256292	0.0494181	0.0599663	0.253682	13.0435	0.00150658	0.0157998	0.212555	0.0975467	0.0570912	0.100659	0.324452	14.2857	0.000196804	0.0042433
ANKRD36BP1	-0.00642083	-0.76823	0.0415236	-0.0878056	0.0749639	52.6316	0.877112	0.94023	NA	NA	NA	NA	NA	NA	NA	NA	NA	NA	NA	NA	NA	NA	NA	NA	-0.00546097	-0.5016	0.0242079	-0.0529076	0.0419857	69.5652	0.821524	0.914747	NA	NA	NA	NA	NA	NA	NA	NA
ANKRD36BP2	-0.0977167	-0.0751545	0.0491477	-0.194044	-0.00138891	31.5789	0.0467869	0.19086	0.00834398	-0.600406	0.0357929	-0.0618089	0.0784968	16.6667	0.81567	0.950686	-0.115327	-1.02229	0.0379188	-0.189647	-0.0410077	29.4118	0.00235461	0.0189238	0.0282116	-0.798496	0.0184389	-0.00792802	0.0643513	17.3913	0.126016	0.325699	0.0444541	-0.728417	0.0846941	-0.121543	0.210452	14.2857	0.599668	0.843212
ANKRD36C	-0.071339	-0.251553	0.0413972	-0.152476	0.0097979	31.5789	0.0848373	0.266213	0.018168	-0.517307	0.0349512	-0.0503352	0.0866712	41.6667	0.603196	0.867847	-0.396193	-0.445221	0.0910659	-0.574679	-0.217707	11.7647	1.35756e-05	0.00029609	0.0148124	-0.537274	0.0344321	-0.0526731	0.082298	17.3913	0.667055	0.829184	0.167512	-0.101158	0.109577	-0.047256	0.38228	14.2857	0.126337	0.406658
ANKRD37	0.582909	0.640088	0.111065	0.365226	0.800592	5.26316	1.53458e-07	3.49516e-05	-0.189738	0.489972	0.0735806	-0.333953	-0.0455224	33.3333	0.00991906	0.145445	0.605121	0.612732	0.197817	0.217407	0.992834	23.5294	0.00222078	0.0181722	-0.250929	0.635808	0.0376036	-0.324631	-0.177227	17.3913	2.50604e-11	1.58608e-08	-0.222161	0.0716423	0.060389	-0.340521	-0.1038	14.2857	0.000234312	0.00491473
ANKRD39	0.0128136	0.665275	0.0553292	-0.0956296	0.121257	5.26316	0.816857	0.905946	-0.0786661	1.51676	0.0568009	-0.189994	0.0326616	33.3333	0.166069	0.518379	-0.00191199	1.39093	0.0341124	-0.0687711	0.0649471	23.5294	0.955302	0.981799	-0.152092	1.92789	0.0282273	-0.207416	-0.096767	17.3913	7.12094e-08	7.90674e-06	-0.0279803	1.43727	0.0669429	-0.159186	0.103225	14.2857	0.675968	0.879861
ANKRD40	-0.183451	1.32544	0.109859	-0.39877	0.0318688	0	0.0949439	0.280928	-0.0495739	0.598563	0.0303302	-0.10902	0.00987218	25	0.102159	0.418873	-0.00718275	0.721935	0.0430644	-0.0915874	0.0772219	11.7647	0.867534	0.944451	-0.0414068	0.971811	0.0195567	-0.0797371	-0.00307644	13.0435	0.0342367	0.141114	-0.00193893	1.28534	0.0516825	-0.103235	0.0993568	14.2857	0.970073	0.991316
ANKRD40CL	-0.0648179	-0.653105	0.0291991	-0.122047	-0.00758875	36.8421	0.0264282	0.139651	-0.0147977	-0.963002	0.0407184	-0.0946042	0.0650089	25	0.716295	0.916559	-0.0388576	-1.23741	0.0397601	-0.116786	0.0390708	29.4118	0.32842	0.58973	0.00536745	-1.06031	0.0187677	-0.0314166	0.0421515	17.3913	0.774883	0.890061	-0.0450845	-1.64505	0.0574815	-0.157746	0.0675771	42.8571	0.432846	0.737169
ANKRD42	0.0312974	-0.817	0.0412579	-0.0495666	0.112161	10.5263	0.448104	0.658192	0.0575709	-0.404601	0.0533419	-0.0469774	0.162119	25	0.280463	0.648546	0.0211696	-0.873294	0.0520445	-0.0808358	0.123175	23.5294	0.684184	0.851254	-0.0115097	-0.575133	0.0309199	-0.0721115	0.0490921	17.3913	0.709711	0.853921	0.0602349	-0.973605	0.0982038	-0.132241	0.252711	14.2857	0.539634	0.809482
ANKRD44	-0.0201761	-0.389791	0.0298877	-0.078755	0.0384028	31.5789	0.499636	0.699058	0.0967932	-0.752661	0.0366074	0.0250441	0.168542	41.6667	0.00819108	0.132833	-0.060978	-0.527981	0.0333746	-0.126391	0.00443499	23.5294	0.0676879	0.225746	0.137023	-0.276159	0.0280109	0.0821229	0.191924	26.087	9.9928e-07	6.0812e-05	-0.0203303	-0.60769	0.0457695	-0.110037	0.0693762	14.2857	0.656906	0.872256
ANKRD44-IT1	NA	NA	NA	NA	NA	NA	NA	NA	-0.0110625	-1.002	0.0224031	-0.0549718	0.0328468	58.3333	0.621452	0.87755	0.0307453	-1.28833	0.0359435	-0.0397026	0.101193	41.1765	0.392341	0.649714	0.0101337	-1.14944	0.0308996	-0.0504283	0.0706957	34.7826	0.742944	0.872333	-0.0513487	-1.22396	0.131823	-0.309716	0.207019	28.5714	0.696885	0.889742
ANKRD45	-0.0561403	-1.00625	0.0322928	-0.119433	0.0071525	31.5789	0.0821271	0.261463	-0.0458815	-1.14934	0.0442005	-0.132513	0.04075	33.3333	0.299256	0.667654	-0.0760028	-1.39977	0.0266266	-0.12819	-0.0238155	23.5294	0.00431197	0.0302542	-0.0157146	-1.17322	0.0208661	-0.0566115	0.0251823	17.3913	0.451382	0.678342	-0.163961	-1.33677	0.147686	-0.453421	0.125499	42.8571	0.266914	0.589467
ANKRD46	-0.103682	1.08947	0.0601536	-0.221581	0.0142168	0	0.0847759	0.266105	-0.141718	1.02583	0.0646252	-0.268381	-0.0150549	16.6667	0.028313	0.232042	-0.211128	1.11053	0.0731987	-0.354595	-0.0676616	11.7647	0.00392261	0.0280569	-0.0883098	1.47463	0.0445568	-0.17564	-0.000980118	13.0435	0.0474836	0.175199	0.0413547	1.34214	0.0545203	-0.065503	0.148212	14.2857	0.44814	0.747359
ANKRD49	-0.02263	-0.12444	0.0524282	-0.125387	0.0801273	5.26316	0.666004	0.815864	-0.0186446	0.0313096	0.077027	-0.169615	0.132325	16.6667	0.808739	0.949258	-0.162783	0.524075	0.06085	-0.282046	-0.0435189	17.6471	0.00746963	0.0458826	0.0605152	0.534627	0.04955	-0.036601	0.157631	17.3913	0.221974	0.46028	0.051402	0.0999792	0.0494495	-0.0455173	0.148321	14.2857	0.298579	0.62145
ANKRD50	-0.0604823	-0.401495	0.110647	-0.277347	0.156383	0	0.584638	0.764663	0.0228936	-0.444316	0.0575088	-0.0898215	0.135609	25	0.690564	0.906787	-0.0387764	-0.377155	0.116395	-0.266907	0.189354	17.6471	0.739026	0.879993	0.222435	-0.0805696	0.034803	0.154222	0.290647	17.3913	1.64544e-10	6.03708e-08	0.0248761	-0.26072	0.0510561	-0.075192	0.124944	14.2857	0.626094	0.856304
ANKRD52	-0.0775507	0.535082	0.0787503	-0.231898	0.076797	36.8421	0.324738	0.547259	0.0325334	0.885969	0.032039	-0.0302618	0.0953286	50	0.3099	0.676366	0.096538	0.476853	0.0621445	-0.0252629	0.218339	29.4118	0.120317	0.327818	0.0453585	0.91273	0.0288503	-0.0111871	0.101904	17.3913	0.115904	0.309055	-0.271247	0.614712	0.122377	-0.511102	-0.031392	21.4286	0.0266585	0.15955
ANKRD53	-0.0581027	-0.589692	0.0334398	-0.123643	0.00743801	36.8421	0.082293	0.261736	-0.0295918	-0.341842	0.0297737	-0.0879471	0.0287635	25	0.320275	0.684024	0.0180058	-0.699133	0.0273742	-0.0356466	0.0716582	23.5294	0.510689	0.743214	-0.0267951	-0.616354	0.0212623	-0.0684684	0.0148783	21.7391	0.207592	0.442635	-0.0577928	-0.44656	0.0741215	-0.203068	0.0874826	42.8571	0.435565	0.739084
ANKRD54	-0.036306	-0.125009	0.0440838	-0.122709	0.0500967	5.26316	0.410185	0.627482	-0.0330736	0.0710825	0.0239603	-0.080035	0.0138878	33.3333	0.16748	0.520251	0.0588842	0.118868	0.0346814	-0.00909	0.126858	23.5294	0.0895335	0.271463	-0.0291025	0.21664	0.0250089	-0.078119	0.0199141	17.3913	0.244552	0.486758	-0.0316372	-0.13267	0.0283235	-0.0871503	0.0238759	14.2857	0.263998	0.586421
ANKRD55	0.0054119	-0.899621	0.0550967	-0.102576	0.113399	31.5789	0.921753	0.964066	-0.0606775	-0.986278	0.035692	-0.130633	0.0092776	25	0.0891255	0.393076	0.035612	-1.19384	0.0322863	-0.027668	0.0988921	17.6471	0.270024	0.52789	0.002077	-1.13429	0.0165693	-0.0303982	0.0345522	17.3913	0.900245	0.952033	-0.180604	-0.875232	0.147944	-0.470569	0.10936	42.8571	0.222176	0.541119
ANKRD6	-0.136035	-0.363852	0.0397514	-0.213946	-0.0581234	5.26316	0.000621311	0.0137337	0.195407	-0.623768	0.0559748	0.0856979	0.305115	16.6667	0.000481267	0.0363793	-0.158119	0.10152	0.0540624	-0.26408	-0.052159	17.6471	0.00344726	0.0255053	0.110903	0.0366101	0.028329	0.0553791	0.166427	4.34783	9.04721e-05	0.00200095	0.084238	-0.0777629	0.0352707	0.0151087	0.153367	14.2857	0.0169252	0.120679
ANKRD60	-0.0422628	-0.674062	0.0273917	-0.0959496	0.011424	57.8947	0.122854	0.322789	0.025417	-0.527346	0.039644	-0.0522839	0.103118	50	0.521438	0.823406	0.00752339	-0.517694	0.0312458	-0.0537173	0.0687641	29.4118	0.809725	0.918056	-0.0450257	-0.558349	0.0260844	-0.0961503	0.00609887	26.087	0.0843202	0.25308	0.0524849	-1.11481	0.0817952	-0.107831	0.2128	42.8571	0.521092	0.797881
ANKRD61	0.0938415	-1.2244	0.0523526	-0.00876779	0.196451	52.6316	0.0730548	0.245791	NA	NA	NA	NA	NA	NA	NA	NA	NA	NA	NA	NA	NA	NA	NA	NA	-0.0701811	-0.653576	0.0435306	-0.1555	0.0151373	78.2609	0.106913	0.293687	NA	NA	NA	NA	NA	NA	NA	NA
ANKRD62	0.0183994	-0.997844	0.0340444	-0.0483263	0.0851251	68.4211	0.588884	0.767629	NA	NA	NA	NA	NA	NA	NA	NA	NA	NA	NA	NA	NA	NA	NA	NA	0.00305013	-0.812096	0.0389456	-0.0732818	0.079382	78.2609	0.937575	0.971034	NA	NA	NA	NA	NA	NA	NA	NA
ANKRD63	NA	NA	NA	NA	NA	NA	NA	NA	NA	NA	NA	NA	NA	NA	NA	NA	NA	NA	NA	NA	NA	NA	NA	NA	-0.00633427	-0.60809	0.0249931	-0.0553198	0.0426513	82.6087	0.799928	0.904728	NA	NA	NA	NA	NA	NA	NA	NA
ANKRD65	-0.0742891	-0.439672	0.0550802	-0.182244	0.0336661	36.8421	0.177419	0.390522	0.0110529	0.227337	0.0509051	-0.0887192	0.110825	33.3333	0.828109	0.95511	-0.00166844	0.00437032	0.0365267	-0.0732594	0.0699226	35.2941	0.963568	0.985967	0.0246671	0.0586308	0.0264698	-0.0272127	0.0765469	26.087	0.35139	0.597394	0.0223385	-0.510355	0.0463658	-0.0685368	0.113214	21.4286	0.629956	0.8585
ANKRD66	-0.155677	-0.85934	0.0488764	-0.251473	-0.0598811	68.4211	0.00144695	0.0238423	NA	NA	NA	NA	NA	NA	NA	NA	NA	NA	NA	NA	NA	NA	NA	NA	0.0437943	-0.593726	0.0369769	-0.0286791	0.116268	78.2609	0.236267	0.476439	NA	NA	NA	NA	NA	NA	NA	NA
ANKRD7	-0.0178541	-1.00329	0.0224873	-0.0619284	0.0262202	31.5789	0.427216	0.642322	-0.0174429	-1.27677	0.0249635	-0.0663705	0.0314846	16.6667	0.484717	0.802742	-0.00316698	-1.09859	0.0471112	-0.0955033	0.0891693	17.6471	0.946404	0.978818	0.0215853	-0.986725	0.0274148	-0.0321466	0.0753173	0	0.43107	0.662517	-0.0532701	-1.20523	0.117063	-0.28271	0.17617	14.2857	0.649071	0.867716
ANKRD9	0.274379	1.15722	0.0575421	0.161598	0.387159	5.26316	1.85777e-06	0.000208827	-0.0413249	1.32988	0.0500974	-0.139514	0.0568642	33.3333	0.409433	0.755897	0.089805	0.562474	0.0378022	0.015714	0.163896	23.5294	0.0175179	0.0872292	-0.0232348	1.37461	0.0323915	-0.086721	0.0402515	8.69565	0.473183	0.696428	-0.131244	1.1	0.0372062	-0.204166	-0.0583207	14.2857	0.000419565	0.00786603
ANKS1A	-0.0856544	0.674947	0.0530059	-0.189544	0.0182352	0	0.106107	0.296668	0.0572586	0.805514	0.0411336	-0.0233617	0.137879	16.6667	0.163917	0.514822	-0.273524	0.953847	0.0538568	-0.379082	-0.167967	11.7647	3.79952e-07	1.44507e-05	0.0824094	1.14611	0.045812	-0.00738033	0.172199	13.0435	0.0720403	0.229088	-0.0098511	0.879738	0.0418855	-0.0919451	0.0722429	14.2857	0.81406	0.938453
ANKS1B	-0.0830166	-0.315259	0.077833	-0.235566	0.0695333	5.26316	0.286153	0.511622	-0.0191089	-0.654379	0.0370592	-0.0917437	0.0535258	16.6667	0.606111	0.869158	-0.16462	-0.541053	0.0542479	-0.270943	-0.0582957	17.6471	0.0024087	0.0192334	0.0127426	-0.360771	0.0306709	-0.0473714	0.0728565	17.3913	0.677805	0.835582	0.183533	-0.213895	0.0806571	0.0254476	0.341618	14.2857	0.0228779	0.146047
ANKS3	-0.0794163	-0.407198	0.0346619	-0.147352	-0.0114802	5.26316	0.0219537	0.127716	0.0313103	0.0137903	0.0375923	-0.0423693	0.10499	33.3333	0.404906	0.751496	-0.0391001	-0.0493599	0.0350408	-0.107779	0.0295786	23.5294	0.264488	0.521587	-0.0574466	0.208302	0.0306295	-0.117479	0.00258622	17.3913	0.06072	0.205116	0.0698426	-0.0829581	0.0709413	-0.0691997	0.208885	14.2857	0.324863	0.649068
ANKS4B	-0.047831	-0.875161	0.029294	-0.105246	0.00958424	36.8421	0.102513	0.291405	0.0383829	-0.801411	0.0381929	-0.0364739	0.11324	33.3333	0.31491	0.679145	0.00936211	-1.01661	0.0257092	-0.041027	0.0597512	23.5294	0.715743	0.868677	-0.0332912	-0.900207	0.0218815	-0.0761781	0.00959574	23.913	0.128129	0.329141	-0.143254	-1.05204	0.100338	-0.339914	0.0534053	42.8571	0.153375	0.45196
ANKS6	-0.107369	-0.389282	0.0240879	-0.15458	-0.0601573	10.5263	8.29706e-06	0.000618908	-0.0324216	-0.375917	0.0187968	-0.0692626	0.0044195	33.3333	0.0845555	0.384678	-0.0901979	-0.475323	0.0500745	-0.188342	0.00794639	23.5294	0.0716599	0.234052	-0.0183536	-0.251103	0.0196051	-0.0567789	0.0200716	21.7391	0.349187	0.59569	0.0713463	-0.357488	0.0368915	-0.000959723	0.143652	14.2857	0.0531194	0.24558
ANKUB1	NA	NA	NA	NA	NA	NA	NA	NA	0.0417826	-0.93596	0.0303049	-0.0176138	0.101179	50	0.167974	0.520927	0.0197366	-1.18729	0.0231739	-0.0256834	0.0651566	35.2941	0.394395	0.65202	0.002023	-0.728372	0.0145321	-0.0264594	0.0305054	26.087	0.889285	0.94597	-0.0582078	-0.867932	0.0857396	-0.226254	0.109839	50	0.497208	0.781554
ANKZF1	-0.057788	0.0925112	0.0420041	-0.140115	0.0245386	5.26316	0.168893	0.381257	-0.0488579	0.484369	0.0428827	-0.132906	0.0351907	25	0.254563	0.622905	-0.248159	0.762325	0.052915	-0.351871	-0.144448	23.5294	2.7351e-06	7.80827e-05	-0.0334771	0.9008	0.0281681	-0.0886856	0.0217313	17.3913	0.234645	0.474649	-0.0171159	0.00761919	0.0713382	-0.156936	0.122704	14.2857	0.810388	0.937241
ANLN	0.0107513	-1.07245	0.0640635	-0.114811	0.136314	5.26316	0.866722	0.934543	0.0060759	-1.30249	0.0442174	-0.0805887	0.0927404	25	0.890707	0.976563	-0.159064	-1.21215	0.111102	-0.376821	0.0586932	17.6471	0.152234	0.379226	0.14195	-1.09295	0.0742889	-0.00365316	0.287554	4.34783	0.0560317	0.19442	0.0787416	-1.01896	0.0814341	-0.0808662	0.238349	0	0.333576	0.656794
ANO1	0.0149654	-0.166637	0.0460171	-0.0752265	0.105157	5.26316	0.745019	0.864309	0.0545761	-0.247743	0.0429301	-0.0295653	0.138717	16.6667	0.20363	0.569827	0.0714308	-0.426223	0.02816	0.0162381	0.126623	23.5294	0.0111935	0.0624089	0.0819868	-0.0599719	0.0312787	0.0206817	0.143292	17.3913	0.0087628	0.0557245	-0.0569083	-0.0271202	0.0664837	-0.187214	0.0733974	14.2857	0.392013	0.708246
ANO10	-0.0210845	-0.131919	0.0237064	-0.0675481	0.0253791	5.26316	0.373787	0.593143	0.0194545	0.303649	0.0368588	-0.0527875	0.0916965	25	0.597631	0.865132	-0.0539615	0.32529	0.0341409	-0.120876	0.0129535	23.5294	0.113981	0.315917	0.0805443	0.508415	0.0370241	0.00797846	0.15311	17.3913	0.0295958	0.12789	0.0434753	0.360036	0.0398893	-0.0347062	0.121657	14.2857	0.275757	0.599075
ANO2	0.157227	-0.306578	0.070681	0.0186948	0.295759	10.5263	0.0261175	0.13915	0.082965	-0.408591	0.0318829	0.0204756	0.145454	16.6667	0.00926337	0.14092	0.133164	-0.481767	0.0422601	0.0503353	0.215992	29.4118	0.00162686	0.0142552	0.0404825	-0.389386	0.0324497	-0.0231178	0.104083	17.3913	0.212198	0.448939	-0.0610663	-0.31737	0.0549514	-0.168769	0.0466364	14.2857	0.266448	0.589161
ANO3	0.0603205	-1.0291	0.0499452	-0.0375702	0.158211	36.8421	0.227149	0.449983	-0.00232194	-1.21099	0.032127	-0.0652898	0.0606459	25	0.942384	0.987272	0.00877556	-1.28159	0.0303121	-0.0506351	0.0681862	17.6471	0.772194	0.898828	-0.0345802	-1.24166	0.018592	-0.0710198	0.00185937	13.0435	0.0628919	0.209607	0.224941	-1.38135	0.179727	-0.127318	0.5772	42.8571	0.210727	0.52869
ANO4	0.0160333	-0.962113	0.0292166	-0.0412301	0.0732968	34.2105	0.584067	0.762645	0.0322181	-1.0292	0.0219338	-0.0107713	0.0752075	33.3333	0.141865	0.483035	-0.0116961	-1.1673	0.0233809	-0.0575219	0.0341296	23.5294	0.616904	0.810863	0.0267818	-1.03753	0.0183102	-0.00910559	0.0626692	23.913	0.14884	0.355478	0.123615	-0.990113	0.0771714	-0.0276384	0.274868	42.8571	0.109195	0.375369
ANO5	-0.00399806	1.56302	0.0612394	-0.124025	0.116029	0	0.947946	0.976892	-0.169271	2.09559	0.0467015	-0.260804	-0.0777377	33.3333	0.00028949	0.0286905	-0.111722	1.76788	0.0866075	-0.28147	0.0580253	17.6471	0.197056	0.444884	-0.170443	2.31753	0.0636884	-0.29527	-0.0456157	17.3913	0.00744631	0.0496211	-0.0281976	2.49163	0.0801823	-0.185352	0.128957	14.2857	0.725086	0.901632
ANO6	0.0905969	1.5918	0.0593644	-0.0257551	0.206949	5.26316	0.126981	0.328635	-0.0904535	1.29412	0.0403072	-0.169454	-0.0114529	33.3333	0.0248257	0.218528	0.120616	0.724896	0.0337613	0.0544454	0.186787	23.5294	0.000353424	0.00427341	-0.00684145	1.28247	0.0309234	-0.0674501	0.0537672	17.3913	0.824906	0.915045	0.023802	1.74733	0.0402073	-0.0550028	0.102607	14.2857	0.553862	0.818612
ANO7	-0.0394272	-0.822089	0.028784	-0.0958429	0.0169884	10.5263	0.170761	0.382987	0.0100539	-0.177751	0.0488749	-0.0857392	0.105847	33.3333	0.83702	0.956604	-0.00185101	-0.690443	0.0315231	-0.0636351	0.0599331	23.5294	0.953176	0.98049	-0.0474816	-0.294902	0.0406415	-0.127137	0.0321743	13.0435	0.242685	0.484527	0.0775547	-0.295821	0.102393	-0.123132	0.278241	42.8571	0.448798	0.747596
ANO8	0.00127976	-0.0394664	0.048964	-0.0946879	0.0972474	5.26316	0.979148	0.990945	-0.00707657	0.128924	0.0315944	-0.0690004	0.0548473	33.3333	0.822771	0.953839	-0.0342387	0.074736	0.0304453	-0.0939104	0.025433	23.5294	0.26076	0.516904	-0.0362397	0.222992	0.0230008	-0.0813205	0.00884114	17.3913	0.115122	0.30756	0.0382031	-0.124854	0.0545433	-0.0686997	0.145106	14.2857	0.483666	0.772398
ANO9	-0.0388343	-0.691274	0.0380984	-0.113506	0.0358371	36.8421	0.308053	0.531174	0.0316784	-0.281925	0.0450664	-0.0566501	0.120007	33.3333	0.482101	0.800832	0.0608968	-0.472092	0.0333873	-0.00454107	0.126335	23.5294	0.0681594	0.226574	-0.00502429	-0.403471	0.027734	-0.0593819	0.0493333	21.7391	0.856242	0.930048	0.0767875	-0.321327	0.0917521	-0.103043	0.256618	42.8571	0.402648	0.715767
ANOS1	-0.0108933	0.579864	0.052001	-0.112813	0.0910267	5.26316	0.834071	0.915931	-0.189852	0.826693	0.0426956	-0.273533	-0.10617	16.6667	8.72262e-06	0.00537061	-0.10074	0.359491	0.0429023	-0.184827	-0.0166534	5.88235	0.0188678	0.092254	-0.0450988	0.889078	0.0313973	-0.106636	0.0164389	8.69565	0.150892	0.365094	0.244761	0.758521	0.0643485	0.11864	0.370882	14.2857	0.000142563	0.00328904
ANP32A	0.0126632	0.727787	0.0303629	-0.0468471	0.0721734	5.26316	0.676635	0.822827	0.0344712	0.554763	0.0307432	-0.0257843	0.0947267	16.6667	0.262175	0.630664	-0.0440608	1.06158	0.0365112	-0.115621	0.0274999	17.6471	0.227519	0.482286	-0.0139278	1.02254	0.029531	-0.0718075	0.0439518	4.34783	0.637188	0.809442	-0.0355163	0.696094	0.0278868	-0.0901734	0.0191409	0	0.20281	0.519495
ANP32AP1	0.316815	0.624961	0.109332	0.102528	0.531102	57.8947	0.00375878	0.0444483	NA	NA	NA	NA	NA	NA	NA	NA	NA	NA	NA	NA	NA	NA	NA	NA	-0.12193	0.564212	0.0396131	-0.199571	-0.0442902	73.913	0.00208372	0.02005	NA	NA	NA	NA	NA	NA	NA	NA
ANP32B	0.026353	1.05507	0.0394303	-0.050929	0.103635	5.26316	0.503914	0.702461	-0.065082	1.18273	0.0429959	-0.149352	0.0191884	8.33333	0.130107	0.466506	0.00820305	1.72367	0.0315693	-0.0536716	0.0700777	17.6471	0.794985	0.910213	0.0753719	1.59533	0.0305306	0.0155332	0.135211	0	0.0135591	0.0747194	0.17224	0.704759	0.0385118	0.096758	0.247722	14.2857	7.7351e-06	0.000302857
ANP32D	-0.0374759	-0.487269	0.0553291	-0.145919	0.0709672	36.8421	0.498198	0.697959	-0.00325991	-1.04143	0.027135	-0.0564435	0.0499237	16.6667	0.904375	0.980319	-0.0802042	-1.10037	0.0338599	-0.146568	-0.0138399	23.5294	0.0178505	0.0885217	-0.0272119	-1.054	0.019245	-0.0649313	0.0105075	8.69565	0.157369	0.373758	0.0571405	-1.2177	0.113801	-0.165905	0.280186	42.8571	0.615591	0.851726
ANP32E	-0.0515406	0.254211	0.0358941	-0.121892	0.0188106	5.26316	0.151029	0.35922	-0.169063	0.279934	0.0750363	-0.316132	-0.0219951	16.6667	0.0242535	0.216092	-0.00255272	0.583947	0.0539224	-0.108239	0.103133	17.6471	0.962242	0.985252	-0.123832	0.698508	0.0354886	-0.193389	-0.0542759	4.34783	0.000484193	0.00680234	0.0133045	0.667701	0.0671516	-0.11831	0.144919	0	0.842946	0.949905
ANPEP	0.0777729	-0.678885	0.0560807	-0.0321432	0.187689	10.5263	0.165502	0.377479	0.0937204	-0.622629	0.0291431	0.036601	0.15084	8.33333	0.00130048	0.0559162	-0.061544	-0.773413	0.026872	-0.114212	-0.00887587	17.6471	0.0220059	0.103359	0.0226785	-0.640587	0.0262168	-0.0287056	0.0740625	4.34783	0.38702	0.627591	-0.0110827	-0.752935	0.0662192	-0.14087	0.118705	0	0.867084	0.958722
ANTXR1	-0.0124005	0.211487	0.0609251	-0.131812	0.107011	0	0.838716	0.918456	-0.073096	0.233912	0.0927971	-0.254975	0.108783	16.6667	0.430874	0.769497	0.00260618	-0.15492	0.0532979	-0.101856	0.107068	17.6471	0.961	0.985041	0.0803212	0.1885	0.0229866	0.0352684	0.125374	8.69565	0.000475365	0.00671184	-0.0699122	0.127987	0.0680411	-0.20327	0.063446	0	0.304185	0.628024
ANTXR2	0.0841787	0.113519	0.0517619	-0.0172727	0.18563	5.26316	0.103893	0.293056	-0.0956131	-0.110767	0.0563674	-0.206091	0.014865	25	0.089839	0.394492	-0.0692952	-0.0863672	0.0381344	-0.144037	0.00544679	23.5294	0.0691968	0.228718	0.049589	0.168624	0.0247107	0.00115688	0.0980211	8.69565	0.044773	0.168797	0.0534123	0.0893496	0.0483169	-0.0412871	0.148112	14.2857	0.268961	0.591666
ANTXRL	-0.0679381	-0.97242	0.0502246	-0.166377	0.0305003	52.6316	0.176156	0.389106	NA	NA	NA	NA	NA	NA	NA	NA	NA	NA	NA	NA	NA	NA	NA	NA	-0.00995463	-1.07808	0.0400259	-0.088404	0.0684948	82.6087	0.803589	0.906459	NA	NA	NA	NA	NA	NA	NA	NA
ANXA1	0.172649	1.02921	0.0803676	0.0151318	0.330167	5.26316	0.0316942	0.154109	0.146679	0.473691	0.0872924	-0.0244114	0.317769	0	0.0928963	0.400792	0.0249365	0.148344	0.0732575	-0.118646	0.168519	5.88235	0.733559	0.876648	0.238603	0.533646	0.0662674	0.108721	0.368485	0	0.000317472	0.00493377	-0.0332651	0.265114	0.105113	-0.239283	0.172753	0	0.751646	0.913314
ANXA10	-0.103019	-0.986333	0.0583172	-0.217318	0.0112808	36.8421	0.0773078	0.25356	0.02563	-0.802742	0.0350516	-0.0430698	0.0943298	0	0.464652	0.788285	-0.00493267	-1.22688	0.0403765	-0.0840692	0.0742039	17.6471	0.902767	0.960231	-0.0247146	-1.01025	0.0230706	-0.0699321	0.020503	0	0.284054	0.531062	-0.0814206	-1.21543	0.116547	-0.309848	0.147007	28.5714	0.484796	0.772819
ANXA11	0.0456359	1.36056	0.0327264	-0.0185066	0.109778	5.26316	0.163176	0.374611	-0.0869266	1.06281	0.0347246	-0.154986	-0.0188676	0	0.0123037	0.157796	0.21348	1.19964	0.0303302	0.154034	0.272926	17.6471	1.94278e-12	3.63442e-10	-0.0658172	1.53401	0.0352804	-0.134966	0.00333126	0	0.0621055	0.207892	-0.14973	1.26533	0.0446392	-0.237222	-0.062239	0	0.000795854	0.0126998
ANXA13	-0.044626	-0.885764	0.0425905	-0.128102	0.0388499	36.8421	0.294734	0.519303	-0.0473268	-0.679338	0.0386824	-0.123143	0.0284893	0	0.221152	0.591318	-0.00514278	-1.07639	0.0348286	-0.0734055	0.06312	17.6471	0.882611	0.95189	-0.0342898	-0.862693	0.0214035	-0.07624	0.00766037	0	0.109142	0.297602	-0.127187	-1.06878	0.0924915	-0.308467	0.0540925	28.5714	0.169092	0.475656
ANXA2	0.242664	0.789395	0.0827734	0.0804314	0.404897	5.26316	0.00337145	0.0416415	0.0362816	1.71212	0.0901662	-0.140441	0.213004	16.6667	0.687401	0.905377	0.347521	1.78939	0.0959669	0.159429	0.535613	17.6471	0.000293172	0.00371061	0.224039	1.80607	0.0714574	0.0839855	0.364093	4.34783	0.00171687	0.0173026	0.0822829	1.14529	0.0754994	-0.0656932	0.230259	0	0.27578	0.599075
ANXA2R	-0.0682901	-0.438674	0.0335015	-0.133952	-0.00262845	10.5263	0.0415078	0.178464	0.00952603	-0.115943	0.0306008	-0.0504504	0.0695025	33.3333	0.755572	0.928913	-0.0596073	0.101767	0.0694884	-0.195802	0.0765874	23.5294	0.391002	0.648195	0.0317036	0.15651	0.0301639	-0.0274167	0.0908238	17.3913	0.29324	0.540906	-0.00531237	-0.143788	0.0677698	-0.138139	0.127514	14.2857	0.937519	0.980615
ANXA3	0.214174	0.358364	0.105372	0.00764737	0.4207	5.26316	0.0420992	0.179496	0.157001	0.244584	0.0819569	-0.00363113	0.317634	8.33333	0.0554086	0.316804	0.436524	0.978749	0.0782262	0.283203	0.589844	17.6471	2.40139e-08	1.31876e-06	0.0682454	0.861795	0.058574	-0.0465574	0.183048	0	0.243972	0.486133	-0.130155	0.368764	0.066852	-0.261182	0.000872561	0	0.0515453	0.24193
ANXA4	-0.00298123	0.0302353	0.0404136	-0.0821904	0.0762279	5.26316	0.941195	0.97356	0.131257	0.0680573	0.0509034	0.0314885	0.231026	8.33333	0.00992139	0.145445	-0.0603188	0.516351	0.0781392	-0.213469	0.0928312	5.88235	0.44015	0.691462	0.22467	0.641976	0.0748366	0.0779925	0.371347	0	0.00268093	0.0239656	0.0432892	0.401923	0.0404564	-0.0360039	0.122582	0	0.28461	0.609417
ANXA5	0.169609	1.28548	0.0546025	0.0625899	0.276628	5.26316	0.00189478	0.0288922	0.188029	1.05773	0.0809412	0.0293876	0.346671	8.33333	0.0201771	0.200647	0.142463	1.4119	0.0598864	0.0250874	0.259838	17.6471	0.0173653	0.0866383	0.201354	1.4345	0.0623352	0.0791797	0.323529	0	0.00123709	0.0136403	-0.0902834	1.10599	0.0673775	-0.222341	0.0417742	0	0.180258	0.488554
ANXA6	0.0210499	1.50935	0.0463594	-0.0698128	0.111913	5.26316	0.649786	0.804427	0.0778298	1.07381	0.0458342	-0.0120035	0.167663	0	0.0894939	0.393736	0.00510336	0.840214	0.0423006	-0.0778043	0.0880111	17.6471	0.903972	0.960774	0.0374944	1.22765	0.0260453	-0.0135534	0.0885421	0	0.149985	0.363442	-0.0683286	1.5358	0.0354177	-0.137746	0.00108877	0	0.0537032	0.247289
ANXA7	0.0504196	1.71627	0.0389315	-0.0258847	0.126724	5.26316	0.195291	0.413014	-0.0604598	1.83391	0.0444821	-0.147643	0.0267236	0	0.174086	0.529866	-0.0215429	1.75956	0.034864	-0.0898752	0.0467894	5.88235	0.536634	0.761138	-0.0643201	2.14054	0.0261204	-0.115515	-0.0131251	0	0.0137991	0.0755557	0.0915349	1.77733	0.0365504	0.0198974	0.163172	0	0.0122678	0.0969934
ANXA8	-0.0424042	-0.741916	0.0204564	-0.082498	-0.00231035	47.3684	0.0381812	0.17107	-0.0147001	-0.19585	0.021784	-0.057396	0.0279957	25	0.499795	0.811668	-0.0256647	-0.556566	0.034029	-0.0923604	0.041031	29.4118	0.45073	0.700562	-0.0020164	-0.412222	0.0203995	-0.0419987	0.0379659	13.0435	0.921261	0.96295	-0.0703393	0.678821	0.0674682	-0.202575	0.0618961	35.7143	0.297155	0.619964
ANXA8L1	-0.0168732	-0.721882	0.0250004	-0.065873	0.0321266	36.8421	0.499727	0.699058	-0.0669818	-0.331917	0.0267936	-0.119496	-0.0144672	8.33333	0.0124224	0.158737	-0.0238398	-0.740556	0.0250433	-0.0729238	0.0252441	23.5294	0.341124	0.602508	-0.0594751	-0.514163	0.0208398	-0.10032	-0.0186299	17.3913	0.00431829	0.0334932	-0.0918478	-0.277925	0.0537059	-0.197109	0.0134139	42.8571	0.0872291	0.330008
ANXA9	-0.00932468	-0.690843	0.0296716	-0.0674799	0.0488305	36.8421	0.753321	0.869088	0.0246689	-0.715664	0.029696	-0.0335342	0.0828719	16.6667	0.406135	0.752604	-0.0646302	-0.948817	0.0304773	-0.124364	-0.00489585	17.6471	0.0339552	0.141773	0.00807194	-0.748737	0.0188263	-0.0288269	0.0449708	4.34783	0.668099	0.829871	0.00746285	-0.845338	0.0889436	-0.166863	0.181789	28.5714	0.933132	0.979915
AOAH	0.031367	-0.811669	0.0427544	-0.0524301	0.115164	10.5263	0.463159	0.669878	0.0729636	-0.472624	0.0461136	-0.0174175	0.163345	8.33333	0.113591	0.438362	-0.144725	-0.364066	0.0898571	-0.320841	0.031392	5.88235	0.107265	0.304712	0.0900799	-0.330272	0.0351464	0.0211942	0.158966	0	0.0103775	0.0626262	0.0674393	-0.27647	0.0794967	-0.0883714	0.22325	14.2857	0.396255	0.711832
AOAH-IT1	NA	NA	NA	NA	NA	NA	NA	NA	NA	NA	NA	NA	NA	NA	NA	NA	NA	NA	NA	NA	NA	NA	NA	NA	NA	NA	NA	NA	NA	NA	NA	NA	NA	NA	NA	NA	NA	NA	NA	NA
AOC1	0.0111414	-0.690637	0.0302017	-0.0480528	0.0703357	36.8421	0.712202	0.845353	0.0171042	-0.721136	0.0546495	-0.0900067	0.124215	8.33333	0.754295	0.928706	0.0215078	-0.914922	0.0350076	-0.0471058	0.0901214	17.6471	0.538966	0.762502	-0.0606628	-0.865361	0.0334765	-0.126275	0.00494996	8.69565	0.0699707	0.224566	0.138368	-1.05423	0.131301	-0.118977	0.395714	42.8571	0.291963	0.615072
AOC2	0.115932	-0.847987	0.0451901	0.0273608	0.204503	5.26316	0.010305	0.0825654	-0.0685495	-0.556601	0.0316517	-0.130586	-0.00651338	0	0.0303305	0.240557	-0.12955	-0.835522	0.0345132	-0.197195	-0.0619059	11.7647	0.000174276	0.00242301	-0.0352636	-0.612034	0.0209721	-0.0763682	0.005841	0	0.0926753	0.26844	-0.0827429	-0.651805	0.0677232	-0.215478	0.0499922	14.2857	0.221791	0.54061
AOC3	-0.0250262	0.268728	0.0799885	-0.181801	0.131748	0	0.754378	0.86967	0.0635514	0.355495	0.0852905	-0.103615	0.230718	0	0.456201	0.784886	-0.0241947	0.520225	0.0802697	-0.18152	0.133131	11.7647	0.763096	0.894444	0.259467	0.441299	0.0675024	0.127165	0.39177	0	0.000121133	0.00246709	-0.0992211	0.497232	0.0701815	-0.236774	0.0383321	14.2857	0.157427	0.457438
AOC4P	0.117781	1.34316	0.211535	-0.296819	0.532382	73.6842	0.577668	0.759609	0.0329798	0.424655	0.0353391	-0.0362836	0.102243	33.3333	0.350697	0.708864	-0.0209593	-0.0564458	0.031891	-0.0834646	0.041546	29.4118	0.511043	0.743355	-0.022736	0.307762	0.0290709	-0.0797138	0.0342419	26.087	0.434163	0.66473	-0.0786369	-0.178274	0.10678	-0.287922	0.130649	50	0.461465	0.756359
AOX1	0.054299	-0.45004	0.064641	-0.0723951	0.180993	10.5263	0.400904	0.618397	-0.0359011	-0.511445	0.0520131	-0.137845	0.0660426	8.33333	0.490048	0.806078	0.194244	-0.516831	0.0707149	0.0556452	0.332842	17.6471	0.00601691	0.0390327	-0.035996	-0.369453	0.0368881	-0.108295	0.0363034	0	0.329156	0.576632	0.101735	-0.256386	0.079416	-0.0539174	0.257388	14.2857	0.20018	0.5152
AP1AR	0.13568	-0.409649	0.046906	0.0437462	0.227615	5.26316	0.00382069	0.0448425	-0.0528735	-0.767733	0.0273235	-0.106427	0.000679649	16.6667	0.0529793	0.310666	0.148148	-0.686044	0.0524513	0.0453458	0.250951	23.5294	0.0047355	0.0324427	0.0336479	-0.413724	0.018057	-0.0017432	0.0690391	17.3913	0.0624024	0.208662	0.0993812	-0.256923	0.0661851	-0.0303392	0.229102	14.2857	0.13321	0.418762
AP1B1	-0.00981885	0.157746	0.0401955	-0.0886007	0.068963	5.26316	0.807016	0.901045	-0.0437928	0.399879	0.032731	-0.107944	0.0203587	0	0.180909	0.539572	0.0291919	0.557926	0.0332427	-0.0359626	0.0943465	17.6471	0.379865	0.638567	-0.0334046	0.682306	0.0298383	-0.0918866	0.0250775	0	0.262919	0.508484	-0.122779	0.449328	0.0644992	-0.249195	0.00363736	14.2857	0.0569662	0.256039
AP1B1P1	NA	NA	NA	NA	NA	NA	NA	NA	NA	NA	NA	NA	NA	NA	NA	NA	NA	NA	NA	NA	NA	NA	NA	NA	NA	NA	NA	NA	NA	NA	NA	NA	NA	NA	NA	NA	NA	NA	NA	NA
AP1G1	0.233138	0.76336	0.0906127	0.0555401	0.410735	0	0.0100849	0.0815391	-0.044222	0.793738	0.0359357	-0.114655	0.0262107	0	0.218478	0.588299	0.0462748	0.841684	0.038816	-0.0298031	0.122353	11.7647	0.233199	0.489322	0.0233486	0.982211	0.0231834	-0.02209	0.0687872	0	0.313875	0.561757	0.0308383	1.23456	0.0314742	-0.03085	0.0925266	14.2857	0.327187	0.650655
AP1G2	-0.177696	-0.508687	0.0468031	-0.269428	-0.0859636	5.26316	0.000146652	0.00500854	0.00990764	-0.333444	0.0231078	-0.0353828	0.0551981	16.6667	0.6681	0.897199	0.0160202	-0.199933	0.0433244	-0.0688941	0.100934	11.7647	0.711552	0.865874	0.0400672	-0.24064	0.0203686	0.000145364	0.079989	4.34783	0.0491716	0.178778	-0.0419462	-0.511214	0.0407945	-0.121902	0.0380097	0	0.303842	0.627869
AP1M1	-0.0605711	0.489362	0.0392401	-0.13748	0.0163381	5.26316	0.122685	0.322585	-0.00270767	0.669692	0.0295356	-0.0605964	0.0551811	33.3333	0.926957	0.98378	-0.0103741	0.507249	0.0411478	-0.0910223	0.0702742	23.5294	0.800951	0.913138	0.0127083	0.668865	0.0270137	-0.0402375	0.0656541	8.69565	0.638041	0.809756	0.0513521	0.64424	0.032224	-0.0118058	0.11451	14.2857	0.111026	0.378192
AP1M2	0.0416518	-0.732452	0.0324182	-0.0218868	0.10519	36.8421	0.198853	0.416569	0.0566439	-0.0667974	0.0446434	-0.0308555	0.144143	8.33333	0.204509	0.571148	-0.00441956	-0.795959	0.0246323	-0.052698	0.0438588	23.5294	0.857607	0.939586	0.015666	-0.488455	0.0223921	-0.0282218	0.0595538	4.34783	0.484164	0.703561	-0.0688963	-0.472426	0.0619279	-0.190273	0.0524801	42.8571	0.265912	0.588337
AP1S1	0.0249351	-0.511603	0.0287783	-0.0314693	0.0813395	5.26316	0.38624	0.605113	0.020313	-0.00293222	0.030086	-0.0386544	0.0792804	8.33333	0.499571	0.811473	-0.0512521	-0.122413	0.0296703	-0.109405	0.00690056	17.6471	0.0840978	0.260023	0.0314874	-0.0670463	0.018118	-0.00402332	0.0669981	4.34783	0.082228	0.249244	-0.0477101	0.114378	0.0526324	-0.150868	0.0554474	0	0.364683	0.683086
AP1S2	-0.00447337	1.68099	0.0373295	-0.0776378	0.0686911	5.26316	0.904614	0.954627	0.103478	1.18644	0.0515605	0.00242102	0.204535	0	0.0447583	0.28743	0.10865	1.27138	0.0345669	0.0409005	0.1764	17.6471	0.00167118	0.014593	0.000736212	1.67837	0.0348581	-0.0675844	0.0690569	0	0.98315	0.992329	-0.181837	1.41073	0.0557798	-0.291163	-0.0725104	14.2857	0.0011145	0.0166451
AP1S3	-0.110694	-1.12208	0.0442512	-0.197425	-0.0239631	10.5263	0.0123673	0.0919984	0.00112909	-1.22264	0.0323983	-0.0623704	0.0646286	33.3333	0.972199	0.993516	-0.0162822	-1.36869	0.0214484	-0.0583203	0.025756	29.4118	0.447775	0.698197	-0.000231192	-1.03387	0.0150106	-0.0296515	0.0291891	8.69565	0.987712	0.994903	0.0234562	-1.29822	0.0552124	-0.0847582	0.131671	14.2857	0.670956	0.877162
AP2A1	-0.0235409	0.318831	0.0315047	-0.085289	0.0382073	5.26316	0.454933	0.663088	-0.00127366	0.304192	0.0217927	-0.0439866	0.0414393	33.3333	0.953395	0.989939	0.0450423	0.128359	0.0296633	-0.0130967	0.103181	23.5294	0.1289	0.342138	-0.000944512	0.484782	0.0213542	-0.042798	0.0409089	8.69565	0.96472	0.982465	0.0263139	0.746398	0.0463673	-0.0645644	0.117192	14.2857	0.570369	0.827769
AP2A2	-0.00388986	0.09076	0.0416912	-0.085603	0.0778233	21.0526	0.709835	0.833193	0.0200668	0.075112	0.0503578	-0.0786327	0.118766	13.8889	0.67421	0.884673	0.0091911	0.384059	0.0674257	-0.122961	0.141343	11.7647	0.891573	0.955345	0.0252693	0.474663	0.0283658	-0.0303267	0.0808652	11.5942	0.428446	0.614245	0.0828639	0.582384	0.0355451	0.0131968	0.152531	33.3333	0.0251357	0.142663
AP2B1	0.0105293	0.944822	0.0282027	-0.044747	0.0658056	5.26316	0.708893	0.843642	0.0189995	0.904737	0.05017	-0.079332	0.117331	0	0.70491	0.911653	-0.00363031	1.03917	0.02925	-0.0609592	0.0536986	17.6471	0.901226	0.959175	0.0432713	1.13462	0.0263753	-0.0084234	0.094966	0	0.100881	0.282981	0.0911457	1.41911	0.0447845	0.00336962	0.178922	14.2857	0.0418303	0.211666
AP2M1	0.0671898	1.32105	0.0450844	-0.021174	0.155554	5.26316	0.136142	0.341303	-0.0117055	1.39592	0.0848262	-0.177962	0.154551	8.33333	0.890246	0.976332	-0.0529831	1.45291	0.033098	-0.117854	0.0118878	17.6471	0.109423	0.308291	0.0763396	1.56622	0.0225482	0.0321459	0.120533	4.34783	0.000710187	0.00907863	0.0615505	1.40325	0.0449619	-0.0265732	0.149674	0	0.171016	0.479021
AP2S1	0.0564692	1.10058	0.0345074	-0.011164	0.124102	5.26316	0.101747	0.290533	0.0086869	1.32833	0.0369104	-0.0636562	0.08103	0	0.813936	0.950183	-0.0397448	1.25453	0.0404606	-0.119046	0.0395565	17.6471	0.325947	0.587594	0.0174103	1.47671	0.0277925	-0.0370621	0.0718826	0	0.531028	0.738027	-0.0750203	1.08199	0.0305702	-0.134937	-0.0151037	14.2857	0.0141265	0.107414
AP3B1	0.0973068	0.356458	0.032219	0.0341588	0.160455	5.26316	0.00252632	0.0346963	0.101548	0.15632	0.0545841	-0.00543498	0.208531	0	0.0628299	0.334294	-0.0737588	0.307182	0.0310716	-0.134658	-0.0128596	17.6471	0.0176045	0.0875428	-0.00843138	0.448006	0.0284457	-0.0641839	0.0473211	0	0.766922	0.885419	0.0932095	0.607512	0.0992498	-0.101317	0.287736	14.2857	0.347659	0.668733
AP3B2	-0.0676826	-0.8769	0.167615	-0.396202	0.260837	31.5789	0.686361	0.828875	-0.0763603	-0.57049	0.050058	-0.174472	0.0217515	0	0.12715	0.462233	0.0378659	-0.863021	0.0988597	-0.155896	0.231627	11.7647	0.7017	0.861528	-0.0168988	-0.740241	0.0215157	-0.0590689	0.0252712	0	0.432209	0.6633	0.0276778	-0.734183	0.0995239	-0.167386	0.222741	42.8571	0.780934	0.925104
AP3D1	0.0665303	0.856783	0.0387346	-0.00938811	0.142449	5.26316	0.0858707	0.2676	-0.0762659	0.725998	0.0365819	-0.147965	-0.00456663	0	0.0370877	0.266342	0.034847	0.88147	0.0291045	-0.0221968	0.0918907	17.6471	0.231188	0.487034	0.0078662	1.24832	0.0246034	-0.0403556	0.056088	0	0.749181	0.875554	0.0652848	1.06135	0.0380531	-0.00929788	0.139867	14.2857	0.0862308	0.328068
AP3M1	0.122166	0.246198	0.0304364	0.0625113	0.18182	5.26316	5.975e-05	0.00264397	-0.0304187	0.406202	0.0264654	-0.0822898	0.0214525	33.3333	0.2504	0.618973	-0.0100323	0.596804	0.0276996	-0.0643226	0.044258	23.5294	0.717216	0.869548	-0.00466861	0.734715	0.0259434	-0.0555166	0.0461794	8.69565	0.857189	0.930439	-0.0135791	0.655483	0.0255498	-0.0636557	0.0364975	14.2857	0.595088	0.84046
AP3M2	-0.0926215	0.0864274	0.040542	-0.172082	-0.0131606	0	0.0223375	0.129181	0.00585523	0.169465	0.043567	-0.0795346	0.091245	8.33333	0.893089	0.977233	-0.207829	0.296229	0.0545909	-0.314825	-0.100833	11.7647	0.000140648	0.00205219	0.0935767	0.48666	0.025148	0.0442875	0.142866	4.34783	0.000198408	0.00351006	0.0461956	0.313298	0.0430779	-0.0382355	0.130627	14.2857	0.283552	0.608348
AP3S1	0.0130413	0.310914	0.0482032	-0.0814351	0.107518	0	0.786738	0.889495	-0.0392439	0.945406	0.0510653	-0.13933	0.0608422	8.33333	0.442187	0.776599	-0.0848071	1.3458	0.0546231	-0.191866	0.0222523	11.7647	0.120522	0.328036	0.0952618	1.39371	0.0324733	0.0316152	0.158908	4.34783	0.00335121	0.0280182	0.0750117	0.67712	0.0362743	0.00391537	0.146108	14.2857	0.0386493	0.201768
AP3S2	-0.0143309	0.889923	0.0422592	-0.0971573	0.0684956	5.26316	0.734521	0.857454	-0.0775063	0.779411	0.0344267	-0.144981	-0.0100312	0	0.0243639	0.216832	-0.00463465	0.797512	0.0572843	-0.11691	0.107641	5.88235	0.935517	0.974005	-0.0571436	0.978024	0.0225354	-0.101312	-0.012975	0	0.0112215	0.0660042	0.127748	0.974038	0.0289347	0.0710372	0.184459	14.2857	1.00988e-05	0.000382114
AP4B1	-0.0577021	0.276242	0.0419999	-0.14002	0.0246161	5.26316	0.169484	0.381598	-0.00432269	0.0531557	0.0272825	-0.0577955	0.0491501	25	0.874109	0.970462	-0.0635545	-0.013649	0.0297323	-0.121829	-0.00528018	23.5294	0.0325529	0.137459	-0.0113171	0.181072	0.02247	-0.0553576	0.0327233	4.34783	0.614504	0.797315	-0.0739392	0.125559	0.0417588	-0.155785	0.00790643	14.2857	0.0766226	0.305901
AP4B1-AS1	NA	NA	NA	NA	NA	NA	NA	NA	NA	NA	NA	NA	NA	NA	NA	NA	NA	NA	NA	NA	NA	NA	NA	NA	NA	NA	NA	NA	NA	NA	NA	NA	NA	NA	NA	NA	NA	NA	NA	NA
AP4E1	-0.0451842	0.420899	0.0445993	-0.132597	0.0422289	0	0.311006	0.53376	-0.0637057	-0.362931	0.0490936	-0.159927	0.0325161	8.33333	0.194412	0.558613	-0.0465088	-0.102456	0.0470171	-0.138661	0.0456431	11.7647	0.322571	0.584066	-0.0322387	-0.124198	0.0382808	-0.107268	0.0427903	0	0.399696	0.637806	0.0106506	0.197829	0.0520199	-0.0913064	0.112608	0	0.837774	0.947804
AP4M1	-0.0587353	-0.385064	0.0354106	-0.128139	0.0106682	10.5263	0.0971779	0.284278	-0.017882	-0.0668603	0.0258771	-0.0686003	0.0328362	8.33333	0.489542	0.805473	-0.0502213	-0.0029687	0.0389509	-0.126564	0.026121	17.6471	0.197277	0.445207	0.0387305	0.200905	0.0242854	-0.00886807	0.0863291	0	0.110756	0.300461	0.30579	-0.332876	0.0739784	0.160795	0.450785	14.2857	3.57268e-05	0.00106065
AP4S1	-0.0330739	-0.37942	0.0274928	-0.0869589	0.020811	5.26316	0.228976	0.452206	-0.0538277	-0.0898881	0.0341929	-0.120845	0.0131892	8.33333	0.115433	0.441348	0.0630691	0.0250434	0.0259864	0.0121367	0.114001	17.6471	0.015224	0.0787024	-0.0538003	0.15523	0.0209747	-0.0949099	-0.0126906	0	0.0103174	0.0623725	-0.0320044	0.0511909	0.0476131	-0.125324	0.0613155	14.2857	0.501471	0.784379
AP5B1	-0.000641052	-0.492622	0.0472792	-0.0933066	0.0920245	10.5263	0.989182	0.994898	-0.0367174	-0.494008	0.0262033	-0.088075	0.0146402	33.3333	0.16114	0.509757	0.159436	-0.27923	0.0587364	0.0443145	0.274557	23.5294	0.00663903	0.0419221	-0.0110529	-0.231628	0.03411	-0.0779072	0.0558015	17.3913	0.745911	0.873911	0.113637	-0.10367	0.0792606	-0.041711	0.268985	14.2857	0.151654	0.449439
AP5M1	-0.0617785	0.504292	0.0348453	-0.130074	0.00651714	5.26316	0.0762397	0.252147	0.0507742	0.562394	0.0513495	-0.0498689	0.151417	16.6667	0.322762	0.685129	-0.0473203	0.633612	0.0412866	-0.128241	0.0335999	23.5294	0.251736	0.509678	0.00842625	0.967468	0.0342169	-0.0586377	0.0754902	17.3913	0.805481	0.907823	-0.17449	0.963675	0.0375456	-0.248078	-0.100902	14.2857	3.36142e-06	0.000151606
AP5S1	-0.119847	0.185143	0.0448466	-0.207745	-0.0319491	5.26316	0.0075317	0.0682684	0.0314209	0.766299	0.0442242	-0.0552569	0.118099	16.6667	0.477399	0.79721	-0.0353308	0.620091	0.0406554	-0.115014	0.0443523	23.5294	0.38483	0.643181	0.0126254	0.813704	0.0327718	-0.0516062	0.076857	17.3913	0.700051	0.848819	-0.128036	0.494842	0.0375985	-0.201728	-0.0543446	14.2857	0.000660774	0.0109855
AP5Z1	0.0680221	-0.421989	0.0496045	-0.029201	0.165245	10.5263	0.170285	0.382467	-0.0300991	-0.153866	0.0222844	-0.0737757	0.0135775	25	0.176797	0.533332	0.0490183	0.150442	0.0388452	-0.0271169	0.125154	29.4118	0.206989	0.456835	-0.0356982	0.0972009	0.0277065	-0.0900021	0.0186056	17.3913	0.197593	0.43071	0.106473	-0.161096	0.0519038	0.00474347	0.208203	14.2857	0.0402325	0.206402
APAF1	-0.0180864	-0.346497	0.026912	-0.070833	0.0346602	10.5263	0.501548	0.700522	0.0201259	-0.593703	0.0258198	-0.0304799	0.0707317	16.6667	0.435698	0.773431	-0.0844323	-0.301775	0.0247934	-0.133026	-0.0358381	17.6471	0.000660588	0.00697253	0.00263117	-0.120323	0.0196203	-0.0358239	0.0410862	4.34783	0.89332	0.948509	0.0542101	-0.13329	0.0566512	-0.0568242	0.165244	0	0.338613	0.661529
APBA1	-0.0578364	-0.418776	0.0452693	-0.146563	0.0308898	18.4211	0.233349	0.440611	0.0571192	-0.170552	0.0579176	-0.0563973	0.170636	4.16667	0.385719	0.643186	-0.183166	-0.435235	0.0500248	-0.281213	-0.085119	11.7647	0.000250744	0.00325599	-0.087846	-0.231122	0.0269515	-0.14067	-0.0350221	8.69565	0.00246082	0.0201546	-0.053515	-0.197118	0.0743743	-0.199286	0.092256	28.5714	0.468821	0.761401
APBA2	-0.0495814	-0.766351	0.0325922	-0.113461	0.0142981	28.9474	0.128422	0.330611	0.00688856	-0.3572	0.0218769	-0.0359895	0.0497666	16.6667	0.752855	0.927877	0.027936	-0.578994	0.0322701	-0.0353122	0.0911842	11.7647	0.386658	0.645016	-0.0385923	-0.428016	0.019179	-0.0761825	-0.00100216	10.8696	0.0710853	0.201182	0.070059	-0.633266	0.0621917	-0.0518346	0.191953	42.8571	0.259954	0.581551
APBA3	-0.151074	-0.0300895	0.0587648	-0.266251	-0.0358968	0	0.0101458	0.0817828	-0.0922786	0.164086	0.0523722	-0.194926	0.010369	0	0.0780731	0.370737	-0.00943629	0.185714	0.0432359	-0.0941771	0.0753045	11.7647	0.827233	0.926816	0.0317858	0.415234	0.0221616	-0.0116501	0.0752218	0	0.151494	0.365809	-0.00367359	0.151366	0.0487469	-0.0992157	0.0918686	14.2857	0.939928	0.981175
APBB1	-0.0833955	0.222729	0.0453115	-0.172204	0.00541336	0	0.0656958	0.23178	-0.0157905	0.230401	0.0371746	-0.0886513	0.0570703	8.33333	0.671008	0.897619	0.00643188	0.0569726	0.047401	-0.0864724	0.0993362	11.7647	0.892066	0.955473	0.0133555	0.307944	0.0261805	-0.0379572	0.0646682	0	0.609959	0.794277	-0.15988	0.668507	0.0409331	-0.240108	-0.0796528	14.2857	9.38781e-05	0.00235052
APBB1IP	0.0314515	-0.744921	0.0570857	-0.0804344	0.143337	10.5263	0.581666	0.762542	-0.00920437	-0.509092	0.0445585	-0.0965375	0.0781288	8.33333	0.836347	0.956604	-0.00924954	-0.78505	0.0455325	-0.0984916	0.0799925	23.5294	0.839024	0.932643	0.0135288	-0.519812	0.0487661	-0.082051	0.109109	4.34783	0.781456	0.893373	0.00095537	-0.667771	0.0802486	-0.156329	0.15824	14.2857	0.990501	0.99728
APBB2	-0.0219854	0.401069	0.0555085	-0.13078	0.0868093	0	0.692052	0.833093	0.000955564	0.465154	0.0526791	-0.102294	0.104205	8.33333	0.985528	0.996344	-0.00326712	0.300708	0.136829	-0.271446	0.264912	0	0.98095	0.993603	-0.0769896	0.555995	0.0289114	-0.133655	-0.0203244	0	0.00774583	0.0509996	-0.286088	0.530404	0.0461913	-0.376621	-0.195554	0	5.88287e-10	1.06665e-07
APBB3	0.318104	0.184556	0.0808347	0.159671	0.476537	5.26316	8.31137e-05	0.00331566	-0.0267312	0.612999	0.0485887	-0.121963	0.0685009	0	0.582215	0.858016	0.0418396	0.27301	0.0502299	-0.0566091	0.140288	17.6471	0.404865	0.661128	-0.0355245	0.550728	0.031268	-0.0968087	0.0257597	0	0.255902	0.500315	0.0630476	0.364436	0.0379928	-0.0114169	0.137512	14.2857	0.0970227	0.350376
APC	-0.0432246	0.0801316	0.0363417	-0.114453	0.0280038	5.26316	0.234285	0.458064	-0.0208885	-0.0637108	0.0306577	-0.0809765	0.0391996	0	0.495654	0.809437	-0.160558	0.0115816	0.0482248	-0.255077	-0.0660392	17.6471	0.00087044	0.00858339	-0.0340023	0.354918	0.0237706	-0.0805918	0.0125872	0	0.152592	0.367347	0.0751861	0.529611	0.0448825	-0.012782	0.163154	0	0.0938999	0.343879
APC2	-0.0435947	-0.686773	0.0374259	-0.116948	0.0297588	36.8421	0.244089	0.468002	0.0102706	0.0762685	0.0551049	-0.097733	0.118274	0	0.852145	0.961128	0.06741	-0.442843	0.0267769	0.0149282	0.119892	17.6471	0.0118202	0.0651973	0.00848164	-0.17359	0.0273528	-0.0451288	0.0620921	0	0.756498	0.879158	-0.0426038	-0.656359	0.0804189	-0.200222	0.115014	42.8571	0.596269	0.840884
APCDD1	-0.162311	-0.0709136	0.0682598	-0.296097	-0.0285239	0	0.0174146	0.111996	-0.0604872	-0.0277578	0.0655525	-0.188968	0.0679933	25	0.356148	0.713547	-0.159198	0.09194	0.0922275	-0.339961	0.0215643	17.6471	0.0843208	0.260604	0.0168144	0.0897519	0.0455966	-0.0725534	0.106182	8.69565	0.712303	0.855115	-0.0835951	-0.0453304	0.0527249	-0.186934	0.0197439	14.2857	0.112854	0.381805
APCDD1L	-0.0653044	-0.678687	0.0489237	-0.161193	0.0305842	10.5263	0.181934	0.396633	0.0712869	-0.245796	0.0237639	0.0247105	0.117863	33.3333	0.00270159	0.0770844	-0.135192	-0.454763	0.0622272	-0.257155	-0.0132287	23.5294	0.0298142	0.129	0.0439987	-0.136282	0.0379166	-0.0303166	0.118314	17.3913	0.245884	0.488104	-0.0564108	-0.684438	0.0742092	-0.201858	0.0890365	14.2857	0.447159	0.746858
APCDD1L-DT	NA	NA	NA	NA	NA	NA	NA	NA	0.031223	-0.654786	0.0166537	-0.00141755	0.0638636	58.3333	0.0608141	0.329414	0.00489536	-0.825516	0.0251887	-0.0444736	0.0542643	41.1765	0.845904	0.935377	0.00694016	-0.694115	0.0237375	-0.0395845	0.0534648	34.7826	0.770003	0.887535	-0.0274354	-0.983021	0.0722539	-0.16905	0.11418	28.5714	0.704162	0.893316
APCS	0.0942542	-0.803859	0.075146	-0.0530292	0.241538	36.8421	0.20974	0.429852	-0.0235851	-0.636777	0.0290483	-0.0805188	0.0333485	8.33333	0.416833	0.76142	-0.0116012	-0.95433	0.0320077	-0.0743352	0.0511328	17.6471	0.717016	0.86949	-0.0510045	-0.764999	0.0216002	-0.0933402	-0.0086688	0	0.0182114	0.0915849	-0.0471012	-0.416304	0.0674571	-0.179315	0.0851123	42.8571	0.485027	0.772819
APEH	-0.139298	1.53084	0.0592433	-0.255413	-0.0231835	5.26316	0.0187084	0.116387	-0.0385792	1.05937	0.0329586	-0.103177	0.0260184	8.33333	0.241785	0.611456	0.0100253	0.822434	0.0403373	-0.0690344	0.0890849	23.5294	0.803719	0.914555	-0.0345742	1.16855	0.0234152	-0.0804672	0.0113187	4.34783	0.139791	0.348355	-0.0970511	1.25199	0.0500163	-0.195081	0.000979021	14.2857	0.0523323	0.243971
APELA	NA	NA	NA	NA	NA	NA	NA	NA	-0.0612816	-1.25435	0.0330315	-0.126022	0.00345889	58.3333	0.0635607	0.336213	-0.135428	-1.23314	0.115606	-0.362011	0.0911547	41.1765	0.241411	0.498821	0.123128	-1.19061	0.0562164	0.0129459	0.23331	34.7826	0.028506	0.124919	-0.37392	-1.69603	0.224015	-0.812982	0.0651417	57.1429	0.0950832	0.345977
APEX1	0.235042	1.30657	0.0517374	0.133638	0.336445	5.26316	5.54667e-06	0.000466373	0.114657	1.6727	0.0363927	0.0433286	0.185985	8.33333	0.00162963	0.0611814	0.0600607	1.76105	0.0345283	-0.00761361	0.127735	17.6471	0.0819538	0.255931	0.0798315	1.70904	0.0197977	0.0410286	0.118634	0	5.5221e-05	0.00135594	0.0579965	1.05706	0.0316742	-0.00408386	0.120077	0	0.0670959	0.283939
APEX2	0.0460548	-0.355924	0.0345961	-0.0217524	0.113862	10.5263	0.183119	0.398108	0.0485855	-0.137792	0.0461344	-0.0418363	0.139007	8.33333	0.292282	0.661	-0.0365989	-0.253045	0.0356463	-0.106464	0.0332667	17.6471	0.304551	0.564821	0.057689	-0.159162	0.0333036	-0.00758486	0.122963	0	0.0832353	0.251334	-0.0765917	-0.570204	0.0599282	-0.194049	0.0408655	14.2857	0.201229	0.517113
APH1A	0.0661655	0.375071	0.0507765	-0.0333546	0.165686	5.26316	0.19255	0.40993	0.0729731	0.287747	0.0435174	-0.0123195	0.158266	16.6667	0.0935676	0.401819	0.027464	0.376558	0.0434735	-0.0577424	0.11267	23.5294	0.527556	0.754963	-0.0187372	0.600796	0.027952	-0.0735222	0.0360478	17.3913	0.502645	0.717021	-0.0269152	0.535069	0.0493844	-0.123707	0.0698764	14.2857	0.585743	0.834682
APH1B	-0.141595	-0.39523	0.0389011	-0.217839	-0.06535	5.26316	0.000272779	0.00793255	-0.025063	-0.0801105	0.0221196	-0.0684165	0.0182906	25	0.257186	0.625847	-0.151618	0.0531331	0.0338562	-0.217975	-0.0852605	17.6471	7.5249e-06	0.0001798	-0.00174764	0.154483	0.0258351	-0.0523835	0.0488882	17.3913	0.946068	0.975496	0.0407256	-0.0463518	0.0522171	-0.0616179	0.143069	14.2857	0.435433	0.739084
API5	0.0929386	0.805858	0.0416865	0.0112347	0.174643	0	0.0257828	0.13915	-0.0310944	0.291655	0.0347643	-0.0992312	0.0370425	0	0.37109	0.724953	-0.0353325	0.304358	0.0862738	-0.204426	0.133761	11.7647	0.682144	0.850246	-0.0400054	0.594585	0.0202522	-0.0796989	-0.000311849	0	0.0482271	0.176701	0.0124007	0.700902	0.0307873	-0.0479412	0.0727426	14.2857	0.687105	0.885758
APIP	0.00816571	0.894387	0.0822874	-0.153115	0.169446	5.26316	0.920952	0.963645	-0.0705585	0.738306	0.0567882	-0.181861	0.0407443	25	0.214058	0.582023	-0.0817688	0.441231	0.0380328	-0.156312	-0.00722594	23.5294	0.0315587	0.13445	-0.052907	0.679033	0.039774	-0.130863	0.0250486	17.3913	0.183456	0.411003	-0.0301044	0.573354	0.0836477	-0.194051	0.133842	14.2857	0.718925	0.899012
APLN	0.325295	-0.320531	0.124111	0.0820422	0.568548	5.26316	0.00876713	0.0751281	0.180249	0.214817	0.0844085	0.0148111	0.345686	25	0.0327256	0.249652	0.0300724	0.371344	0.0397953	-0.0479249	0.10807	23.5294	0.449843	0.700141	0.043398	0.282776	0.0542041	-0.0628401	0.149636	4.34783	0.42334	0.655695	-0.333696	-0.0754865	0.0813915	-0.493221	-0.174172	14.2857	4.1335e-05	0.00119306
APLNR	-0.0829129	0.457195	0.0632012	-0.206785	0.0409592	5.26316	0.189558	0.406563	0.272541	0.699725	0.0974247	0.0815921	0.46349	8.33333	0.00515072	0.104894	-0.0249024	0.877841	0.103325	-0.227415	0.17761	17.6471	0.809546	0.918006	0.408552	1.05603	0.0650165	0.281122	0.535982	8.69565	3.30344e-10	1.07218e-07	0.0786456	0.508174	0.0819857	-0.0820435	0.239335	14.2857	0.337428	0.660275
APLP1	-0.0293574	-0.924841	0.0294454	-0.0870694	0.0283545	10.5263	0.318759	0.541038	-0.00625096	-0.23378	0.0341671	-0.0732172	0.0607153	0	0.854835	0.962214	0.108345	-0.429768	0.0422756	0.0254859	0.191203	17.6471	0.0103827	0.0588633	0.0103105	-0.422601	0.0251144	-0.0389129	0.0595339	0	0.681409	0.837609	0.0170341	-0.869598	0.0471658	-0.0754091	0.109477	42.8571	0.717984	0.898231
APLP2	-0.0102806	0.809739	0.032949	-0.0748595	0.0542984	5.26316	0.75503	0.869961	0.054563	0.707992	0.0386552	-0.0211998	0.130326	0	0.158088	0.505023	-0.027265	1.05626	0.0385389	-0.1028	0.0482698	5.88235	0.479276	0.721689	0.180835	1.1077	0.0314258	0.119241	0.242428	0	8.69821e-09	1.37627e-06	0.120613	0.931989	0.0238552	0.0738581	0.167369	0	4.28009e-07	2.71434e-05
APMAP	0.142545	0.0553154	0.0406494	0.062874	0.222217	5.26316	0.000453697	0.0111556	-0.0109429	0.181262	0.0305686	-0.0708563	0.0489704	16.6667	0.720359	0.917238	0.0203555	0.391097	0.032375	-0.0430983	0.0838092	23.5294	0.529518	0.756041	0.00411035	0.200636	0.0327097	-0.0599996	0.0682203	13.0435	0.9	0.951928	0.0567397	0.22296	0.0647969	-0.0702599	0.183739	14.2857	0.381218	0.697974
APOA1	-0.0908179	-0.617786	0.0313444	-0.152252	-0.0293839	36.8421	0.00376251	0.0444483	0.066433	-0.440788	0.0417356	-0.0153672	0.148233	8.33333	0.111439	0.434627	0.132511	-0.553847	0.0853043	-0.0346819	0.299705	17.6471	0.120328	0.327818	0.0264791	-0.552696	0.0250435	-0.0226052	0.0755635	0	0.290363	0.537931	0.0361035	-0.652807	0.0621495	-0.0857073	0.157914	28.5714	0.561299	0.822924
APOA1-AS	NA	NA	NA	NA	NA	NA	NA	NA	NA	NA	NA	NA	NA	NA	NA	NA	NA	NA	NA	NA	NA	NA	NA	NA	NA	NA	NA	NA	NA	NA	NA	NA	NA	NA	NA	NA	NA	NA	NA	NA
APOA2	-0.0434007	-0.741885	0.0323583	-0.106822	0.0200204	36.8421	0.179838	0.393687	-0.022726	-0.866831	0.046142	-0.113163	0.0677108	0	0.622351	0.877846	0.0189375	-1.09086	0.0286445	-0.0372047	0.0750797	23.5294	0.508535	0.741704	-0.0836027	-0.976796	0.0244126	-0.131451	-0.0357549	4.34783	0.000615762	0.00815731	0.02773	-0.645704	0.0994545	-0.167197	0.222657	42.8571	0.780383	0.925
APOA4	-0.0997358	-0.645269	0.0681617	-0.23333	0.0338586	36.8421	0.143406	0.350064	0.0322334	-0.340841	0.0270416	-0.020767	0.0852339	16.6667	0.233262	0.602854	0.0242593	-0.23061	0.0304431	-0.0354081	0.0839268	17.6471	0.425524	0.678425	-0.0464067	-0.318592	0.0185841	-0.0828308	-0.00998252	4.34783	0.0125207	0.071189	-0.148306	-0.391606	0.0833704	-0.311709	0.0150965	28.5714	0.0752584	0.303008
APOA5	-0.128256	-0.659526	0.0799081	-0.284873	0.0283606	36.8421	0.108483	0.300699	0.000197165	-0.298139	0.0314348	-0.0614138	0.0618082	25	0.994996	0.999138	0.0440466	-0.880131	0.0271668	-0.00919929	0.0972925	23.5294	0.104944	0.300749	-0.0207404	-0.524808	0.0145612	-0.0492799	0.0077991	8.69565	0.154343	0.369629	-0.169421	-0.539079	0.0668953	-0.300533	-0.0383085	42.8571	0.0113211	0.0916546
APOB	-0.0574911	-0.970833	0.037012	-0.130033	0.015051	10.5263	0.120349	0.319601	0.0020715	-0.856828	0.0386002	-0.0735835	0.0777265	8.33333	0.957202	0.990718	-0.0162991	-0.936028	0.0319443	-0.0789088	0.0463105	17.6471	0.609886	0.806929	-0.0437505	-0.756051	0.0240533	-0.090894	0.00339305	0	0.0689267	0.222258	-0.164718	-0.884209	0.0631429	-0.288476	-0.0409606	14.2857	0.00908974	0.0785819
APOBEC1	0.00269697	-0.831016	0.0371876	-0.0701895	0.0755834	36.8421	0.942185	0.974031	0.00864167	-0.788606	0.034667	-0.0593043	0.0765877	8.33333	0.803147	0.947664	-0.0390505	-1.0694	0.0312262	-0.100253	0.0221518	17.6471	0.211093	0.46255	0.0116351	-0.816441	0.022201	-0.031878	0.0551482	0	0.600222	0.787807	-0.022463	-0.362201	0.0703225	-0.160292	0.115367	42.8571	0.749402	0.912263
APOBEC2	-0.0341482	3.173	0.0494	-0.13097	0.062674	5.26316	0.489403	0.691242	-0.0738196	2.99754	0.0553721	-0.182347	0.0347076	8.33333	0.18248	0.541557	-0.0645421	2.69832	0.0189558	-0.101695	-0.0273895	17.6471	0.000661931	0.00697711	0.00303779	3.24264	0.0248309	-0.0456299	0.0517055	4.34783	0.902631	0.95323	-0.120253	2.72269	0.0504287	-0.219091	-0.0214144	0	0.0170972	0.121392
APOBEC3A	-0.0469034	-0.0652257	0.0467797	-0.13859	0.0447831	34.2105	0.337322	0.548357	0.0330881	-0.642109	0.0483087	-0.0615952	0.127771	25	0.493388	0.807997	-0.0306558	-0.827173	0.0616482	-0.151484	0.0901723	23.5294	0.618998	0.812311	-0.00850437	-0.0525784	0.0437831	-0.0943176	0.0773089	15.2174	0.842236	0.922776	0.139474	-1.23301	0.155694	-0.165681	0.44463	28.5714	0.386825	0.697322
APOBEC3B	-0.0382934	-0.919196	0.05634	-0.148718	0.0721311	31.5789	0.496705	0.696773	-0.032236	-0.777715	0.0488293	-0.12794	0.0634677	0	0.50914	0.816794	-0.0310267	-1.10597	0.0545611	-0.137965	0.075911	17.6471	0.569586	0.780316	0.0840876	-1.0303	0.0344151	0.0166352	0.15154	0	0.0145523	0.0784342	-0.159886	-0.747534	0.103938	-0.363601	0.0438292	28.5714	0.12398	0.402385
APOBEC3B-AS1	NA	NA	NA	NA	NA	NA	NA	NA	NA	NA	NA	NA	NA	NA	NA	NA	NA	NA	NA	NA	NA	NA	NA	NA	NA	NA	NA	NA	NA	NA	NA	NA	NA	NA	NA	NA	NA	NA	NA	NA
APOBEC3C	-0.0848091	-0.590465	0.0505652	-0.183915	0.0142968	10.5263	0.0934987	0.278774	-0.0311048	0.0103078	0.0471248	-0.123468	0.0612581	8.33333	0.509221	0.816794	0.0526057	-0.286341	0.0355989	-0.0171668	0.122378	17.6471	0.139479	0.360243	0.0332668	-0.0968013	0.0305689	-0.0266471	0.0931807	0	0.276482	0.523464	0.0804762	-0.31345	0.0803419	-0.0769911	0.237943	14.2857	0.316502	0.64088
APOBEC3D	-0.0687341	-0.743004	0.0391788	-0.145523	0.00805488	26.3158	0.079367	0.256801	-0.0295812	-0.482872	0.0334235	-0.0950901	0.0359278	41.6667	0.376135	0.729872	0.010614	-0.999067	0.0359627	-0.0598715	0.0810995	23.5294	0.767888	0.896654	-0.000460655	-0.636127	0.0244354	-0.0483532	0.0474318	13.0435	0.984959	0.993551	-0.0143642	-0.300039	0.0339117	-0.0808298	0.0521014	14.2857	0.671874	0.87767
APOBEC3F	-0.0887238	-0.812846	0.0417136	-0.170481	-0.00696671	10.5263	0.033422	0.159407	0.00356946	-0.331987	0.0227291	-0.0409788	0.0481177	25	0.87521	0.970672	0.0376785	-0.523718	0.0378927	-0.0365899	0.111947	17.6471	0.320054	0.581217	0.00585771	-0.395026	0.0206462	-0.0346081	0.0463235	4.34783	0.776626	0.891097	-0.0776003	-0.472691	0.0705966	-0.215967	0.0607665	14.2857	0.271678	0.594399
APOBEC3G	-0.171275	-0.843958	0.0491127	-0.267535	-0.0750162	10.5263	0.000487754	0.0116711	0.0214145	-0.469786	0.0269661	-0.031438	0.074267	16.6667	0.427121	0.76801	-0.000324875	-0.516883	0.0267717	-0.0527964	0.0521466	17.6471	0.990318	0.996337	0.0466301	-0.365722	0.0209711	0.0055275	0.0877326	4.34783	0.0261793	0.117656	-0.0479877	-0.602976	0.0544083	-0.154626	0.0586507	14.2857	0.377782	0.695668
APOBEC3H	-0.109099	-0.950465	0.0528493	-0.212682	-0.00551631	36.8421	0.0389853	0.172892	0.0536492	-0.95171	0.0730957	-0.0896158	0.196914	66.6667	0.462974	0.787676	NA	NA	NA	NA	NA	NA	NA	NA	0.0221848	-0.813421	0.0314741	-0.0395033	0.0838729	69.5652	0.480899	0.701274	NA	NA	NA	NA	NA	NA	NA	NA
APOBEC4	-0.0652281	-0.968535	0.0429158	-0.149342	0.0188852	47.3684	0.128533	0.330644	0.0427537	-1.06324	0.0284877	-0.0130811	0.0985886	41.6667	0.133413	0.470524	0.00922096	-1.41015	0.0284866	-0.0466117	0.0650536	29.4118	0.746169	0.883825	-0.0105878	-1.13465	0.0188762	-0.0475845	0.026409	17.3913	0.574863	0.770349	-0.00307633	-0.429054	0.0570424	-0.114877	0.108725	50	0.95699	0.987789
APOBR	0.0178319	-0.855521	0.0469771	-0.0742415	0.109905	10.5263	0.704252	0.840892	-0.00815637	-0.392262	0.0335322	-0.0738784	0.0575656	16.6667	0.80782	0.949258	0.00505013	-0.559972	0.036067	-0.0656398	0.0757401	23.5294	0.888644	0.95444	-0.0332535	-0.544068	0.0245897	-0.0814485	0.0149414	17.3913	0.176268	0.402019	-0.0953118	-0.860493	0.110355	-0.311604	0.120981	14.2857	0.387763	0.704407
APOC1	-0.107568	-0.14874	0.0934102	-0.290649	0.0755125	10.5263	0.249499	0.473277	-0.0390087	0.404066	0.0632968	-0.163068	0.0850507	8.33333	0.537708	0.83376	0.0692469	0.51908	0.0992262	-0.125233	0.263727	5.88235	0.485259	0.72288	0.209656	0.523415	0.0536937	0.104419	0.314894	0	9.43532e-05	0.00205563	0.257734	0.0468004	0.0663555	0.127679	0.387788	0	0.000102696	0.0025268
APOC1P1	NA	NA	NA	NA	NA	NA	NA	NA	NA	NA	NA	NA	NA	NA	NA	NA	NA	NA	NA	NA	NA	NA	NA	NA	NA	NA	NA	NA	NA	NA	NA	NA	NA	NA	NA	NA	NA	NA	NA	NA
APOC2	-0.0625019	-0.536826	0.0499024	-0.160309	0.035305	36.8421	0.210394	0.430517	-0.0151022	-0.303184	0.031708	-0.0772488	0.0470443	8.33333	0.633867	0.88287	-0.00442821	-0.444774	0.0205331	-0.0446723	0.0358159	17.6471	0.829251	0.927661	-0.0617805	-0.42543	0.0197397	-0.10047	-0.0230914	0	0.00174951	0.0175475	-0.019229	-0.424481	0.0475247	-0.112376	0.0739178	42.8571	0.685764	0.885423
APOC3	-0.0460426	-0.613524	0.0435176	-0.131335	0.0392503	36.8421	0.290045	0.515015	-0.0242395	-0.689441	0.0263233	-0.0758323	0.0273533	16.6667	0.357135	0.714254	-0.0226728	-0.588753	0.0314195	-0.0842538	0.0389082	17.6471	0.470531	0.714978	-0.0466248	-0.580138	0.0183722	-0.0826337	-0.010616	4.34783	0.0111553	0.0656915	-0.0864379	-0.852893	0.0879982	-0.258911	0.0860355	42.8571	0.325968	0.649916
APOC4	-0.0751306	-0.71504	0.0357085	-0.145118	-0.00514318	36.8421	0.0353788	0.164526	-0.0145415	-0.0105634	0.0401524	-0.0932388	0.0641558	8.33333	0.717234	0.916646	0.0281304	-0.260085	0.0260806	-0.0229867	0.0792474	17.6471	0.280769	0.540314	-0.0715803	-0.313044	0.0290326	-0.128483	-0.0146775	0	0.0136816	0.0752308	0.0124321	-0.330993	0.0612374	-0.107591	0.132455	42.8571	0.839123	0.948307
APOD	0.22336	2.04994	0.101828	0.0237817	0.422938	5.26316	0.0282705	0.14447	-0.164151	2.49946	0.129489	-0.417943	0.0896424	0	0.204911	0.571148	-0.0544611	2.53865	0.0701235	-0.191901	0.0829784	17.6471	0.437368	0.688926	-0.138494	2.5409	0.0730396	-0.281649	0.0046607	0	0.0579398	0.198534	0.40832	1.95959	0.0952435	0.221646	0.594993	0	1.81008e-05	0.000615604
APOE	0.0094357	-0.0522102	0.0585195	-0.10526	0.124132	5.26316	0.871904	0.937669	0.128003	0.226596	0.0677092	-0.00470458	0.260711	0	0.0586935	0.323645	0.0369914	0.1273	0.0437922	-0.0488399	0.122823	17.6471	0.398278	0.655487	0.210096	0.19495	0.0440564	0.123747	0.296445	0	1.85341e-06	9.71449e-05	0.159275	0.155278	0.0416494	0.077644	0.240907	0	0.000131201	0.00307685
APOF	0.00077976	-0.88772	0.0336444	-0.0651621	0.0667217	36.8421	0.98151	0.992235	-0.00700564	-1.13763	0.0325922	-0.0708852	0.0568739	16.6667	0.829808	0.955698	-0.00946656	-1.09017	0.0324845	-0.073135	0.0542019	17.6471	0.770732	0.898179	-0.0463255	-1.01823	0.0220433	-0.0895295	-0.00312147	4.34783	0.0355909	0.144812	-0.104945	-1.35225	0.160652	-0.419818	0.209927	42.8571	0.513599	0.792879
APOH	-0.0197208	-1.06017	0.0248088	-0.0683452	0.0289036	36.8421	0.426666	0.642139	-0.00155503	-0.952061	0.0282203	-0.0568658	0.0537557	8.33333	0.956056	0.990718	0.00190483	-1.199	0.0231065	-0.0433831	0.0471928	17.6471	0.934299	0.973752	0.000286194	-0.860629	0.0147312	-0.0285864	0.0291588	4.34783	0.9845	0.993229	0.0517677	-1.24873	0.0769619	-0.0990748	0.20261	42.8571	0.501176	0.784186
APOL1	0.0543912	-0.22453	0.0678433	-0.0785793	0.187362	5.26316	0.422716	0.638887	-0.0319871	0.0797981	0.0838024	-0.196237	0.132263	8.33333	0.702687	0.911195	0.00304778	0.239032	0.0402384	-0.075818	0.0819135	17.6471	0.939623	0.975929	0.107317	0.106538	0.0412864	0.0263969	0.188237	0	0.00934072	0.0580576	0.012137	-0.110145	0.0885269	-0.161372	0.185647	14.2857	0.890952	0.965618
APOL2	0.112836	0.0128191	0.0577572	-0.00036581	0.226038	5.26316	0.0507449	0.20097	0.0307231	0.372623	0.0280105	-0.0241766	0.0856227	16.6667	0.272711	0.641264	0.0551021	0.938302	0.0353153	-0.0141145	0.124319	23.5294	0.118691	0.325012	0.093691	0.640898	0.0236904	0.0472588	0.140123	8.69565	7.65937e-05	0.00174846	0.0745697	0.346735	0.0704873	-0.0635829	0.212722	14.2857	0.290094	0.613245
APOL3	-0.0483552	-0.0857394	0.0639494	-0.173694	0.0769833	5.26316	0.449561	0.659133	0.120753	0.402701	0.064031	-0.00474519	0.246252	16.6667	0.0593143	0.325311	0.00445035	0.797666	0.0435114	-0.0808304	0.0897311	23.5294	0.918534	0.967387	0.147396	0.596983	0.0327354	0.0832356	0.211556	8.69565	6.71142e-06	0.000262381	0.0134339	0.539373	0.0409396	-0.0668063	0.0936742	0	0.742806	0.909698
APOL4	0.116636	-0.661439	0.0604817	-0.00190652	0.235178	10.5263	0.0538002	0.206745	0.0192987	-0.632254	0.0244114	-0.0285468	0.0671442	33.3333	0.4292	0.769045	0.000146124	-0.581265	0.036296	-0.0709927	0.0712849	23.5294	0.996788	0.998827	0.0528733	-0.534754	0.0245424	0.00477104	0.100976	8.69565	0.0312117	0.13271	0.0640754	-0.614144	0.0548405	-0.0434101	0.171561	14.2857	0.242647	0.562666
APOL5	-0.0199073	-0.756456	0.0525353	-0.122875	0.0830599	23.6842	0.709942	0.842597	-0.0342663	-0.40596	0.0440532	-0.120609	0.0520765	16.6667	0.436664	0.773431	-0.116096	-0.310803	0.0691715	-0.251669	0.0194777	23.5294	0.0932733	0.278479	0.00685596	-0.203656	0.0380203	-0.0676625	0.0813744	15.2174	0.857943	0.929321	-0.0786141	-0.862419	0.0755684	-0.226725	0.0694972	28.5714	0.31834	0.634799
APOL6	0.000193304	-0.113467	0.0639509	-0.125148	0.125535	5.26316	0.997588	0.998693	-0.0337295	-0.263146	0.0460371	-0.123961	0.0565017	8.33333	0.463767	0.78776	-0.251647	-0.223847	0.0755055	-0.399635	-0.103659	23.5294	0.00085968	0.00849345	0.00993486	-0.00392929	0.0354305	-0.0595076	0.0793773	8.69565	0.779167	0.892046	-0.0352784	0.267478	0.05729	-0.147565	0.0770078	0	0.538035	0.808507
APOLD1	1.14244	0.389195	0.269281	0.614657	1.67022	5.26316	2.20989e-05	0.00129365	0.129856	0.672172	0.0616188	0.00908563	0.250627	25	0.0350818	0.258522	-0.0726095	1.22294	0.0390564	-0.149159	0.00393971	23.5294	0.0630141	0.216347	0.0898905	1.21011	0.0362418	0.0188578	0.160923	17.3913	0.0131273	0.0733458	-0.0951561	0.611126	0.0785336	-0.249079	0.0587669	14.2857	0.225642	0.545253
APOM	0.0863602	-0.165376	0.0624676	-0.036074	0.208795	33.0827	0.176758	0.384858	-0.0639676	0.109071	0.0343678	-0.131327	0.00339207	15.4762	0.0655085	0.338905	-0.0184205	0.392834	0.03614	-0.0892536	0.0524127	17.6471	0.610264	0.806929	-0.102616	0.13532	0.0260159	-0.153606	-0.0516259	14.9068	0.000131866	0.00252228	-0.111858	0.238615	0.0494812	-0.208839	-0.0148766	38.7755	0.024736	0.152388
APOO	-0.0990793	1.35184	0.0653906	-0.227242	0.0290839	5.26316	0.129724	0.332039	0.236586	1.95788	0.0820712	0.0757297	0.397443	25	0.00394288	0.092622	-0.0282756	2.02458	0.0314928	-0.0900003	0.0334491	23.5294	0.369269	0.628885	0.0441625	1.78747	0.0496746	-0.053198	0.141523	17.3913	0.373984	0.617921	-0.299425	1.08048	0.0482441	-0.393982	-0.204869	14.2857	5.41911e-10	9.89207e-08
APOOL	0.0444656	0.536001	0.0465146	-0.0467014	0.135633	5.26316	0.339098	0.559288	0.0317132	0.6699	0.0472596	-0.060914	0.12434	16.6667	0.502194	0.812856	-0.140684	0.573796	0.113945	-0.364011	0.0826433	11.7647	0.216953	0.469579	-0.0144597	0.897331	0.0235629	-0.0606421	0.0317227	13.0435	0.539438	0.744761	-0.107053	1.05936	0.033954	-0.173602	-0.0405045	14.2857	0.00161664	0.0219718
APOPT1	-0.0536026	0.897398	0.0374279	-0.12696	0.0197548	26.3158	0.152099	0.360634	-0.00162591	1.13762	0.0496213	-0.0988818	0.09563	33.3333	0.973861	0.993998	0.00341502	1.10205	0.0233238	-0.0422989	0.0491289	23.5294	0.883592	0.952513	-0.0154122	1.74652	0.0243364	-0.0631107	0.0322863	21.7391	0.526539	0.735309	0.0029619	1.17249	0.0337757	-0.0632373	0.0691611	14.2857	0.93012	0.978632
APP	0.119197	0.843396	0.0960063	-0.0689715	0.307366	5.26316	0.214399	0.435151	0.117159	0.40018	0.0696596	-0.0193712	0.253689	0	0.0925922	0.400422	-0.0319278	0.833084	0.0547529	-0.139241	0.075386	5.88235	0.55981	0.773969	0.160108	1.0792	0.0344779	0.0925323	0.227683	0	3.42098e-06	0.000154653	-0.0495601	0.863292	0.0490907	-0.145776	0.0466559	0	0.312705	0.636965
APPBP2	-0.0331227	0.278425	0.0409433	-0.11337	0.0471247	0	0.418521	0.635655	-0.0529027	0.270154	0.0260464	-0.103953	-0.00185266	0	0.0422456	0.280945	-0.0888867	0.176388	0.0947005	-0.274496	0.0967228	0	0.347932	0.60989	-0.00645426	0.466801	0.0255608	-0.0565524	0.0436439	0	0.80065	0.905079	0.0770065	0.664422	0.0296848	0.0188253	0.135188	14.2857	0.00948294	0.0809706
APPL1	-0.193426	1.54077	0.0646668	-0.32017	-0.0666809	5.26316	0.00277965	0.0371733	-0.0923125	1.0547	0.0506961	-0.191675	0.00705001	8.33333	0.0686221	0.348614	-0.131407	1.29932	0.0544459	-0.238119	-0.0246953	23.5294	0.0157984	0.0809308	-0.051809	1.75061	0.0581283	-0.165738	0.0621203	17.3913	0.372775	0.616607	-0.224292	1.8199	0.0751588	-0.371601	-0.0769837	14.2857	0.0028428	0.0342556
APPL2	-0.0877148	0.0330856	0.032321	-0.151063	-0.0243667	5.26316	0.00665041	0.0639583	0.00196479	0.00221961	0.0388904	-0.0742591	0.0781886	16.6667	0.959707	0.990718	-0.283334	0.380084	0.0362987	-0.354478	-0.21219	23.5294	5.92042e-15	2.09583e-12	-0.00820545	0.331303	0.0362259	-0.0792068	0.0627959	17.3913	0.820806	0.914431	0.157254	0.356219	0.0364171	0.085878	0.22863	14.2857	1.57347e-05	0.000552782
APRT	0.02617	0.402561	0.0505193	-0.0728461	0.125186	5.26316	0.604445	0.77662	-0.013255	0.491044	0.0359113	-0.0836399	0.0571299	8.33333	0.712051	0.915205	-0.0435799	1.08241	0.0303203	-0.103007	0.0158468	17.6471	0.150628	0.376202	0.059331	0.750943	0.0304961	-0.000440199	0.119102	0	0.0517113	0.185009	-0.0756367	0.869999	0.0756574	-0.223922	0.0726489	0	0.317442	0.641801
APTR	NA	NA	NA	NA	NA	NA	NA	NA	0.0231714	-0.366071	0.0315629	-0.0386907	0.0850336	50	0.462867	0.787614	0.0572723	0.149834	0.078014	-0.0956324	0.210177	35.2941	0.462871	0.708988	0.0222484	-0.0449904	0.0345613	-0.0454906	0.0899874	34.7826	0.519747	0.731312	-0.100781	-0.443586	0.0735035	-0.244845	0.0432835	21.4286	0.170343	0.477832
APTX	0.026841	-0.0762583	0.0268072	-0.0257003	0.0793822	5.26316	0.316702	0.539214	0.00492325	-0.022557	0.0222417	-0.0386696	0.0485161	25	0.824818	0.954863	-0.0037691	-0.00448523	0.0312517	-0.0650213	0.0574831	23.5294	0.904004	0.960774	0.0183176	0.078068	0.022728	-0.0262285	0.0628637	8.69565	0.420272	0.653644	-0.0414498	-0.144562	0.0335093	-0.107127	0.0242272	0	0.216101	0.53424
AQP1	0.0250369	1.30608	0.062321	-0.0971099	0.147184	5.26316	0.687874	0.829977	0.146762	1.63756	0.0564534	0.0361154	0.257409	8.33333	0.00933046	0.141108	-0.0203681	1.79057	0.0483006	-0.115035	0.0742993	17.6471	0.673248	0.845602	0.174723	1.7244	0.0449054	0.0867103	0.262736	0	9.98656e-05	0.00214254	0.0337618	1.3603	0.0551071	-0.074246	0.14177	0	0.540102	0.809699
AQP10	-0.00579508	-0.80783	0.0457495	-0.0954625	0.0838723	36.8421	0.899202	0.951522	0.0450245	-0.821597	0.0461623	-0.0454519	0.135501	33.3333	0.329385	0.690929	0.00536946	-1.14675	0.0432759	-0.0794497	0.0901886	23.5294	0.901256	0.959175	-0.0415666	-0.917739	0.0242387	-0.0890737	0.00594041	8.69565	0.0863664	0.257048	-0.00804133	-0.673047	0.124296	-0.251658	0.235575	42.8571	0.948417	0.984267
AQP11	-0.00828795	-0.739566	0.0255938	-0.0584509	0.041875	10.5263	0.74607	0.864546	0.016195	-0.544305	0.0312211	-0.0449973	0.0773873	33.3333	0.603957	0.868144	-0.137187	-0.363584	0.0451794	-0.225737	-0.0486373	23.5294	0.00239341	0.0191622	0.0286937	-0.364757	0.0272522	-0.0247196	0.0821071	8.69565	0.292389	0.540169	0.19215	-0.703132	0.0931375	0.00960383	0.374696	14.2857	0.0391052	0.202893
AQP12A	0.0237588	-0.474154	0.0232998	-0.021908	0.0694256	36.8421	0.307872	0.531096	0.0144537	-0.087117	0.0291174	-0.0426154	0.0715228	33.3333	0.619616	0.876741	0.017528	-0.50746	0.0303384	-0.0419342	0.0769902	23.5294	0.563433	0.776867	-0.0362061	-0.279823	0.0194347	-0.0742974	0.00188523	17.3913	0.0624678	0.208743	0.0707734	0.0604861	0.0723201	-0.0709714	0.212518	42.8571	0.327771	0.650989
AQP12B	-0.0177882	-0.359818	0.0230888	-0.0630414	0.0274651	47.3684	0.441049	0.652274	0.015971	0.0423882	0.0193372	-0.0219292	0.0538712	41.6667	0.408848	0.755516	-0.0122765	-0.485275	0.0296668	-0.0704225	0.0458694	35.2941	0.679011	0.84904	-0.0157869	-0.275477	0.0200501	-0.0550844	0.0235106	17.3913	0.431063	0.662517	0.0421582	0.172101	0.0732863	-0.10148	0.185797	50	0.56512	0.825258
AQP2	-0.0707475	-0.494647	0.0378589	-0.14495	0.00345455	36.8421	0.0616624	0.223755	-0.0522757	-0.0652137	0.0387017	-0.12813	0.0235783	0	0.176781	0.533332	-0.0105953	-0.618406	0.0226873	-0.0550617	0.033871	17.6471	0.640489	0.827135	-0.0352967	-0.509036	0.0142414	-0.0632094	-0.00738404	0	0.0131953	0.0735729	-0.116876	-0.468663	0.0713878	-0.256794	0.023041	42.8571	0.101588	0.359792
AQP3	0.28932	-0.603147	0.0571528	0.177303	0.401338	10.5263	4.14391e-07	7.21256e-05	0.105899	-0.449054	0.0459583	0.0158223	0.195976	8.33333	0.0212092	0.206394	0.314677	0.022611	0.0870856	0.143993	0.485362	17.6471	0.000302176	0.00378881	0.0901036	-0.351027	0.0369131	0.0177553	0.162452	0	0.014648	0.0788158	-0.13286	-0.513673	0.050095	-0.231045	-0.0346756	0	0.00799784	0.0722158
AQP4	-0.147646	1.14805	0.109394	-0.362055	0.066763	5.26316	0.177123	0.390162	-0.0740523	0.701008	0.10751	-0.284768	0.136663	8.33333	0.490952	0.8066	-0.407685	0.732569	0.0900355	-0.584151	-0.231219	5.88235	5.95302e-06	0.000147607	-0.409018	1.12957	0.12497	-0.653954	-0.164082	0	0.00106435	0.0122013	-0.665719	0.940788	0.123598	-0.907967	-0.423471	0	7.19789e-08	6.23264e-06
AQP4-AS1	NA	NA	NA	NA	NA	NA	NA	NA	NA	NA	NA	NA	NA	NA	NA	NA	NA	NA	NA	NA	NA	NA	NA	NA	NA	NA	NA	NA	NA	NA	NA	NA	-0.0611442	-1.03525	0.042208	-0.14387	0.0215819	71.4286	0.147438	0.44233
AQP5	-0.170974	-0.605168	0.0635988	-0.295625	-0.0463225	31.5789	0.00718128	0.0665373	-0.0663485	-0.247454	0.0343596	-0.133692	0.000995016	8.33333	0.0534824	0.312052	-0.107167	-0.693746	0.0754894	-0.255124	0.0407894	11.7647	0.155715	0.384855	-0.0577021	-0.524186	0.0303385	-0.117164	0.00176033	0	0.0571789	0.196827	-0.0434526	-0.580161	0.060569	-0.162166	0.0752604	28.5714	0.473123	0.764468
AQP6	0.130547	-0.669844	0.111297	-0.0875904	0.348685	31.5789	0.24081	0.465054	0.0333557	-0.16736	0.0353052	-0.0358413	0.102553	0	0.344771	0.702667	-0.0758686	-0.690715	0.0625741	-0.198512	0.0467744	11.7647	0.225336	0.479603	0.0082762	-0.429714	0.0226297	-0.0360771	0.0526295	0	0.714571	0.856356	0.016618	-0.744967	0.0685466	-0.117731	0.150967	42.8571	0.808444	0.935892
AQP7	-0.025975	0.362169	0.0732175	-0.169479	0.117529	0	0.722765	0.850865	0.088883	0.567173	0.0729735	-0.0541424	0.231908	8.33333	0.223217	0.591318	0.070046	0.809926	0.0814857	-0.089663	0.229755	11.7647	0.390003	0.647398	-0.0622066	0.689563	0.0480173	-0.156319	0.0319056	0	0.195146	0.426736	-0.303136	0.387779	0.0880189	-0.47565	-0.130622	0	0.000573211	0.00985734
AQP8	-0.126493	-0.646669	0.0644694	-0.252851	-0.000135732	36.8421	0.0497544	0.198486	-0.0728722	-0.507878	0.0315961	-0.134799	-0.0109449	8.33333	0.0210903	0.205776	0.046182	-0.527643	0.0309219	-0.0144238	0.106788	17.6471	0.135305	0.35251	-0.0663485	-0.617161	0.0183931	-0.102398	-0.0302986	4.34783	0.000309467	0.00485106	0.107502	-0.768444	0.100931	-0.0903191	0.305323	28.5714	0.286829	0.610993
AQP9	0.129082	-0.784092	0.0797772	-0.0272785	0.285443	31.5789	0.105656	0.296111	0.106859	-0.438452	0.071653	-0.0335781	0.247296	0	0.135871	0.473849	-0.0435728	-0.917853	0.0598874	-0.16095	0.0738044	17.6471	0.466872	0.712382	-0.0525991	-0.563797	0.0588758	-0.167994	0.0627954	0	0.371648	0.615629	-0.0306408	-0.384407	0.0968755	-0.220513	0.159232	0	0.751782	0.913343
AQR	0.0136867	0.0153799	0.0272825	-0.039786	0.0671593	5.26316	0.615903	0.783527	-0.0302784	-0.0979986	0.0294501	-0.0879996	0.0274428	25	0.303891	0.670605	0.00333417	-0.0629731	0.0355213	-0.0662864	0.0729547	17.6471	0.925217	0.970339	-0.00799171	0.20185	0.0210521	-0.049253	0.0332696	4.34783	0.70423	0.851114	0.0515258	0.824571	0.0570966	-0.0603815	0.163433	0	0.366827	0.684832
AR	-0.129049	0.664967	0.046917	-0.221004	-0.0370929	5.26316	0.00594913	0.0594078	-0.224486	0.643472	0.0678093	-0.35739	-0.0915821	8.33333	0.00093114	0.0468514	-0.122303	0.673825	0.0470325	-0.214485	-0.0301206	5.88235	0.00931194	0.0541912	0.00451853	1.01938	0.028945	-0.0522126	0.0612496	0	0.875948	0.939721	0.0900359	1.19226	0.047588	-0.00323488	0.183307	14.2857	0.0584927	0.26029
ARAF	-0.116059	1.38603	0.0381012	-0.190736	-0.041382	5.26316	0.00231851	0.0331779	0.0157997	1.15227	0.0424121	-0.0673264	0.0989258	8.33333	0.709499	0.914105	0.0403533	0.937983	0.0448262	-0.0475044	0.128211	5.88235	0.368005	0.627757	-0.0566166	1.06541	0.0251894	-0.105987	-0.00724632	13.0435	0.0245993	0.112736	-0.243455	1.02803	0.0659232	-0.372662	-0.114248	14.2857	0.000221621	0.00469963
ARAP1	-0.0910251	0.0514531	0.0325225	-0.154768	-0.0272822	5.26316	0.0051287	0.0540642	0.061753	0.31266	0.028743	0.00541768	0.118088	16.6667	0.031678	0.244772	-0.0581183	0.100482	0.0405431	-0.137581	0.0213448	17.6471	0.151717	0.378292	0.0456522	0.458009	0.0234844	-0.000376308	0.0916807	13.0435	0.0519027	0.185461	-0.0520969	0.409204	0.0668878	-0.183194	0.0790007	14.2857	0.436056	0.73947
ARAP1-AS2	NA	NA	NA	NA	NA	NA	NA	NA	NA	NA	NA	NA	NA	NA	NA	NA	NA	NA	NA	NA	NA	NA	NA	NA	NA	NA	NA	NA	NA	NA	NA	NA	NA	NA	NA	NA	NA	NA	NA	NA
ARAP2	0.199721	-0.790234	0.0938358	0.0158067	0.383636	10.5263	0.0333027	0.159145	0.00223551	-0.795411	0.0297664	-0.0561055	0.0605765	16.6667	0.940134	0.986639	0.070811	-0.581571	0.0337013	0.00475759	0.136864	17.6471	0.0356293	0.14681	0.0255109	-0.610164	0.0201025	-0.0138892	0.0649111	13.0435	0.204425	0.438802	0.0174581	-0.468901	0.0620662	-0.104189	0.139106	14.2857	0.778495	0.924748
ARAP3	0.0182746	0.149377	0.0602866	-0.0998849	0.136434	0	0.761791	0.8741	0.230158	0.273878	0.114489	0.00576502	0.454552	25	0.0443975	0.286557	0.116627	0.0669066	0.0618537	-0.00460383	0.237858	17.6471	0.0593579	0.208269	0.128643	0.298655	0.0280174	0.0737304	0.183556	8.69565	4.39945e-06	0.000188774	-0.152749	-0.0362435	0.095945	-0.340797	0.0353	14.2857	0.111375	0.378691
ARC	0.0204086	-0.417602	0.0342689	-0.0467573	0.0875745	36.8421	0.551481	0.741567	-0.0108422	-0.362471	0.0314559	-0.0724947	0.0508102	16.6667	0.730335	0.920769	0.224324	-0.717842	0.11301	0.00282805	0.445821	17.6471	0.0471457	0.178025	-0.282106	-0.495196	0.215158	-0.703809	0.139596	4.34783	0.189805	0.419456	-0.132245	-1.0462	0.096681	-0.321737	0.0572458	42.8571	0.171358	0.479681
ARCN1	0.218024	0.807958	0.0426237	0.134483	0.301565	5.26316	3.13588e-07	5.80187e-05	-0.0544156	0.859869	0.0557539	-0.163691	0.05486	8.33333	0.329066	0.690817	0.00835928	1.35032	0.0288523	-0.0481902	0.0649088	17.6471	0.772025	0.898782	-0.0112398	1.30342	0.0425742	-0.0946836	0.072204	0	0.791776	0.89995	-0.0995775	1.2142	0.0371944	-0.172477	-0.0266777	14.2857	0.00742372	0.0683104
AREG	0.377278	-0.903353	0.137105	0.108558	0.645998	15.7895	0.00592777	0.059278	-0.0703997	-0.952269	0.0602905	-0.188567	0.0477676	0	0.242938	0.611899	0.346999	-1.14994	0.331741	-0.303201	0.997199	17.6471	0.295563	0.554865	-0.0849239	-1.02323	0.0395626	-0.162465	-0.00738268	0	0.0318274	0.134441	0.211321	-1.35558	0.124261	-0.0322254	0.454867	42.8571	0.0890132	0.333719
AREL1	-0.0434259	0.165794	0.0427972	-0.127307	0.0404551	21.0526	0.310254	0.533053	-0.077452	-0.0035436	0.0305235	-0.137277	-0.0176271	33.3333	0.0111661	0.151803	-0.105005	-0.128799	0.0655333	-0.233448	0.0234381	17.6471	0.109087	0.307684	-0.0094114	0.227916	0.0174821	-0.0436757	0.0248529	17.3913	0.590339	0.780133	-0.0424268	0.273271	0.0352511	-0.111518	0.0266641	14.2857	0.22876	0.549349
ARF1	0.00927841	1.71686	0.0217027	-0.0332581	0.0518149	5.26316	0.668998	0.818252	-0.0227501	1.21611	0.0418822	-0.104838	0.0593375	0	0.586998	0.860417	0.0221169	1.25829	0.0217041	-0.0204224	0.0646561	17.6471	0.308194	0.568873	-0.0838313	1.6888	0.0223325	-0.127602	-0.0400604	0	0.000174186	0.00322346	-0.0327802	1.44844	0.0272984	-0.0862842	0.0207238	14.2857	0.229826	0.550657
ARF3	0.0377324	0.0292393	0.045264	-0.0509833	0.126448	5.26316	0.404502	0.62215	0.196201	0.336593	0.065031	0.0687427	0.32366	0	0.00255257	0.0754928	0.0258198	0.418463	0.0365478	-0.0458127	0.0974523	17.6471	0.479899	0.721756	0.227307	0.323988	0.0493268	0.130628	0.323985	0	4.0621e-06	0.000176391	0.0136155	0.270169	0.0445305	-0.0736627	0.100894	14.2857	0.75979	0.916356
ARF4	0.247186	0.892947	0.0481378	0.152837	0.341534	5.26316	2.82204e-07	5.4352e-05	-0.0234532	0.967721	0.0660101	-0.152831	0.105924	0	0.722367	0.918343	0.179888	1.47824	0.0350498	0.111192	0.248585	17.6471	2.86115e-07	1.12347e-05	-0.0409715	1.49584	0.0336529	-0.10693	0.0249871	0	0.223425	0.461918	0.0112108	1.13435	0.0318855	-0.0512836	0.0737051	14.2857	0.725142	0.901632
ARF4-AS1	NA	NA	NA	NA	NA	NA	NA	NA	NA	NA	NA	NA	NA	NA	NA	NA	NA	NA	NA	NA	NA	NA	NA	NA	NA	NA	NA	NA	NA	NA	NA	NA	6.43336e-05	-0.972703	0.060398	-0.118314	0.118442	71.4286	0.99915	0.999652
ARF5	-0.00912775	0.807039	0.0462965	-0.0998672	0.0816118	5.26316	0.843704	0.921234	0.0163404	0.924116	0.0473895	-0.0765413	0.109222	0	0.730237	0.920696	0.0331224	1.18976	0.0428185	-0.0508003	0.117045	17.6471	0.439195	0.690528	0.0144002	1.17968	0.0244511	-0.0335231	0.0623234	0	0.555902	0.757144	-0.0504701	1.00655	0.0428576	-0.134469	0.0335291	14.2857	0.238946	0.559359
ARF6	0.111582	0.574434	0.0417636	0.0297274	0.193438	26.3158	0.00754534	0.0682684	-0.040057	0.666168	0.0389622	-0.116422	0.0363075	25	0.303903	0.670605	0.0789938	0.806537	0.0299854	0.0202234	0.137764	17.6471	0.00842853	0.0503741	0.00531405	0.871291	0.0278739	-0.0493178	0.0599459	8.69565	0.848803	0.926375	-0.046804	0.867062	0.031185	-0.107926	0.0143176	14.2857	0.133395	0.419037
ARFGAP1	-0.0147263	0.227006	0.0544892	-0.121523	0.0920705	0	0.786959	0.889598	-0.0435944	0.331649	0.0314101	-0.105157	0.0179683	25	0.165164	0.516608	-0.0433353	0.0745684	0.0924238	-0.224483	0.137812	17.6471	0.639158	0.826702	-0.0393965	0.315987	0.0207541	-0.0800738	0.00128082	8.69565	0.0576632	0.197966	0.112335	0.389122	0.0496221	0.0150777	0.209593	14.2857	0.0235856	0.147714
ARFGAP2	0.00338904	0.572693	0.0755711	-0.144728	0.151506	5.26316	0.96423	0.983911	-0.0675096	0.750685	0.0370389	-0.140105	0.00508539	16.6667	0.0683541	0.347821	0.188217	0.539149	0.0606763	0.0692935	0.30714	17.6471	0.00192229	0.0162081	-0.08508	0.875715	0.024848	-0.133781	-0.0363788	13.0435	0.000617032	0.00816132	0.0582581	0.845934	0.043813	-0.0276139	0.14413	14.2857	0.183618	0.493224
ARFGAP3	0.178976	0.39323	0.0549753	0.0712265	0.286726	5.26316	0.00113164	0.0204634	-0.0986268	0.469923	0.0503411	-0.197294	3.99824e-05	8.33333	0.0500929	0.301757	0.111114	0.897728	0.0382328	0.0361791	0.186049	17.6471	0.00365791	0.0267241	-0.00241385	0.984257	0.0265513	-0.0544534	0.0496257	0	0.927562	0.966112	0.103769	0.85259	0.0454757	0.0146381	0.1929	14.2857	0.0224981	0.144578
ARFGEF1	0.1026	0.434255	0.0689569	-0.0325529	0.237753	0	0.13678	0.341303	0.105401	0.429493	0.0551726	-0.00273537	0.213537	0	0.0560836	0.318165	-0.0537383	0.615799	0.0693838	-0.189728	0.0822516	11.7647	0.438631	0.689983	0.0678799	0.883762	0.0311606	0.00680616	0.128954	8.69565	0.0293773	0.127313	0.145576	1.07476	0.0369147	0.0732248	0.217928	14.2857	8.02731e-05	0.00206232
ARFGEF2	0.0562633	0.173376	0.0261001	0.00510815	0.107419	5.26316	0.0311088	0.152742	-0.0340584	-0.0037933	0.0532898	-0.138505	0.0703877	0	0.522747	0.824382	0.0810886	0.256062	0.03376	0.0149203	0.147257	17.6471	0.0163094	0.0829715	-0.0144958	0.383299	0.0255919	-0.0646551	0.0356634	0	0.571107	0.767824	-0.015244	0.707352	0.0411782	-0.0959518	0.0654637	14.2857	0.711236	0.896382
ARFGEF3	-0.00774924	-0.64506	0.037862	-0.0819574	0.066459	5.26316	0.83783	0.917964	0.0320863	-0.776287	0.0340058	-0.0345637	0.0987364	25	0.345396	0.703289	0.0126825	-0.851691	0.042178	-0.0699849	0.0953499	17.6471	0.763651	0.894771	0.0710891	-0.735571	0.0189839	0.0338812	0.108297	17.3913	0.000180613	0.00330615	-0.0146036	-0.806302	0.0718807	-0.155487	0.12628	14.2857	0.839006	0.948307
ARFIP1	0.00450267	-0.084865	0.0436091	-0.0809697	0.089975	0	0.917764	0.962234	-0.0177965	-0.36436	0.0306121	-0.077795	0.0422021	8.33333	0.561001	0.847997	-0.0962206	0.175702	0.0584602	-0.210801	0.0183593	11.7647	0.099781	0.29103	0.0446169	0.127933	0.0247795	-0.00394993	0.0931837	0	0.0717722	0.22858	0.0601142	0.153973	0.0462602	-0.030554	0.150782	14.2857	0.193779	0.506592
ARFIP2	0.073316	-0.180624	0.0280607	0.018318	0.128314	5.26316	0.00898135	0.0764896	-0.0799171	0.517839	0.0367084	-0.151864	-0.00796996	0	0.0294746	0.236657	0.0294113	0.355892	0.0481469	-0.0649549	0.123777	17.6471	0.541289	0.763026	0.0215097	0.445933	0.0305201	-0.0383086	0.081328	0	0.480952	0.701274	0.0295516	0.531697	0.0287537	-0.0268046	0.0859078	14.2857	0.304068	0.627939
ARFRP1	0.00500738	-0.059153	0.0451728	-0.0835296	0.0935444	5.26316	0.911736	0.959269	0.0338704	0.244733	0.0342557	-0.0332695	0.10101	0	0.322784	0.685129	0.0176573	0.28159	0.033725	-0.0484425	0.0837572	17.6471	0.600579	0.802161	-0.0184803	0.552143	0.0260075	-0.069454	0.0324934	0	0.477347	0.699538	-0.034784	0.357922	0.0302241	-0.0940221	0.0244542	0	0.249786	0.570561
ARG1	-0.0588847	-0.972124	0.0451873	-0.14745	0.0296809	36.8421	0.192533	0.40993	-0.0641631	-1.15637	0.0465402	-0.15538	0.0270541	8.33333	0.168	0.520927	-0.0261056	-1.27089	0.0206747	-0.0666272	0.0144161	17.6471	0.206703	0.456541	-0.0134343	-1.10534	0.0168719	-0.0465028	0.0196341	0	0.425885	0.657742	-0.0340873	-0.736459	0.0781696	-0.187297	0.119122	28.5714	0.662786	0.873662
ARG2	0.155683	-0.114167	0.113158	-0.066102	0.377467	10.5263	0.168882	0.381257	-0.132764	0.0968953	0.0936155	-0.316247	0.0507187	8.33333	0.156136	0.502216	0.0766915	0.617864	0.0853878	-0.0906656	0.244049	17.6471	0.369103	0.628743	-0.211307	0.287507	0.0650217	-0.338747	-0.0838665	0	0.00115492	0.01296	0.459567	0.109568	0.179332	0.108083	0.811051	14.2857	0.0103874	0.0865325
ARGFX	-0.0588817	-0.970592	0.0516828	-0.160178	0.0424147	47.3684	0.254582	0.478352	NA	NA	NA	NA	NA	NA	NA	NA	NA	NA	NA	NA	NA	NA	NA	NA	-0.0248429	-0.9164	0.0203647	-0.0647569	0.0150711	73.913	0.222502	0.460993	NA	NA	NA	NA	NA	NA	NA	NA
ARGLU1	-0.0410534	1.40373	0.0317485	-0.103279	0.0211725	5.26316	0.195983	0.413463	-0.0251638	1.05923	0.0554293	-0.133803	0.0834756	25	0.649843	0.88874	-0.0445218	1.31077	0.0286931	-0.100759	0.0117156	23.5294	0.120745	0.328409	-0.0226466	1.46184	0.0226275	-0.0669955	0.0217024	17.3913	0.316902	0.564132	0.115777	1.05651	0.0540211	0.00989793	0.221657	14.2857	0.0320981	0.180358
ARHGAP1	0.184763	0.440246	0.0927256	0.00302388	0.366502	5.26316	0.046308	0.18973	0.0417687	0.470546	0.0313216	-0.0196205	0.103158	0	0.182354	0.541369	0.135869	0.274739	0.0358664	0.0655727	0.206166	17.6471	0.000151734	0.00217669	0.0690102	0.559631	0.0200783	0.0296575	0.108363	0	0.000588065	0.0078853	0.0615013	0.395908	0.071189	-0.0780266	0.201029	14.2857	0.387634	0.704401
ARHGAP10	0.00836142	0.669948	0.0426531	-0.0752371	0.0919599	5.26316	0.844584	0.921788	-0.226295	0.674973	0.087608	-0.398003	-0.0545864	16.6667	0.00979341	0.144955	0.11022	0.866262	0.0437648	0.0244421	0.195997	23.5294	0.0117872	0.0650571	-0.10032	1.10664	0.0305195	-0.160137	-0.0405031	17.3913	0.00101231	0.0117612	0.181556	0.972961	0.0536418	0.0764204	0.286692	14.2857	0.000712802	0.0117064
ARHGAP11A	-0.0802001	-0.969947	0.0308912	-0.140746	-0.0196544	28.0702	0.0096838	0.0792706	0.000616257	-1.19341	0.0284013	-0.0550493	0.0562818	25	0.982689	0.995377	-0.0243856	-1.26374	0.0277521	-0.0787786	0.0300075	17.6471	0.379567	0.638305	0.0157105	-1.1743	0.0220557	-0.0275178	0.0589388	13.0435	0.499948	0.702658	0.00189168	-1.18429	0.135268	-0.263228	0.267011	33.3333	0.822918	0.938375
ARHGAP11B	0.0799193	-0.928861	0.0822744	-0.0813356	0.241174	52.6316	0.331362	0.552512	-0.0342395	-0.982185	0.0478832	-0.128089	0.0596097	41.6667	0.474569	0.795054	-0.11057	-0.739072	0.151796	-0.408084	0.186945	35.2941	0.466361	0.712132	-0.0717235	-0.914214	0.0830206	-0.234441	0.0909939	34.7826	0.38763	0.627926	0.0723003	-0.881627	0.184448	-0.289211	0.433812	50	0.695071	0.889362
ARHGAP12	0.113591	0.54708	0.0389115	0.0373256	0.189856	5.26316	0.00350924	0.0424596	0.0183177	0.371173	0.0375851	-0.0553477	0.0919831	25	0.626	0.879097	-0.0167039	0.788639	0.0590189	-0.132379	0.0989709	17.6471	0.777156	0.901147	0.0160506	0.967734	0.0333826	-0.0493781	0.0814793	4.34783	0.630653	0.805444	0.156353	0.921018	0.0406878	0.0766059	0.236099	14.2857	0.000121671	0.00290376
ARHGAP15	0.0316295	-0.606828	0.0382084	-0.0432576	0.106517	10.5263	0.407775	0.625279	0.15863	-0.49851	0.0524665	0.0557973	0.261462	25	0.00249912	0.0748701	-0.0217916	-0.235658	0.0538617	-0.127359	0.0837754	23.5294	0.685783	0.851929	0.192306	-0.283763	0.0379195	0.117985	0.266627	8.69565	3.94819e-07	2.96595e-05	-0.0351111	-0.79328	0.0754695	-0.183029	0.112806	14.2857	0.641763	0.864005
ARHGAP17	0.100926	0.403595	0.0418279	0.0189444	0.182907	0	0.0158272	0.105951	-0.0395838	1.00296	0.0607159	-0.158585	0.0794172	16.6667	0.514433	0.81909	0.512431	1.06124	0.0850333	0.345769	0.679093	17.6471	1.67811e-09	1.28284e-07	0.0509363	1.26946	0.0299836	-0.00783051	0.109703	17.3913	0.0893561	0.262661	0.120165	0.728829	0.0313045	0.0588097	0.181521	0	0.000123738	0.00293495
ARHGAP18	-0.20705	0.36736	0.0537793	-0.312455	-0.101644	5.26316	0.000118122	0.00427395	0.0241039	0.168316	0.0533249	-0.0804109	0.128619	25	0.651255	0.888911	-0.306802	0.792463	0.0766414	-0.457017	-0.156588	23.5294	6.25208e-05	0.00105238	0.121198	0.753335	0.0572454	0.00899911	0.233397	8.69565	0.0342457	0.141114	-0.0266089	0.696388	0.0586197	-0.141501	0.0882837	14.2857	0.649884	0.867905
ARHGAP19	-0.173451	-0.414608	0.050774	-0.272966	-0.0739356	5.26316	0.00063517	0.0139482	0.0205494	-0.461725	0.0162035	-0.0112088	0.0523076	25	0.204722	0.571148	-0.366574	-0.165603	0.103472	-0.569375	-0.163773	11.7647	0.000395992	0.00468231	-0.0142139	-0.2146	0.0210462	-0.0554637	0.027036	4.34783	0.499444	0.714855	0.0520039	-0.506383	0.0419877	-0.0302904	0.134298	14.2857	0.215512	0.533796
ARHGAP19-SLIT1	-0.270211	-0.592195	0.134478	-0.533784	-0.00663814	73.6842	0.0445026	0.1857	0.0355881	-0.415388	0.0271216	-0.0175693	0.0887455	50	0.189464	0.551355	-0.18444	-0.988132	0.120389	-0.420398	0.0515172	29.4118	0.125512	0.336759	-0.0154296	-0.588317	0.0266266	-0.0676167	0.0367575	26.087	0.562263	0.761965	-0.235188	-0.66862	0.159269	-0.54735	0.0769736	50	0.139764	0.429856
ARHGAP20	0.0628449	-0.893229	0.0479857	-0.0312053	0.156895	10.5263	0.190311	0.407299	-0.00845942	-0.74196	0.0592404	-0.124569	0.10765	33.3333	0.88645	0.974996	0.247165	-0.662594	0.0635623	0.122586	0.371745	23.5294	0.000100843	0.00155941	0.0346988	-0.563294	0.0311837	-0.0264202	0.0958178	8.69565	0.265828	0.511725	0.0736755	-0.661114	0.0782222	-0.0796372	0.226988	14.2857	0.346257	0.66736
ARHGAP21	-0.1039	1.23116	0.0403187	-0.182923	-0.0248766	5.26316	0.00996726	0.0810371	-0.0765337	0.820144	0.0470458	-0.168742	0.0156743	25	0.103781	0.422143	-0.0398706	0.907441	0.0469056	-0.131804	0.0520626	23.5294	0.395315	0.652759	0.00679089	1.05319	0.0288118	-0.0496792	0.063261	8.69565	0.813667	0.911715	-0.0457716	0.966677	0.0546913	-0.152965	0.0614214	14.2857	0.402644	0.715767
ARHGAP22	-0.00101656	-0.659244	0.0470916	-0.0933144	0.0912813	10.5263	0.982777	0.99254	0.0320021	-0.443851	0.0225011	-0.0120992	0.0761033	25	0.154954	0.500548	-0.00334993	-0.405578	0.0285583	-0.0593231	0.0526233	17.6471	0.906621	0.961796	0.005211	-0.456673	0.0170472	-0.0282008	0.0386228	4.34783	0.759847	0.881584	0.00567504	0.00798271	0.0515354	-0.0953325	0.106683	0	0.912315	0.973028
ARHGAP23	0.305209	0.0380291	0.100984	0.107284	0.503135	42.1053	0.00499515	0.0451394	-0.0153331	0.0300007	0.0309498	-0.0759937	0.0453275	41.6667	0.620305	0.877094	0.100161	0.162624	0.0321493	0.0371492	0.163172	35.2941	0.00183642	0.0156794	-0.0731805	0.0052047	0.0206964	-0.113745	-0.0326163	28.2609	0.000409965	0.00598169	-0.0922426	0.104776	0.0500338	-0.190307	0.00582187	35.7143	0.065052	0.277694
ARHGAP24	0.0419556	-0.253514	0.0513296	-0.0586486	0.14256	5.26316	0.413714	0.631167	0.0442129	-0.225687	0.0344172	-0.0232435	0.111669	25	0.198926	0.564291	-0.0325259	0.0834308	0.0635924	-0.157165	0.0921129	23.5294	0.609019	0.806596	-0.0772733	0.191445	0.0486686	-0.172662	0.0181155	17.3913	0.112345	0.303178	-0.0450365	0.0576646	0.0487618	-0.140608	0.0505348	14.2857	0.355693	0.675482
ARHGAP25	-0.0698729	-0.5312	0.0397704	-0.147821	0.00807561	10.5263	0.0789335	0.256149	0.0731745	-0.255621	0.0232394	0.0276262	0.118723	25	0.00163981	0.0611814	-0.04772	0.0765751	0.0440758	-0.134107	0.038667	17.6471	0.278951	0.538116	0.116174	-0.00939702	0.0360613	0.0454948	0.186852	13.0435	0.00127494	0.0139271	-0.00686382	-0.289946	0.0565885	-0.117775	0.104048	14.2857	0.903458	0.969632
ARHGAP26	0.0921974	0.39594	0.0467073	0.000652824	0.183742	0	0.0483885	0.194789	-0.0410836	0.0104727	0.0330077	-0.105777	0.0236102	16.6667	0.213254	0.581186	0.186726	-0.0946178	0.0738097	0.0420616	0.33139	11.7647	0.0114118	0.0633193	-0.0262211	0.265019	0.0237517	-0.0727736	0.0203313	13.0435	0.269606	0.515901	0.150789	0.227427	0.0458571	0.0609113	0.240668	14.2857	0.00100812	0.0153786
ARHGAP26-AS1	NA	NA	NA	NA	NA	NA	NA	NA	0.039217	-0.784504	0.0366165	-0.0325501	0.110984	58.3333	0.284161	0.653288	-0.0430534	-1.05315	0.0455472	-0.132324	0.0462175	41.1765	0.344532	0.606232	-0.0353734	-0.803229	0.0274406	-0.089156	0.0184092	34.7826	0.197367	0.430446	-0.165402	-1.03581	0.180042	-0.518278	0.187475	57.1429	0.358263	0.677694
ARHGAP26-IT1	NA	NA	NA	NA	NA	NA	NA	NA	NA	NA	NA	NA	NA	NA	NA	NA	NA	NA	NA	NA	NA	NA	NA	NA	NA	NA	NA	NA	NA	NA	NA	NA	-0.0425998	-0.846279	0.0730209	-0.185718	0.100519	64.2857	0.55963	0.821727
ARHGAP27	0.0727753	-0.451683	0.0292849	0.0153779	0.130173	26.3158	0.0310721	0.107721	0.00782196	-0.30022	0.0197104	-0.0308097	0.0464537	33.3333	0.691482	0.907121	0.0332798	-0.166238	0.0285579	-0.0226926	0.0892522	23.5294	0.243879	0.501982	0.0113546	-0.251895	0.0186012	-0.025103	0.0478123	26.087	0.62187	0.719154	0.00674499	-0.613502	0.0522452	-0.0956536	0.109144	33.3333	0.754326	0.913422
ARHGAP27P1	0.0296829	-0.0938152	0.0785317	-0.124236	0.183602	26.3158	0.705451	0.841762	0.0362784	-0.20759	0.0276188	-0.0178535	0.0904103	33.3333	0.189002	0.551003	0.0429796	-0.651207	0.0708696	-0.0959222	0.181881	23.5294	0.544209	0.765056	-0.0264573	-0.329774	0.0289464	-0.0831911	0.0302765	21.7391	0.360711	0.606157	0.0348097	-0.371501	0.0499609	-0.063112	0.132731	14.2857	0.485967	0.773197
ARHGAP28	-0.161311	-0.212579	0.0702994	-0.299096	-0.0235273	10.5263	0.021754	0.127063	-0.0203181	-0.451508	0.0571566	-0.132343	0.0917068	16.6667	0.722229	0.918328	-0.333366	-0.3031	0.0853972	-0.500742	-0.165991	23.5294	9.47277e-05	0.00148236	0.0596202	-0.113625	0.0377534	-0.014375	0.133615	17.3913	0.114289	0.306245	0.403109	0.015839	0.0734357	0.259178	0.547041	14.2857	4.03563e-08	3.74662e-06
ARHGAP29	0.0224012	0.193465	0.0440064	-0.0638498	0.108652	0	0.610721	0.779643	0.0275933	0.124245	0.0502752	-0.0709443	0.126131	8.33333	0.583112	0.85854	-0.000152507	0.28638	0.0552879	-0.108515	0.10821	11.7647	0.997799	0.999065	0.0870299	0.423513	0.032221	0.023878	0.150182	8.69565	0.00691244	0.0470165	0.0101939	0.700492	0.0532811	-0.0942351	0.114623	14.2857	0.848273	0.951582
ARHGAP30	-0.0155522	-0.737355	0.0652064	-0.143354	0.11225	5.26316	0.811487	0.903773	0.0402229	-0.360405	0.030455	-0.0194677	0.0999135	33.3333	0.18659	0.547349	-0.121201	-0.571082	0.0921463	-0.301804	0.0594027	17.6471	0.188406	0.432227	0.0651136	-0.2818	0.0322628	0.00187963	0.128348	17.3913	0.0435679	0.16571	-0.0282399	-0.385059	0.0721485	-0.169648	0.113168	14.2857	0.695491	0.889522
ARHGAP31	0.150528	-0.199828	0.0518147	0.0489725	0.252083	5.26316	0.00367125	0.0437662	0.053547	-0.226408	0.048254	-0.0410291	0.148123	25	0.267132	0.635108	0.0668377	-0.395784	0.0444295	-0.0202424	0.153918	23.5294	0.13249	0.348291	0.190097	-0.0538833	0.0317222	0.127923	0.252271	17.3913	2.06576e-09	4.50834e-07	-0.0837125	0.121113	0.0845891	-0.249504	0.0820791	14.2857	0.322351	0.646516
ARHGAP31-AS1	NA	NA	NA	NA	NA	NA	NA	NA	NA	NA	NA	NA	NA	NA	NA	NA	NA	NA	NA	NA	NA	NA	NA	NA	NA	NA	NA	NA	NA	NA	NA	NA	NA	NA	NA	NA	NA	NA	NA	NA
ARHGAP32	-0.119328	0.0570983	0.044418	-0.206385	-0.0322699	5.26316	0.00722115	0.0667225	-0.060083	-0.162282	0.0586343	-0.175004	0.054838	16.6667	0.305501	0.671913	-0.156809	-0.0729121	0.0546321	-0.263886	-0.0497322	11.7647	0.00410115	0.0291618	-0.0564736	0.0401193	0.0254661	-0.106386	-0.006561	13.0435	0.0265821	0.118938	0.17319	0.278414	0.0483136	0.0784971	0.267883	14.2857	0.000337462	0.00663045
ARHGAP33	-0.122407	-0.343135	0.0396901	-0.200199	-0.0446163	10.5263	0.00204182	0.0304613	0.00957854	0.0703185	0.0211282	-0.0318319	0.050989	25	0.650294	0.88874	-0.0777794	-0.303479	0.0342931	-0.144993	-0.0105661	17.6471	0.0233246	0.107297	-0.00963063	-0.172741	0.0264277	-0.0614279	0.0421666	13.0435	0.715548	0.856736	0.0255657	-0.482475	0.0541126	-0.080493	0.131625	14.2857	0.636603	0.862182
ARHGAP35	-0.0204424	0.460093	0.0353459	-0.089719	0.0488342	0	0.563025	0.749243	0.00588441	0.0260787	0.034893	-0.0625047	0.0742735	8.33333	0.866079	0.967106	-0.0416659	0.48541	0.0493324	-0.138356	0.0550237	11.7647	0.398336	0.655537	0.0253689	0.778712	0.0235993	-0.0208849	0.0716227	8.69565	0.282382	0.529265	-0.144445	0.85278	0.0452407	-0.233115	-0.0557749	14.2857	0.00140895	0.0198768
ARHGAP36	0.10795	-0.771998	0.0909841	-0.0703751	0.286276	10.5263	0.235434	0.4594	0.110014	-0.391959	0.090311	-0.0669928	0.28702	33.3333	0.223162	0.591318	-0.0875118	-0.225437	0.156236	-0.393729	0.218705	23.5294	0.575394	0.784602	0.277571	-0.166496	0.124166	0.0342112	0.520931	17.3913	0.025385	0.115128	0.399592	-0.87964	0.135861	0.13331	0.665875	14.2857	0.00326952	0.0379584
ARHGAP39	0.0632686	-0.703243	0.0421326	-0.0193097	0.145847	10.5263	0.133186	0.337446	0.033955	-0.509057	0.0442831	-0.0528383	0.120748	33.3333	0.443218	0.777174	-0.132847	-0.181401	0.0459611	-0.22293	-0.0427654	23.5294	0.0038471	0.0277411	0.0257781	-0.394066	0.0323514	-0.0376296	0.0891857	21.7391	0.425559	0.657512	-0.0304033	-0.444775	0.0544299	-0.137084	0.0762772	14.2857	0.57645	0.831955
ARHGAP4	-0.0969555	-0.332516	0.0478	-0.190642	-0.00326913	10.5263	0.042524	0.180652	0.0293787	0.025197	0.041049	-0.0510759	0.109833	16.6667	0.474178	0.794966	-0.00449636	-0.0456476	0.031293	-0.0658296	0.0568369	17.6471	0.885749	0.953157	0.077989	0.137744	0.041922	-0.00417657	0.160155	0	0.0628379	0.209509	0.0704132	-0.491667	0.0756379	-0.0778343	0.218661	0	0.351892	0.67163
[truncated: 19,457 more rows]

## Sheet: Fig3A-B
Cluster	group	direction	ID	Description	GeneRatio	BgRatio	pvalue	p.adjust	qvalue	geneID	Count
[truncated: 2,615 more rows]

## Sheet: Fig3C
Exercise	values	Gene
Acute_x000D_ Aerobic	0.0137789	ACAT
[truncated: 39 more rows]

## Sheet: Fig3D
Exercise	values	sd	Gene
[truncated: 25 more rows]

## Sheet: Fig3E
Exercise	values	Gene
[truncated: 45 more rows]

[truncated: 22 more sheets: Fig3F, Fig4B, Fig4C, Fig5a, Fig5b, Fig5c, Fig5d, Fig5e, Fig5f, Fig5g, Fig5h, Fig5i, Fig6A, Fig6B, Fig6C, SuppFig2A-B, SuppFig2C-D, SuppFig3A, SuppFig3B, SuppFig3C-E …]
